# Supplementary material for: Serum proteomics links suppression of tumor immunity to ancestry and lethal prostate cancer
Source: Nat Commun. 2022 Apr 1;13:1759. doi: 10.1038/s41467-022-29235-2 (PMC8975871; doi:10.1038/s41467-022-29235-2)
Supplement: Supplementary file 5 — Supplementary Data 1 [file 41467_2022_29235_MOESM5_ESM.xlsx]

## Sheet: Gh
Analyte	Fstat	Fstat.pval	Fstat.pval.adj	Age.est	Age.se	Age.pval	Age.pval.adj	BMI.est	BMI.se	BMI.pval	BMI.pval.adj	Education.est	Education.se	Education.pval	Education.pval.adj	Aspirin.est	Aspirin.se	Aspirin.pval	Aspirin.pval.adj	Smoking.est	Smoking.se	Smoking.pval	Smoking.pval.adj	Diabetes.est	Diabetes.se	Diabetes.pval	Diabetes.pval.adj	PSA.est	PSA.se	PSA.pval	PSA.pval.adj
IL8	2.81952	0.00680385	0.0136077	-0.0179338	0.0123471	0.146934	0.205707	-0.0403034	0.019292	0.0371485	0.13002	-0.115011	0.0767265	0.134446	0.205707	0.429934	0.285097	0.132114	0.205707	0.250441	0.117917	0.0341193	0.13002	-0.241742	0.340274	0.477733	0.477733	-0.0266202	0.027532	0.334021	0.389691
TNFRSF9	5.44004	4.68854e-06	2.74614e-05	0.0047939	0.00395238	0.225675	0.263288	-0.0195591	0.00617547	0.00162316	0.00568107	-0.0907327	0.0245606	0.000242262	0.00169583	-0.138597	0.0912613	0.129409	0.263288	-0.036607	0.0377459	0.332552	0.332552	0.14403	0.108924	0.186609	0.263288	-0.0110387	0.00881314	0.210902	0.263288
TIE2	1.90009	0.067307	0.0904783	-0.00398048	0.00242672	0.101512	0.23686	-0.00737341	0.00379167	0.0523215	0.23686	0.00508733	0.0150799	0.735974	0.759845	-0.039606	0.0560335	0.479969	0.671957	0.0337386	0.0231756	0.146015	0.255526	0.116063	0.0668781	0.0832141	0.23686	-0.00165492	0.00541117	0.759845	0.759845
CD40L	0.850759	0.545572	0.57355	0.00489759	0.00426618	0.251458	0.607258	0.00627389	0.00666577	0.347005	0.607258	0.0147082	0.0265106	0.579249	0.810949	-0.029588	0.098507	0.764011	0.837941	0.00833692	0.0407427	0.837941	0.837941	0.139538	0.117572	0.2358	0.607258	0.0106451	0.00951286	0.263614	0.607258
CD244	5.11782	1.17997e-05	5.99905e-05	-0.00591258	0.00316359	0.062154	0.108769	-0.0139823	0.00494302	0.00484172	0.016946	-0.0715812	0.019659	0.000296687	0.00207681	-0.0977518	0.073048	0.181381	0.253934	-0.0171349	0.0302128	0.570846	0.665988	0.0159571	0.0871856	0.854845	0.854845	-0.0134208	0.00705428	0.0576191	0.108769
EGF	0.854738	0.542329	0.57355	0.00190511	0.00436676	0.662806	0.755643	0.00778337	0.00682294	0.254457	0.533441	0.0278707	0.0271356	0.304823	0.533441	0.0505478	0.10083	0.616344	0.755643	0.0592513	0.0417033	0.155939	0.533441	0.0374704	0.120344	0.755643	0.755643	-0.0122955	0.00973715	0.207211	0.533441
ANG1	2.94962	0.00483304	0.0104292	-0.000647565	0.00198782	0.744723	0.744723	0.00795456	0.00310591	0.0106959	0.0748712	0.0207713	0.0123526	0.0932184	0.163132	-0.0150055	0.0458992	0.743849	0.744723	0.0176361	0.018984	0.353293	0.49461	0.102375	0.0547825	0.0621811	0.145089	0.00939039	0.00443251	0.0345717	0.121001
IL7	3.16483	0.00272596	0.00677359	0.000648044	0.00342386	0.849948	0.849948	0.00904589	0.00534967	0.0914096	0.213289	-0.0128681	0.0212763	0.545553	0.740009	-0.216376	0.0790576	0.00639902	0.0223966	-0.0155629	0.0326984	0.634293	0.740009	0.0498539	0.0943583	0.597468	0.740009	0.0252329	0.00763463	0.0010105	0.00707348
PGF	6.29441	3.99098e-07	3.63622e-06	0.0109875	0.00220096	7.99384e-07	5.59569e-06	-0.000454029	0.00343894	0.895011	0.946124	-0.0235877	0.0136771	0.0851504	0.198684	-0.0383613	0.0508207	0.450666	0.788665	0.00142103	0.0210196	0.946124	0.946124	0.183232	0.0606565	0.00263643	0.00922751	0.00239849	0.00490778	0.625237	0.875332
IL6	3.82872	0.000446239	0.00135524	-0.00903783	0.0104129	0.385798	0.474195	-0.057141	0.0162699	0.000480627	0.00336439	-0.112962	0.0647073	0.0814075	0.284926	0.184126	0.240437	0.44412	0.474195	0.135584	0.0994452	0.173306	0.303285	-0.205515	0.286971	0.474195	0.474195	-0.0351656	0.0232191	0.130462	0.303285
MCP1	1.95319	0.0594243	0.0854875	0.00372031	0.00338614	0.272378	0.476662	-0.00639442	0.00529074	0.227327	0.476662	-0.0391272	0.0210419	0.0634842	0.389576	0.124698	0.0781867	0.111308	0.389576	0.0295436	0.0323382	0.361332	0.505865	-0.0336241	0.0933189	0.718749	0.777442	0.00213522	0.00755053	0.777442	0.777442
CRTAM	6.8126	8.88859e-08	1.04123e-06	0.00577901	0.00430884	0.180402	0.217336	-0.0286718	0.00673243	2.41221e-05	0.000168855	-0.0977856	0.0267757	0.000284675	0.000996363	-0.139018	0.0994921	0.162886	0.217336	-0.0544527	0.0411502	0.186288	0.217336	0.0286012	0.118748	0.809754	0.809754	-0.0140373	0.00960799	0.144578	0.217336
MCP4	5.72833	2.04641e-06	1.39838e-05	0.0149639	0.00450849	0.000962147	0.00336752	0.0343006	0.00704438	1.46095e-06	1.02267e-05	0.00455421	0.0280163	0.870927	0.876158	-0.016558	0.104102	0.873683	0.876158	-0.0655036	0.0430568	0.128744	0.300402	0.0193722	0.12425	0.876158	0.876158	0.00446007	0.0100532	0.657469	0.876158
TRAIL	1.62398	0.125904	0.156426	0.00240537	0.0027362	0.37973	0.740364	0.0101561	0.00427523	0.0178592	0.125014	-0.010165	0.0170031	0.550196	0.740364	-0.0429773	0.0631795	0.496634	0.740364	-0.0501669	0.0261312	0.0553915	0.19387	0.00101225	0.0754071	0.989294	0.989294	-0.00290131	0.00610127	0.634598	0.740364
CXCL9	10.278	3.79341e-12	7.77649e-11	0.0270873	0.00615304	1.28414e-05	8.98898e-05	-0.0336884	0.00961394	0.000494877	0.00115471	-0.158735	0.0382358	3.82017e-05	0.000133706	-0.31678	0.142075	0.0261669	0.0457921	-0.0292431	0.0587626	0.618928	0.722082	0.0422098	0.169572	0.803515	0.803515	-0.0196916	0.0137203	0.151785	0.212499
CAIX	3.72106	0.000600662	0.00169842	-0.00185344	0.00450423	0.680873	0.680873	-0.0271495	0.00703772	0.00012781	0.000894669	-0.0524339	0.0279899	0.0615472	0.215415	0.0810035	0.104004	0.436397	0.610956	0.0448322	0.0430162	0.297762	0.521084	0.060487	0.124132	0.626253	0.680873	0.010577	0.0100437	0.29275	0.521084
ADA	2.65155	0.0105254	0.0187626	-0.00353043	0.00276792	0.202669	0.35467	-0.0118607	0.00432479	0.00629333	0.0440533	-0.0354384	0.0172002	0.0398281	0.139398	0.0383983	0.0639118	0.548216	0.72516	-0.010082	0.0264341	0.703051	0.72516	0.0268318	0.0762812	0.72516	0.72516	-0.00992807	0.00617199	0.108276	0.252645
Gal9	4.86358	2.43615e-05	0.00011098	0.00837903	0.00231757	0.000326982	0.00228888	-0.00224742	0.00362113	0.53509	0.660408	-0.0401393	0.0144017	0.00549883	0.0192459	-0.0858711	0.0535131	0.109131	0.19098	0.0127088	0.0221331	0.566064	0.660408	-0.00217064	0.0638699	0.972901	0.972901	-0.0130049	0.00516778	0.0121306	0.0283047
VEGFR2	5.0994	1.24371e-05	5.99905e-05	-0.00125975	0.00164548	0.444251	0.519756	0.00307352	0.00257102	0.23242	0.406734	0.0439637	0.0102253	2.02032e-05	0.000141422	0.0290077	0.0379946	0.445505	0.519756	0.0363851	0.0157146	0.0209549	0.0539283	0.103296	0.045348	0.0231121	0.0539283	-0.002217	0.00366915	0.545938	0.545938
CD40	2.91659	0.0052731	0.011087	0.00566134	0.00244633	0.0210183	0.0735641	-0.00148917	0.00382232	0.696982	0.935333	-0.0404281	0.0152018	0.00805241	0.0563669	0.00882587	0.0564864	0.875894	0.935333	0.0182762	0.0233629	0.434384	0.760172	0.112619	0.0674187	0.0953914	0.22258	0.000442795	0.00545491	0.935333	0.935333
IL18	3.70802	0.000622625	0.00170184	-0.00491224	0.0048039	0.306962	0.429747	-0.0186723	0.00750595	0.0131493	0.0460226	-0.0838612	0.0298521	0.00514016	0.0359811	-0.205991	0.110923	0.0638287	0.148934	0.0184629	0.0458781	0.687518	0.687518	0.0688341	0.132391	0.603318	0.687518	-0.0140206	0.0107119	0.191114	0.334449
GZMH	2.88171	0.00578013	0.0118493	-0.00390996	0.00772026	0.612738	0.714861	-0.00979087	0.0120627	0.417329	0.696195	-0.131047	0.0479747	0.00650243	0.045517	-0.0446498	0.178263	0.802315	0.802315	0.0500785	0.0737298	0.497282	0.696195	-0.504368	0.212763	0.0181	0.06335	-0.0223525	0.0172149	0.194673	0.454236
CXCL1	1.05802	0.389399	0.425743	-0.00451233	0.00310129	0.146235	0.370989	-0.000518033	0.00484567	0.914902	0.914902	-0.00535752	0.0192718	0.781117	0.911303	0.0894784	0.0716094	0.211994	0.370989	0.0222845	0.0296178	0.452126	0.632976	-0.110268	0.0854686	0.19753	0.370989	0.0109062	0.00691535	0.115339	0.370989
TNFSF14	1.66341	0.11541	0.147869	-0.00187895	0.00479712	0.695443	0.853362	0.00257365	0.00749536	0.731453	0.853362	-0.0231939	0.0298099	0.436863	0.764511	0.13851	0.110767	0.211654	0.493859	0.118411	0.0458133	0.0100008	0.0700053	-0.0198011	0.132204	0.880995	0.880995	-0.0158717	0.0106968	0.138431	0.48451
TWEAK	1.81423	0.0821093	0.106872	0.000144612	0.00219401	0.947471	0.947471	0.0017027	0.00342807	0.6196	0.867441	-0.0171329	0.0136338	0.209409	0.683661	-0.0515575	0.0506601	0.309254	0.683661	-0.0645511	0.0209531	0.00216665	0.0151665	0.0519443	0.0604647	0.390663	0.683661	0.000473762	0.00489226	0.922889	0.947471
PDGFsubunitB	1.64022	0.121484	0.153257	-0.000981312	0.000818844	0.231266	0.484651	0.000987829	0.00127942	0.440387	0.513785	0.0111437	0.0050884	0.0289367	0.202557	0.000678464	0.0189073	0.971388	0.971388	0.00851042	0.0078201	0.276944	0.484651	0.0246193	0.0225666	0.27576	0.484651	0.0015562	0.00182589	0.394414	0.513785
PDCD1	1.8835	0.0699611	0.0925292	0.00209538	0.00376703	0.578268	0.773802	-0.0124656	0.00588587	0.0346267	0.124656	-0.0493081	0.0234088	0.0356161	0.124656	-0.0378936	0.0869815	0.663258	0.773802	-0.0494267	0.0359758	0.170027	0.396731	0.0213024	0.103816	0.837495	0.837495	-0.00495392	0.00839984	0.555588	0.773802
FASLG	1.90244	0.0669391	0.0904783	0.000766199	0.00330906	0.816976	0.953138	-0.00922364	0.0051703	0.0749728	0.262405	-0.0419509	0.0205629	0.0418082	0.262405	-0.00229101	0.0764069	0.97609	0.97609	-0.0111698	0.0316021	0.723882	0.953138	-0.10143	0.0911946	0.266514	0.4664	-0.0105751	0.00737865	0.152361	0.355508
MCP2	0.555067	0.792434	0.792434	0.00604892	0.0037993	0.111926	0.783481	0.00547084	0.0059363	0.35714	0.878028	0.0114978	0.0236094	0.62645	0.878028	-0.0315611	0.0877268	0.719158	0.878028	-0.00557103	0.036284	0.878028	0.878028	-0.0283112	0.104705	0.786961	0.878028	0.00175926	0.00847181	0.83557	0.878028
CCL4	3.13834	0.00292634	0.00685846	-0.00829224	0.00689902	0.229895	0.26821	-0.0238528	0.0107795	0.0273161	0.0956064	-0.0796208	0.0428714	0.0638093	0.148888	0.368167	0.1593	0.0211878	0.0956064	0.0799553	0.0658868	0.225442	0.26821	-0.179506	0.19013	0.345518	0.345518	-0.0223386	0.0153836	0.147035	0.257312
Gal1	4.39252	9.24398e-05	0.000379003	0.00412715	0.00148276	0.0055611	0.0194639	0.00987957	0.00231677	2.35416e-05	0.000164791	0.00727105	0.00921406	0.430374	0.753154	0.00245162	0.0342372	0.94294	0.94294	-0.00589523	0.0141606	0.677341	0.864781	0.0644714	0.0408635	0.115195	0.268788	-0.00109232	0.0033063	0.741241	0.864781
PDL1	1.91238	0.0654019	0.0904783	0.000457336	0.00340071	0.89307	0.971978	-0.0114496	0.00531351	0.0316035	0.110612	-0.000742668	0.0211325	0.971978	0.971978	-0.10756	0.0785232	0.171307	0.399715	-0.00478274	0.0324774	0.882977	0.971978	0.241749	0.0937205	0.0101501	0.0710509	0.000635601	0.00758302	0.93323	0.971978
CD27	10.3365	3.20344e-12	7.77649e-11	0.00484699	0.00276389	0.0800341	0.105089	-0.0212109	0.0043185	1.18826e-06	8.31779e-06	-0.058928	0.0171752	0.000645891	0.00226062	-0.13618	0.0638189	0.03329	0.0582575	0.0448183	0.0263957	0.0900759	0.105089	0.249616	0.0761703	0.00111409	0.00259955	-0.000294061	0.00616302	0.961961	0.961961
HGF	2.08078	0.0438435	0.0653666	0.00631207	0.00277311	0.0232139	0.162497	0.00558259	0.0043329	0.198134	0.287108	-0.0227267	0.0172325	0.187768	0.287108	-0.081237	0.0640317	0.205077	0.287108	0.0492901	0.0264837	0.0632484	0.221369	0.0647413	0.0764243	0.397286	0.4635	-0.00216383	0.00618357	0.726522	0.726522
GZMA	4.30256	0.000119046	0.000434198	0.00532163	0.00365877	0.146374	0.202589	-0.0076855	0.00571672	0.179369	0.202589	-0.0803385	0.0227361	0.000444042	0.00310829	-0.107774	0.0844819	0.202589	0.202589	-0.0520734	0.0349419	0.136714	0.202589	-0.129312	0.100832	0.200218	0.202589	-0.0179318	0.00815845	0.028363	0.0992705
HO1	1.23384	0.281958	0.321119	0.00575085	0.00695725	0.408818	0.688485	-0.0125939	0.0108705	0.247139	0.688485	-0.029742	0.0432332	0.491775	0.688485	0.0548136	0.160644	0.733073	0.855252	-0.156483	0.0664429	0.0188604	0.132023	-0.165009	0.191735	0.389824	0.688485	0.00058703	0.0155135	0.969829	0.969829
CX3CL1	4.29446	0.000121787	0.000434198	0.0074682	0.00248968	0.00282343	0.00700285	-0.0122622	0.00389005	0.00170757	0.00700285	0.0109252	0.0154712	0.480381	0.672533	-0.0575372	0.0574873	0.317325	0.555318	0.00720574	0.0237769	0.76196	0.888953	0.204516	0.0686133	0.00300122	0.00700285	-0.000393786	0.00555158	0.943477	0.943477
CD70	2.2288	0.0305766	0.0473072	0.00798981	0.0025365	0.00172051	0.0120436	0.00329864	0.00396321	0.405586	0.427614	-0.012513	0.0157621	0.427614	0.427614	-0.0840815	0.0585684	0.151673	0.427614	0.0223606	0.024224	0.356366	0.427614	0.0854328	0.0699036	0.222166	0.427614	-0.00499887	0.00565597	0.377173	0.427614
TNFRSF12A	6.22287	4.90877e-07	4.01479e-06	0.0108089	0.00262033	4.27223e-05	0.000299056	-0.00579217	0.00409418	0.157704	0.275983	-0.0412461	0.016283	0.0115796	0.0405284	-0.0666351	0.0605039	0.271225	0.351771	0.0233213	0.0250246	0.351771	0.351771	0.14986	0.0722137	0.0384234	0.0896547	0.00586866	0.00584289	0.315616	0.351771
CCL23	4.35684	0.000102202	0.000399073	0.00860495	0.00332434	0.00989158	0.0346205	-0.014732	0.00519418	0.0047304	0.0331128	-0.0401848	0.0206579	0.052246	0.121907	-0.0969015	0.0767597	0.207332	0.241887	-0.0459191	0.031748	0.148637	0.208091	0.16222	0.0916156	0.0771643	0.135037	0.00501457	0.00741272	0.499015	0.499015
CD5	2.62594	0.0112432	0.0196158	-9.94574e-05	0.00265282	0.970107	0.970107	-0.0027377	0.00414496	0.509213	0.594082	-0.0453328	0.016485	0.00615384	0.0430769	-0.12636	0.0612543	0.0395865	0.138553	-0.0205623	0.0253349	0.417356	0.584298	0.133426	0.0731093	0.0685316	0.159907	-0.00700846	0.00591535	0.236604	0.414058
CCL3	3.1382	0.00292739	0.00685846	-0.0242642	0.0121573	0.046436	0.138917	-0.0358647	0.0189955	0.0595359	0.138917	-0.0571751	0.0755473	0.449482	0.449482	0.835212	0.280716	0.00305379	0.0213765	0.166352	0.116105	0.152481	0.223613	-0.268733	0.335045	0.422848	0.449482	-0.0381659	0.0271088	0.159724	0.223613
MMP7	6.19081	5.38569e-07	4.01479e-06	0.00910502	0.00177775	4.17711e-07	2.92398e-06	0.00401558	0.00277767	0.148833	0.347277	0.00984219	0.0110471	0.373353	0.522694	0.0116003	0.0410485	0.777589	0.866653	-0.00285207	0.0169778	0.866653	0.866653	0.135995	0.048993	0.00569119	0.0199192	0.00472669	0.00396407	0.233619	0.408833
NCR1	2.98786	0.00436813	0.00968072	0.00532951	0.00324776	0.101365	0.177389	-0.00844208	0.00507452	0.0967497	0.177389	-0.0232613	0.020182	0.249578	0.349409	-0.0100424	0.0749914	0.893519	0.893519	-0.059015	0.0310166	0.0575957	0.177389	0.278828	0.0895052	0.00193251	0.0135276	-0.00104382	0.00724195	0.885446	0.893519
DCN	4.71253	3.74164e-05	0.000161481	0.00530624	0.00179174	0.00319169	0.0111709	-0.00443578	0.00279954	0.113654	0.198894	0.00626729	0.0111341	0.573735	0.717105	-0.0081113	0.0413716	0.844635	0.844635	-0.00861925	0.0171114	0.614661	0.717105	0.106072	0.0493786	0.0321324	0.0749756	0.0130273	0.00399528	0.00117924	0.00825469
TNFRSF21	2.77785	0.00758599	0.0148107	0.00135466	0.00170953	0.428453	0.428453	-0.007476	0.00267109	0.00530566	0.0371396	-0.00951191	0.0106232	0.370966	0.428453	-0.0352687	0.0394734	0.371985	0.428453	0.015599	0.0163263	0.339762	0.428453	0.104916	0.047113	0.026352	0.0922322	0.00330333	0.00381196	0.38655	0.428453
TNFRSF4	2.38169	0.0209139	0.0342988	0.00502484	0.00310399	0.106048	0.247446	-0.00163457	0.0048499	0.73622	0.73622	-0.0426924	0.0192886	0.0272774	0.103757	-0.0523192	0.0716719	0.465707	0.543325	-0.0399656	0.0296437	0.178141	0.249397	0.186518	0.0855432	0.0296448	0.103757	-0.00969232	0.00692138	0.161966	0.249397
CCL17	1.19715	0.302339	0.339614	0.00465989	0.00455853	0.307112	0.429956	0.00828416	0.00712256	0.245291	0.429956	-0.0297856	0.0283273	0.293493	0.429956	0.0329488	0.105257	0.754374	0.754374	0.0184155	0.0435347	0.672454	0.754374	-0.134264	0.125629	0.285651	0.429956	0.0145436	0.0101647	0.15305	0.429956
ANGPT2	2.46269	0.0170535	0.0285385	0.00873685	0.00322631	0.00697657	0.0473568	-0.0010443	0.00504101	0.83596	0.890497	0.0134346	0.0200487	0.503073	0.880378	-0.148384	0.0744962	0.0468761	0.109378	0.0763322	0.0308118	0.0135305	0.0473568	0.0122469	0.088914	0.890497	0.890497	-0.00238566	0.00719412	0.740306	0.890497
LAMP3	11.4286	1.37446e-13	5.63527e-12	0.0109809	0.00372825	0.0033609	0.00588158	-0.017691	0.00582528	0.00250161	0.00583709	-0.0707194	0.0231679	0.00237767	0.00583709	-0.132029	0.0860862	0.125674	0.175944	0.184106	0.0356055	3.25467e-07	2.27827e-06	-0.0282788	0.102747	0.783244	0.783244	-0.00285529	0.00831338	0.731384	0.783244
CASP8	1.26911	0.263371	0.304175	0.00145675	0.00668543	0.827588	0.827588	-0.0161458	0.0104458	0.12275	0.429624	-0.0510173	0.0415441	0.219955	0.513228	0.0511593	0.154368	0.740458	0.827588	0.0166496	0.063847	0.794364	0.827588	0.0630654	0.184244	0.73226	0.827588	-0.0271184	0.0149074	0.0694287	0.429624
ICOSLG	1.92279	0.0638257	0.0902363	-0.00731516	0.00600632	0.223773	0.391602	-0.0172326	0.00938469	0.0668525	0.233984	-0.0200385	0.037324	0.591565	0.811826	0.033033	0.138687	0.811826	0.811826	0.125617	0.0573614	0.0289426	0.202598	0.258779	0.165529	0.118537	0.276587	-0.00357463	0.0133931	0.789644	0.811826
MMP12	8.81599	2.62993e-10	3.59424e-09	0.0192795	0.00428808	8.42295e-06	5.89606e-05	-0.0110733	0.0067	0.0989496	0.230882	-0.111621	0.0266467	3.25723e-05	0.000114003	-0.0168291	0.0990128	0.865096	0.934616	0.0570926	0.0409519	0.163831	0.277603	0.152207	0.118176	0.198288	0.277603	-0.000784779	0.00956171	0.934616	0.934616
CXCL13	5.57476	3.18369e-06	2.00817e-05	0.0179969	0.00362805	9.34906e-07	6.54434e-06	0.0125364	0.00566872	0.0274059	0.0639472	-0.0321174	0.0225452	0.154838	0.216773	-0.186045	0.0837725	0.0267626	0.0639472	0.0504706	0.0346485	0.145776	0.216773	0.017733	0.0999857	0.859293	0.859293	-0.00156096	0.00808995	0.847068	0.859293
VEGFA	3.41406	0.00139136	0.00368038	0.00883754	0.00356061	0.0133568	0.0486667	-0.00363727	0.00556335	0.513515	0.599101	-0.0405715	0.0221261	0.0672387	0.15689	-0.121542	0.0822153	0.139881	0.244791	0.0839062	0.0340044	0.0139048	0.0486667	0.0661074	0.0981271	0.500786	0.599101	-0.00174649	0.00793957	0.825973	0.825973
CCL20	2.75873	0.00797345	0.0152052	-0.00418528	0.00773084	0.588466	0.686543	-0.0170513	0.0120792	0.158617	0.370106	-0.135539	0.0480405	0.00495236	0.0346665	-0.124687	0.178507	0.485154	0.679216	0.11078	0.0738309	0.134062	0.370106	-0.23209	0.213055	0.276473	0.483828	0.00389114	0.0172385	0.821499	0.821499
KLRD1	6.64043	1.46467e-07	1.50129e-06	-0.00806246	0.00610674	0.187291	0.262207	-0.0350673	0.0095416	0.000260597	0.00091209	-0.156824	0.0379481	4.13772e-05	0.00028964	-0.22383	0.141006	0.112994	0.197739	-0.0170488	0.0583204	0.770143	0.8985	-0.0157767	0.168296	0.925346	0.925346	-0.0232917	0.013617	0.0877318	0.197739
GZMB	2.68865	0.00956362	0.017427	-0.00132861	0.00697902	0.849088	0.990602	0.0076839	0.0109045	0.48132	0.764006	-0.135731	0.0433686	0.00184131	0.0128892	0.001211	0.161147	0.994007	0.994007	-0.0402943	0.0666509	0.545719	0.764006	-0.331585	0.192335	0.0852624	0.198946	-0.0331703	0.0155621	0.0334854	0.117199
CD83	5.28829	7.24503e-06	3.96062e-05	0.00275163	0.0023322	0.238566	0.278327	-0.0106277	0.00364399	0.00368235	0.0141604	-0.0307507	0.0144926	0.0342928	0.0800166	-0.0746862	0.053851	0.166025	0.232435	0.0642917	0.0222729	0.00404583	0.0141604	0.123751	0.0642733	0.0546897	0.0957069	-0.00107745	0.00520042	0.83594	0.83594
IL12	2.52974	0.0143834	0.0245717	0.00831114	0.00430269	0.053913	0.188695	0.00260787	0.00672282	0.698228	0.698228	-0.0451123	0.0267375	0.0921177	0.214941	-0.101697	0.0993501	0.306457	0.42904	-0.12147	0.0410914	0.00324738	0.0227316	0.0622161	0.118578	0.600011	0.698228	-0.0141331	0.00959428	0.141295	0.247266
CSF1	4.13043	0.000192828	0.000608151	0.00325245	0.00147828	0.0282052	0.0658121	-0.00517418	0.00230977	0.0254758	0.0658121	-0.0231431	0.00918625	0.0120363	0.0658121	-0.0551798	0.0341339	0.106536	0.186439	0.00428454	0.0141179	0.761634	0.761634	0.0534186	0.0407401	0.190328	0.26646	0.0032386	0.00329633	0.326285	0.380666
ARG1	1.54845	0.14836	0.181575	-0.00111747	0.00095243	0.241184	0.422073	-0.00261578	0.00148814	0.0793389	0.422073	-0.00179652	0.00591852	0.76159	0.76159	0.0191937	0.0219918	0.383165	0.536432	0.0117172	0.00909586	0.198216	0.422073	-0.018546	0.0262481	0.480131	0.560153	-0.00294305	0.00212376	0.16637	0.422073
IL4	0.608003	0.749529	0.758782	0.00032661	0.00152515	0.830508	0.90302	-0.000550575	0.002383	0.817366	0.90302	-0.00754991	0.00947746	0.426012	0.745522	-0.0365509	0.035216	0.299763	0.699447	-0.0169868	0.0145654	0.244014	0.699447	0.0464483	0.0420316	0.269602	0.699447	0.00041457	0.00340082	0.90302	0.90302
IL5	1.15861	0.32491	0.360035	-0.00887726	0.0102827	0.388331	0.67958	0.00383979	0.0160664	0.811197	0.946397	-0.114973	0.0638979	0.0725067	0.253773	-0.0696871	0.237429	0.769244	0.946397	0.0860367	0.0982012	0.381338	0.67958	0.561535	0.283381	0.0480191	0.253773	-0.000878179	0.0229286	0.969462	0.969462
CD28	0.771675	0.611298	0.634512	0.000776352	0.0023411	0.740302	0.800526	-0.00419095	0.0036579	0.252399	0.588932	-0.00367753	0.0145479	0.800526	0.800526	-0.0809962	0.0540565	0.134605	0.588932	-0.0280423	0.0223579	0.210277	0.588932	-0.0176444	0.0645185	0.784587	0.800526	-0.00277749	0.00522026	0.594896	0.800526
FGF2	3.28945	0.00194974	0.00499621	-0.00131061	0.00389486	0.736623	0.859393	-0.011462	0.00608561	0.0601575	0.128511	-0.0555563	0.0242032	0.0220796	0.0772786	0.00782298	0.0899333	0.930713	0.930713	0.0890279	0.0371966	0.0170206	0.0772786	0.109578	0.107339	0.307764	0.43087	0.0155763	0.00868489	0.0734351	0.128511
NOS3	2.31361	0.0247896	0.0398578	0.00137186	0.00288965	0.635152	0.635152	0.010845	0.004515	0.0166316	0.116422	-0.0279811	0.0179567	0.119739	0.209543	-0.065354	0.0667227	0.327764	0.45887	-0.0547312	0.0275967	0.0478287	0.167401	0.0669345	0.0796361	0.400986	0.467817	-0.0107751	0.00644344	0.0950341	0.209543
ADGRG1	3.79334	0.000492085	0.00144111	0.0262216	0.00574972	6.27728e-06	4.3941e-05	0.0118604	0.00898377	0.18731	0.327792	-0.014137	0.0357295	0.692502	0.807919	-0.293191	0.132762	0.027623	0.0966805	-0.03297	0.0549108	0.548465	0.767851	-0.0208601	0.158457	0.895312	0.895312	-0.0209245	0.0128209	0.10323	0.240871
MICAB	2.05641	0.0464878	0.0680714	-0.00394682	0.0108468	0.716093	0.802766	-0.0305207	0.0169478	0.0722632	0.168614	-0.1569	0.0674033	0.02028	0.14196	-0.193048	0.250454	0.441156	0.617619	-0.100628	0.103589	0.331759	0.580579	0.555775	0.298927	0.0635204	0.168614	-0.00604391	0.0241865	0.802766	0.802766
CD4	3.02968	0.00390946	0.00890488	0.00904294	0.00330494	0.00641342	0.0448939	-0.00889323	0.00516386	0.0855866	0.199702	-0.0191212	0.0205373	0.352232	0.402972	-0.167805	0.0763117	0.028292	0.0990221	-0.0372823	0.0315627	0.238021	0.402972	0.0771339	0.091081	0.39743	0.402972	0.00616796	0.00736946	0.402972	0.402972
IL10	8.88165	2.17321e-10	3.56406e-09	-0.00778342	0.00627375	0.215263	0.370303	-0.0487917	0.00980255	8.59767e-07	6.01837e-06	-0.179185	0.0389859	5.32665e-06	1.86433e-05	-0.0466877	0.144862	0.747354	0.747354	-0.03321	0.0599154	0.579608	0.676209	-0.238115	0.172899	0.169004	0.370303	-0.0156253	0.0139894	0.264502	0.370303
CD8A	2.71248	0.00899126	0.0167564	0.00234902	0.00628505	0.708735	0.826857	0.000170882	0.0098202	0.986123	0.986123	-0.0792499	0.0390561	0.0429194	0.100145	-0.295572	0.145123	0.0421519	0.100145	-0.20167	0.0600233	0.000833093	0.00583165	0.0656799	0.17321	0.704689	0.826857	0.00905932	0.0140146	0.518273	0.826857
CCL19	1.3725	0.214385	0.251137	0.00590985	0.00566157	0.297005	0.519758	0.0163809	0.00884603	0.0645859	0.379175	0.0165991	0.0351817	0.637246	0.637246	-0.0797678	0.130727	0.541986	0.632317	0.0767926	0.0540689	0.156087	0.379175	0.110312	0.156027	0.479859	0.632317	0.0176558	0.0126243	0.162503	0.379175
CXCL10	4.16653	0.000174316	0.000571756	0.0197348	0.00523819	0.00018244	0.00127708	-0.000467394	0.00818452	0.95448	0.95448	-0.0669515	0.0325508	0.0401668	0.100813	-0.16251	0.120951	0.179623	0.251472	-0.0399685	0.0500256	0.424653	0.495429	-0.292521	0.14436	0.0432054	0.100813	-0.0185874	0.0116803	0.112098	0.196171
PTN	26.6265	0	0	0.0584035	0.00480345	2.44431e-30	1.71102e-29	-0.0166653	0.00750525	0.026787	0.0937544	-0.0434677	0.0298493	0.145889	0.340408	-0.100452	0.110913	0.365492	0.511689	0.0207893	0.0458738	0.650593	0.759025	0.148101	0.132379	0.263722	0.461513	-0.00017395	0.0107109	0.987048	0.987048
IL12RB1	4.27438	0.000128851	0.000440239	0.00205816	0.0031512	0.513938	0.513938	-0.00834056	0.00492366	0.0908281	0.158949	-0.0751383	0.019582	0.000138714	0.000970997	-0.131234	0.072762	0.0718317	0.158949	-0.0646648	0.0300945	0.0320861	0.112301	-0.0574532	0.0868442	0.508523	0.513938	-0.00669499	0.00702666	0.341105	0.477547
VEGFC	2.16721	0.0355568	0.0539936	-0.00124059	0.00330426	0.707466	0.707466	0.014215	0.00516281	0.00609117	0.0426382	0.0346047	0.0205331	0.0924872	0.323705	-0.0624934	0.0762961	0.413085	0.602011	0.0199391	0.0315562	0.527738	0.615695	-0.0893601	0.0910623	0.326867	0.602011	-0.00581885	0.00736795	0.430008	0.602011
MCP3	1.38212	0.210232	0.24984	0.00100192	0.0104543	0.923683	0.923683	0.00564718	0.0163345	0.729682	0.923683	-0.130615	0.0649641	0.0448509	0.284207	0.42169	0.241391	0.0812019	0.284207	0.0948008	0.0998399	0.342763	0.599836	-0.038277	0.28811	0.894355	0.923683	-0.0249574	0.0233112	0.284805	0.599836
CXCL5	0.877248	0.524136	0.565516	-0.00288151	0.00216546	0.183841	0.643443	0.00097899	0.00338346	0.772424	0.833833	0.012685	0.0134564	0.346255	0.807929	0.0786521	0.0500009	0.116282	0.643443	-0.00718076	0.0206805	0.728554	0.833833	-0.0153571	0.0596779	0.797016	0.833833	0.00101346	0.0048286	0.833833	0.833833
CXCL11	1.39781	0.203599	0.245517	0.0145806	0.00724114	0.0445335	0.311734	-0.0152879	0.0113141	0.17717	0.413396	-0.0225996	0.0449974	0.615695	0.718311	-0.144937	0.1672	0.386395	0.676192	0.0238273	0.0691541	0.73056	0.73056	0.118097	0.199559	0.554232	0.718311	-0.0231631	0.0161465	0.151974	0.413396
PDL2	2.23843	0.0298602	0.0470872	-0.00506882	0.00646383	0.433266	0.606573	-0.023095	0.0100995	0.0225847	0.12288	-0.00851912	0.0401671	0.832113	0.915984	-0.121226	0.149251	0.417008	0.606573	0.122783	0.0617307	0.0471874	0.12288	0.345909	0.178137	0.0526627	0.12288	-0.0015212	0.0144133	0.915984	0.915984
LAPTGFbeta1	0.729529	0.647004	0.663179	0.00272872	0.00254007	0.283166	0.678053	0.00358859	0.00396878	0.366278	0.678053	-0.0068285	0.0157843	0.665463	0.678053	-0.0399213	0.0586507	0.496368	0.678053	0.0176881	0.0242581	0.466208	0.678053	-0.0290746	0.0700019	0.678053	0.678053	0.00609712	0.00566393	0.282177	0.678053

## Sheet: AA
Analyte	Fstat	Fstat.pval	Fstat.pval.adj	Age.est	Age.se	Age.pval	Age.pval.adj	BMI.est	BMI.se	BMI.pval	BMI.pval.adj	Education.est	Education.se	Education.pval	Education.pval.adj	Aspirin.est	Aspirin.se	Aspirin.pval	Aspirin.pval.adj	Smoking.est	Smoking.se	Smoking.pval	Smoking.pval.adj	Diabetes.est	Diabetes.se	Diabetes.pval	Diabetes.pval.adj	PSA.est	PSA.se	PSA.pval	PSA.pval.adj
IL8	1.39912	0.204433	0.299348	0.0464138	0.0191543	0.0158818	0.111173	-0.00780657	0.0271339	0.773739	0.902695	-0.126282	0.133599	0.34518	0.604066	0.184695	0.294947	0.531583	0.744216	-0.229483	0.199991	0.251956	0.587897	-0.420493	0.324547	0.195937	0.587897	0.000599498	0.137437	0.996522	0.996522
TNFRSF9	7.01762	7.47219e-08	4.71323e-07	0.0190896	0.0043631	1.59319e-05	0.000111523	0.00389427	0.00618074	0.529054	0.529054	-0.0203721	0.0304321	0.503655	0.529054	-0.0500177	0.0671849	0.457076	0.529054	0.0296242	0.0455553	0.515921	0.529054	0.30756	0.0739275	3.98361e-05	0.000139426	-0.0274045	0.0313064	0.381963	0.529054
TIE2	0.605796	0.751165	0.77969	0.000247008	0.00200219	0.901884	0.901884	-0.002982	0.00283629	0.293797	0.697751	0.0117995	0.0139651	0.398715	0.697751	-0.0206171	0.0308306	0.504105	0.705747	-0.00857945	0.020905	0.681756	0.795382	0.0299268	0.0339247	0.378286	0.697751	-0.0179444	0.0143662	0.212457	0.697751
CD40L	0.89907	0.507209	0.577655	0.00370417	0.00598246	0.536198	0.694791	0.0109816	0.00847471	0.195875	0.629998	-0.0163853	0.041727	0.694791	0.694791	0.101772	0.0921205	0.269999	0.629998	-0.0505499	0.0624631	0.418894	0.694791	-0.180566	0.101366	0.0757055	0.529938	-0.0216434	0.0429257	0.614426	0.694791
CD244	1.41568	0.197644	0.29467	0.00206792	0.00273122	0.449463	0.7646	-0.00314233	0.00386903	0.41723	0.7646	0.0115086	0.01905	0.546143	0.7646	0.000160649	0.0420565	0.996954	0.996954	-0.0649004	0.0285168	0.0234442	0.164109	0.0166369	0.0462772	0.71943	0.839334	0.0169394	0.0195972	0.387959	0.7646
EGF	1.58643	0.138085	0.235895	0.00982587	0.00741818	0.18616	0.361772	0.0118953	0.0105085	0.258409	0.361772	-0.0148466	0.051741	0.774324	0.774324	0.132812	0.114228	0.24573	0.361772	-0.162821	0.0774535	0.0362357	0.25365	-0.204784	0.125692	0.104139	0.361772	-0.0467773	0.0532273	0.380088	0.443435
ANG1	2.55095	0.0141925	0.0314536	-0.00311405	0.00201783	0.123649	0.182784	0.000830294	0.00285844	0.771624	0.771624	0.0249878	0.0140741	0.0766736	0.182784	0.0482985	0.0310714	0.120964	0.182784	-0.0409054	0.0210682	0.0529733	0.182784	-0.0518101	0.0341896	0.13056	0.182784	0.0101915	0.0144784	0.481946	0.56227
IL7	0.877016	0.524721	0.589412	-0.00629122	0.00421777	0.136685	0.646478	-0.000578601	0.00597487	0.922908	0.922908	0.0299262	0.0294185	0.309717	0.646478	-0.0399687	0.064947	0.538679	0.646478	-0.0425883	0.0440379	0.334155	0.646478	0.0478729	0.071465	0.503367	0.646478	0.0179206	0.0302636	0.554124	0.646478
PGF	8.66983	7.70002e-10	9.02002e-09	0.0180968	0.0032332	4.33994e-08	3.03796e-07	0.00390337	0.00458013	0.39465	0.891052	0.0108383	0.0225512	0.631088	0.891052	0.0104892	0.0497862	0.833253	0.972129	0.000767219	0.0337579	0.981881	0.981881	0.193617	0.0547826	0.000462518	0.00161881	-0.0109743	0.023199	0.636466	0.891052
IL6	5.37994	7.07788e-06	2.63812e-05	0.0313979	0.00803828	0.000112149	0.000785046	0.0413612	0.011387	0.000321903	0.00112666	-0.095706	0.0560661	0.088685	0.178454	-0.120148	0.123777	0.332362	0.332362	0.108333	0.0839279	0.19761	0.276654	0.151939	0.136199	0.265355	0.309581	-0.0945648	0.0576767	0.101973	0.178454
MCP1	2.13628	0.0393161	0.07676	0.0130708	0.00556402	0.0193584	0.0901657	-0.00412822	0.00788195	0.600772	0.867174	-0.0133792	0.0388084	0.730485	0.867174	-0.027257	0.0856771	0.750567	0.867174	-0.00972315	0.0580941	0.867174	0.867174	0.19568	0.0942755	0.0386424	0.0901657	-0.0831377	0.0399232	0.038012	0.0901657
CRTAM	3.14447	0.00308522	0.00816091	0.0147419	0.00439888	0.000890163	0.00623114	-0.00834275	0.00623142	0.181479	0.423451	-0.0274307	0.0306817	0.371901	0.433884	-0.0388504	0.0677359	0.566627	0.566627	-0.113955	0.0459289	0.0135559	0.0474457	0.0723182	0.0745337	0.332564	0.433884	-0.0356739	0.0315631	0.259132	0.433884
MCP4	1.28879	0.254693	0.34808	0.0101823	0.00521287	0.0515615	0.180465	0.00819971	0.00738451	0.267575	0.624342	0.0110746	0.0363592	0.760857	0.955596	0.011249	0.08027	0.888629	0.955596	-0.0441567	0.0544277	0.417737	0.731041	-0.1962	0.0883257	0.0269541	0.180465	0.00208413	0.0374036	0.955596	0.955596
TRAIL	0.544381	0.800607	0.820622	-0.00352359	0.00254566	0.167173	0.702165	0.00115711	0.00360617	0.748496	0.871101	-0.00288312	0.0177557	0.871101	0.871101	-0.00770649	0.0391992	0.844254	0.871101	-0.00909004	0.0265793	0.732554	0.871101	0.0553033	0.0431331	0.200619	0.702165	0.00725225	0.0182658	0.691574	0.871101
CXCL9	10.3674	7.39164e-12	1.51529e-10	0.0379736	0.00650318	1.17723e-08	8.24062e-08	-0.0170245	0.00921237	0.0654255	0.152659	-0.00334672	0.045359	0.941224	0.941224	0.0993088	0.100139	0.322008	0.450811	0.0741858	0.0679	0.275315	0.450811	0.313615	0.110189	0.00467977	0.0163792	0.0164998	0.046662	0.723844	0.844485
CAIX	8.57872	9.89853e-10	1.0146e-08	0.0165555	0.00475316	0.000557139	0.00129999	-0.0276204	0.0067333	5.07307e-05	0.000177558	-0.0184456	0.0331528	0.578298	0.578298	-0.148415	0.0731912	0.0433237	0.0758164	0.0425776	0.0496279	0.391502	0.456752	0.351371	0.0805366	1.68123e-05	0.000117686	-0.0322599	0.0341051	0.34484	0.456752
ADA	1.13071	0.343005	0.439475	0.00374559	0.00394218	0.342685	0.47976	-0.0078636	0.00558446	0.159963	0.448739	-0.0421341	0.0274962	0.126317	0.448739	-0.0144998	0.0607033	0.811349	0.825313	-0.0467872	0.0411604	0.256422	0.448739	0.0861805	0.0667954	0.197808	0.448739	-0.00624779	0.0282861	0.825313	0.825313
Gal9	6.88577	1.07796e-07	6.31379e-07	0.00932416	0.0028598	0.00121923	0.00426732	0.0115899	0.00405118	0.00447287	0.0104367	-0.0186175	0.0199468	0.351264	0.451249	-0.0219155	0.0440365	0.619025	0.619025	0.0258737	0.0298593	0.386785	0.451249	0.193037	0.0484559	8.21936e-05	0.000575355	-0.0304737	0.0205198	0.138401	0.242202
VEGFR2	2.96082	0.00498055	0.0127627	-0.00706961	0.00176808	7.74626e-05	0.000542238	-0.00398731	0.00250465	0.112276	0.27969	0.00585514	0.0123322	0.63523	0.741101	-0.00805783	0.0272257	0.767429	0.767429	0.0287811	0.0184606	0.119867	0.27969	0.0222825	0.029958	0.45749	0.741101	0.00719317	0.0126864	0.571072	0.741101
CD40	1.92882	0.0641262	0.114312	0.0100425	0.00367187	0.00654881	0.0458417	0.0055554	0.00520155	0.286227	0.667864	-0.0131615	0.0256109	0.607637	0.925567	0.00918472	0.0565411	0.871048	0.925567	0.00358423	0.0383382	0.925567	0.925567	0.0671058	0.0622154	0.28149	0.667864	0.00624668	0.0263466	0.812718	0.925567
IL18	3.22292	0.00251054	0.00709878	0.00367585	0.00459101	0.423858	0.593401	0.00178728	0.00650359	0.783617	0.783617	-0.0867219	0.0320218	0.00708934	0.0496254	0.137786	0.0706943	0.0520713	0.18225	0.028511	0.0479349	0.552362	0.644422	0.0899705	0.0777891	0.248209	0.434365	-0.0522172	0.0329417	0.113817	0.265573
GZMH	1.42637	0.193362	0.294201	0.0114018	0.00654889	0.0825374	0.302292	-0.0159529	0.00927711	0.086369	0.302292	-0.0151552	0.0456777	0.740245	0.769054	0.148223	0.100843	0.142481	0.332455	-0.0200916	0.0683771	0.769054	0.769054	-0.0574663	0.110963	0.604857	0.769054	-0.0143712	0.0469899	0.759907	0.769054
CXCL1	0.638126	0.724309	0.76213	-0.00671212	0.00467987	0.152373	0.533306	-0.00465945	0.00662948	0.482613	0.844573	-0.0311766	0.0326416	0.340162	0.79371	0.0173574	0.0720627	0.809798	0.896886	-0.0182209	0.0488627	0.709443	0.896886	0.0102836	0.0792948	0.896886	0.896886	0.0494254	0.0335793	0.141926	0.533306
TNFSF14	1.03357	0.407075	0.487531	0.0071206	0.00651802	0.27537	0.525404	0.0135575	0.00923338	0.142897	0.501739	-0.00967373	0.0454624	0.831616	0.831616	0.147202	0.100367	0.143354	0.501739	0.0193048	0.0680548	0.77683	0.831616	-0.0860304	0.11044	0.436506	0.611109	-0.0485194	0.0467684	0.300231	0.525404
TWEAK	2.8805	0.0061306	0.0139641	0.00400237	0.00233552	0.0874499	0.306075	-0.00070044	0.00330848	0.832454	0.832454	0.00391652	0.01629	0.810139	0.832454	0.0148146	0.0359633	0.680632	0.832454	-0.0855999	0.0243852	0.000504728	0.00353309	-0.0557807	0.0395725	0.159532	0.37224	0.0118526	0.016758	0.479853	0.832454
PDGFsubunitB	1.20769	0.297533	0.399962	-0.00133115	0.000925924	0.151407	0.439437	0.00133124	0.00131166	0.310824	0.543943	-0.00149981	0.00645822	0.816489	0.816489	-0.00640509	0.0142578	0.653534	0.762457	-0.00583847	0.00966761	0.546279	0.762457	-0.0224091	0.0156887	0.15406	0.439437	0.00875678	0.00664374	0.18833	0.439437
PDCD1	2.05166	0.0480907	0.0896236	0.012981	0.00496701	0.00934139	0.0653897	-0.00375174	0.00703623	0.594224	0.721378	0.00733584	0.0346443	0.832425	0.832425	-0.0934388	0.0764841	0.222634	0.38961	-0.0258609	0.0518607	0.618324	0.721378	0.175061	0.0841599	0.0382277	0.133797	-0.0458287	0.0356395	0.199311	0.38961
FASLG	2.30344	0.026226	0.056593	-0.00293276	0.00329019	0.373333	0.491739	-0.000297858	0.00466087	0.949081	0.949081	0.0184683	0.0229487	0.42149	0.491739	0.0820133	0.0506638	0.106377	0.372318	-0.0914413	0.034353	0.00812251	0.0568576	-0.052948	0.0557484	0.342871	0.491739	-0.0259972	0.023608	0.271548	0.491739
MCP2	0.95911	0.461	0.540029	-0.00615187	0.00460533	0.182458	0.638601	-0.0134428	0.00652387	0.0400674	0.280472	-0.00229007	0.0321216	0.943204	0.943204	-0.011764	0.0709148	0.868337	0.943204	-0.0051104	0.0480844	0.91542	0.943204	-0.0235194	0.0780316	0.763278	0.943204	-0.00831953	0.0330444	0.801365	0.943204
CCL4	2.07033	0.0460096	0.0877392	0.0108315	0.00631462	0.0871537	0.305038	-0.0104105	0.00894524	0.245281	0.474289	-0.0485544	0.0440437	0.271022	0.474289	0.229232	0.0972352	0.0189357	0.13255	0.0327624	0.0659311	0.619551	0.72281	-0.016776	0.106993	0.875495	0.875495	-0.0266863	0.045309	0.556243	0.72281
Gal1	10.2316	1.06928e-11	1.75362e-10	0.00881821	0.00156229	3.37599e-08	2.36319e-07	0.0103216	0.00221313	4.38992e-06	1.53647e-05	0.0128721	0.0108968	0.238277	0.416984	0.0178812	0.0240568	0.457792	0.640909	-0.00957892	0.0163119	0.557416	0.650319	0.0528223	0.0264711	0.0467485	0.10908	-0.00473674	0.0112098	0.672875	0.672875
PDL1	2.03772	0.0497016	0.0905674	0.00376325	0.00434272	0.386761	0.902442	0.000126852	0.00615187	0.98356	0.98356	0.000968665	0.03029	0.974506	0.98356	0.0632068	0.0668711	0.345193	0.902442	0.0217222	0.0453425	0.632183	0.98356	0.202638	0.0735822	0.00618953	0.0433267	-0.00505768	0.0311601	0.871151	0.98356
CD27	8.40449	1.60082e-09	1.31268e-08	0.0134271	0.00356154	0.000190872	0.000668051	0.00296987	0.00504525	0.556469	0.795394	-0.00855872	0.0248413	0.730646	0.795394	-0.0285157	0.0548421	0.603413	0.795394	0.0670671	0.0371862	0.0721425	0.168333	0.303845	0.060346	7.58518e-07	5.30962e-06	0.00663167	0.025555	0.795394	0.795394
HGF	6.6035	2.36304e-07	1.21106e-06	0.014524	0.00332081	1.60438e-05	0.000112307	0.0177737	0.00470424	0.000184938	0.000647283	-0.0298431	0.0231623	0.198427	0.287392	0.0299982	0.0511353	0.557813	0.650781	0.0515456	0.0346727	0.137992	0.287392	0.0714007	0.0562671	0.20528	0.287392	-0.00942125	0.0238277	0.69279	0.69279
GZMA	1.3555	0.223235	0.315608	0.00473806	0.00327423	0.14875	0.520077	-0.00274492	0.00463825	0.554358	0.646751	-0.0252448	0.0228374	0.269723	0.520077	0.0339677	0.050418	0.500923	0.646751	-0.012674	0.0341863	0.711057	0.711057	0.0828231	0.0554778	0.136343	0.520077	-0.0245273	0.0234934	0.297187	0.520077
HO1	0.931433	0.48202	0.556699	0.00360931	0.00293654	0.219841	0.663866	-0.00721451	0.00415989	0.0837249	0.586074	-0.0126961	0.0204821	0.535742	0.663866	0.0329403	0.0452182	0.466799	0.663866	-0.0174768	0.0306606	0.569028	0.663866	-0.0186597	0.0497562	0.707866	0.707866	-0.0193663	0.0210705	0.35865	0.663866
CX3CL1	6.67708	1.92576e-07	1.05275e-06	0.0150177	0.00348502	2.11976e-05	0.000148383	-0.00972357	0.00493685	0.0496562	0.115864	0.0265889	0.0243076	0.274755	0.384657	-0.0487779	0.0536638	0.363987	0.424651	-0.0187257	0.0363872	0.607133	0.607133	0.224215	0.0590494	0.000171934	0.00060177	-0.0289359	0.0250059	0.247978	0.384657
CD70	1.1554	0.327909	0.426802	0.00409109	0.00331106	0.217424	0.760983	0.00122767	0.00469042	0.793672	0.925951	-0.0181685	0.0230943	0.431971	0.925951	0.0177992	0.0509851	0.727215	0.925951	0.000188285	0.0345709	0.995658	0.995658	0.028927	0.0561019	0.606441	0.925951	0.0409018	0.0237577	0.0860019	0.602013
TNFRSF12A	7.73359	1.02416e-08	6.99843e-08	0.0152458	0.0034602	1.39282e-05	9.74971e-05	0.00184564	0.0049017	0.706746	0.910012	-0.0027297	0.0241345	0.910012	0.910012	-0.00750014	0.0532816	0.888136	0.910012	0.0406412	0.0361281	0.261376	0.609877	0.244994	0.0586289	3.68812e-05	0.000129084	0.00681753	0.0248278	0.783788	0.910012
CCL23	3.40543	0.00154935	0.00470545	0.0109418	0.00399714	0.00650195	0.0258374	-0.00260787	0.00566233	0.64539	0.752955	-0.000931939	0.0278796	0.973353	0.973353	-0.10025	0.0615498	0.104244	0.243235	0.023402	0.0417343	0.575328	0.752955	0.182488	0.0677268	0.0073821	0.0258374	0.0327381	0.0286805	0.254436	0.445263
CD5	1.33338	0.2333	0.324247	0.00216981	0.00325082	0.504906	0.881166	-0.00195526	0.0046051	0.671394	0.881166	-0.00707246	0.0226741	0.755285	0.881166	0.00327474	0.0500576	0.947877	0.947877	0.0109037	0.033942	0.748212	0.881166	0.139661	0.0550813	0.0116518	0.0815625	-0.0149071	0.0233255	0.523174	0.881166
CCL3	1.11572	0.352412	0.440631	0.0255635	0.0127515	0.0457424	0.320197	0.00917747	0.0180637	0.611723	0.785503	-0.0375316	0.0889402	0.673288	0.785503	0.100621	0.196353	0.608653	0.785503	0.0362255	0.133139	0.785711	0.785711	0.181291	0.216058	0.401983	0.785503	-0.0699983	0.0914952	0.444746	0.785503
MMP7	13.9127	5.55112e-16	2.27596e-14	0.0124605	0.00208486	5.50622e-09	3.85436e-08	0.00275848	0.0029534	0.350933	0.409422	-0.0198828	0.0145417	0.172389	0.301681	0.0374707	0.0321035	0.243914	0.341479	0.0438725	0.0217681	0.0446045	0.104077	0.155086	0.0353254	1.49264e-05	5.22422e-05	0.00558827	0.0149594	0.708951	0.708951
NCR1	6.40069	4.15371e-07	1.89225e-06	0.014593	0.00420936	0.000590762	0.00206767	0.00512916	0.00596295	0.39027	0.544434	-0.0213947	0.0293598	0.466658	0.544434	0.0132141	0.0648176	0.838574	0.838574	-0.0713126	0.0439501	0.105559	0.246305	0.291173	0.0713225	5.49934e-05	0.000384954	-0.0258726	0.0302032	0.392229	0.544434
DCN	9.03051	2.85375e-10	3.90013e-09	0.0129414	0.00202011	4.69537e-10	3.28676e-09	-0.00216589	0.00286167	0.44963	0.641439	0.005374	0.01409	0.703129	0.820317	0.0231017	0.0311065	0.458171	0.641439	-0.0223034	0.021092	0.291027	0.641439	0.0587017	0.0342282	0.087209	0.305231	0.000110655	0.0144948	0.993913	0.993913
TNFRSF21	6.28573	5.71848e-07	2.34458e-06	0.00919129	0.00206194	1.11043e-05	7.773e-05	-0.00367181	0.00292094	0.209549	0.366711	-0.00130415	0.0143818	0.927797	0.927797	-0.0104409	0.0317507	0.742469	0.866214	0.00869026	0.0215288	0.686706	0.866214	0.121759	0.0349371	0.000553052	0.00193568	-0.0252524	0.014795	0.0887224	0.207019
TNFRSF4	6.30255	5.45719e-07	2.34458e-06	0.013449	0.00388451	0.000600541	0.00210189	0.0039592	0.00550277	0.472307	0.551025	-0.0229519	0.027094	0.397493	0.551025	-0.0171765	0.0598153	0.774157	0.774157	0.0319072	0.0405583	0.431977	0.551025	0.283739	0.0658182	2.10397e-05	0.000147278	-0.0322662	0.0278723	0.247781	0.551025
CCL17	1.49071	0.169213	0.283173	-0.00247377	0.00545762	0.65063	0.759068	-0.00950206	0.00773122	0.21986	0.583071	0.0357659	0.0380663	0.348071	0.609125	0.209803	0.0840388	0.0129912	0.0909381	0.0444853	0.0569832	0.43551	0.609714	0.0113826	0.0924727	0.902104	0.902104	0.0451314	0.0391598	0.249887	0.583071
ANGPT2	5.65549	3.29582e-06	1.28694e-05	0.00591547	0.00321044	0.0662187	0.15451	0.00322445	0.00454789	0.478787	0.558585	-0.0174897	0.0223925	0.435288	0.558585	-0.00541324	0.0494358	0.912867	0.912867	0.142451	0.0335204	2.73355e-05	0.000191348	0.152834	0.0543971	0.00523265	0.0183143	-0.0222094	0.0230358	0.335633	0.558585
LAMP3	10.7256	2.79854e-12	7.64934e-11	0.00477704	0.00572349	0.404478	0.56627	-0.0225152	0.00810786	0.00577576	0.0134768	-0.05709	0.0399207	0.153565	0.268738	0.0145968	0.0881328	0.868548	0.868548	0.366468	0.0597592	2.28977e-09	1.60284e-08	0.278336	0.0969776	0.00434717	0.0134768	0.0106655	0.0410675	0.795239	0.868548
CASP8	0.736459	0.641167	0.691786	0.0156845	0.00845693	0.0644715	0.4513	0.0108159	0.01198	0.367223	0.870739	-0.0189786	0.0589862	0.747832	0.870739	0.0686234	0.130224	0.598544	0.870739	-0.0205551	0.0882991	0.816058	0.870739	-0.0490516	0.143292	0.732312	0.870739	0.00988101	0.0606807	0.870739	0.870739
ICOSLG	3.61927	0.000875787	0.0027621	0.00511032	0.00207897	0.0144401	0.0505404	-0.0101108	0.00294505	0.000666467	0.00466527	-0.0026488	0.0145006	0.855161	0.928802	-0.00286242	0.0320128	0.928802	0.928802	-0.0114208	0.0217065	0.599112	0.838757	0.0623893	0.0352255	0.0773884	0.180573	-0.009097	0.0149171	0.542357	0.838757
MMP12	8.40624	1.59312e-09	1.31268e-08	0.0217417	0.00513558	2.92741e-05	0.000204919	0.00124444	0.00727503	0.864276	0.864276	-0.0555712	0.0358201	0.12169	0.212958	0.0230121	0.0790799	0.771221	0.864276	0.173192	0.0536208	0.00135277	0.0047347	0.253886	0.0870162	0.00374905	0.00874779	0.0128376	0.0368491	0.727757	0.864276
CXCL13	2.15152	0.0379044	0.0758089	0.0169256	0.00509318	0.000981816	0.00687271	0.00999772	0.00721497	0.166704	0.388975	0.00111456	0.0355244	0.974988	0.974988	-0.0153167	0.078427	0.84527	0.974988	0.0502511	0.0531781	0.345318	0.604306	-0.13162	0.0862978	0.128097	0.388975	0.0187744	0.0365449	0.607754	0.850855
VEGFA	2.901	0.00581455	0.0136227	0.0109743	0.00392323	0.00543223	0.0380256	0.00928821	0.00555762	0.095545	0.222938	-0.00589788	0.0273641	0.829474	0.852517	-0.0112391	0.0604116	0.852517	0.852517	0.0265217	0.0409626	0.517749	0.724849	0.144159	0.0664744	0.0307676	0.107687	-0.0324518	0.0281502	0.249758	0.437076
CCL20	4.32451	0.000129671	0.000443044	0.0173612	0.00924081	0.0610907	0.142545	-0.00540893	0.0130905	0.67971	0.741776	-0.110715	0.0644536	0.0867087	0.15174	0.0791551	0.142294	0.578368	0.741776	0.293897	0.0964836	0.00249036	0.0174325	0.30114	0.156574	0.0552344	0.142545	-0.0218647	0.0663052	0.741776	0.741776
KLRD1	2.17628	0.0357138	0.0732133	0.0157448	0.00474683	0.00100348	0.00702436	0.00757374	0.00672433	0.260785	0.608498	0.008585	0.0331086	0.795554	0.795554	0.0370285	0.0730938	0.612755	0.795554	-0.0450328	0.0495618	0.364163	0.637285	-0.0297461	0.0804293	0.711719	0.795554	-0.0647455	0.0340597	0.0581128	0.203395
GZMB	0.479878	0.84913	0.84913	0.000165933	0.00610764	0.978341	0.978341	-0.00270701	0.00865205	0.754558	0.978341	0.00987359	0.0426001	0.816846	0.978341	0.0972754	0.0940481	0.301687	0.978341	-0.0356042	0.0637701	0.576975	0.978341	0.0068911	0.103487	0.946946	0.978341	-0.0554616	0.0438239	0.206495	0.978341
CD83	6.52509	2.93883e-07	1.41755e-06	0.00772206	0.00336593	0.0223585	0.0521698	-0.00287547	0.00476816	0.546852	0.765593	-0.0339103	0.023477	0.149499	0.261624	-0.0142595	0.0518301	0.783383	0.913947	0.10155	0.0351438	0.00409285	0.014325	0.23387	0.0570316	5.10157e-05	0.00035711	0.000578301	0.0241514	0.98091	0.98091
IL12	4.16166	0.000202204	0.00066323	0.0156885	0.00587639	0.00793644	0.0277776	0.0167659	0.00832445	0.0447518	0.104421	-0.0452272	0.0409871	0.270573	0.378802	-0.0614134	0.0904872	0.497768	0.497768	-0.0769949	0.0613556	0.210335	0.368086	0.305013	0.0995682	0.00235451	0.0164816	-0.0297883	0.0421646	0.480351	0.497768
CSF1	5.22437	1.08902e-05	3.8826e-05	0.00564576	0.00182695	0.00215637	0.00754731	0.00335026	0.00258805	0.196323	0.458086	-0.0137833	0.0127428	0.280133	0.490232	0.0129112	0.0281322	0.64655	0.754308	0.0105525	0.0190753	0.580471	0.754308	0.105556	0.0309555	0.000723896	0.00506727	-0.000765919	0.0131088	0.953441	0.953441
ARG1	1.35641	0.222829	0.315608	0.000380128	0.00208788	0.855636	0.855636	-0.00188864	0.00295768	0.52352	0.812148	-0.0265421	0.0145627	0.0691978	0.242192	0.0125665	0.0321501	0.696127	0.812148	-0.00871877	0.0217996	0.689432	0.812148	0.0700709	0.0353766	0.0483884	0.242192	0.00594819	0.0149811	0.691569	0.812148
IL4	1.77491	0.0911601	0.159045	-0.000418191	0.00707824	0.95292	0.978839	-0.0212436	0.010027	0.0348089	0.19513	0.0316584	0.0493699	0.521772	0.730481	-0.209183	0.108994	0.0557513	0.19513	-0.0852592	0.0739041	0.249415	0.581968	0.00318336	0.119932	0.978839	0.978839	-0.0406028	0.0507882	0.424557	0.730481
IL5	0.501275	0.833511	0.843802	0.00949434	0.00990568	0.338471	0.796729	0.00581897	0.0140323	0.678622	0.796729	-0.0309925	0.069091	0.65401	0.796729	0.105365	0.152532	0.490155	0.796729	-0.00210425	0.103426	0.983779	0.983779	0.0830719	0.16784	0.620941	0.796729	0.0290578	0.0710758	0.68291	0.796729
CD28	1.05217	0.394241	0.482504	0.000463706	0.00241304	0.847721	0.996329	0.00774455	0.0034183	0.0240719	0.168503	0.0215762	0.0168307	0.200688	0.702409	0.000171061	0.0371571	0.996329	0.996329	0.0113691	0.0251947	0.652082	0.996329	0.00125311	0.0408861	0.975567	0.996329	-0.00683598	0.0173142	0.693211	0.996329
FGF2	0.798135	0.589267	0.644265	0.00274869	0.00413348	0.50649	0.824046	0.00826908	0.00585547	0.15876	0.55566	-0.00804756	0.0288306	0.780304	0.910355	0.0669774	0.0636492	0.293376	0.684545	-0.00127329	0.0431579	0.97648	0.97648	-0.120591	0.0700369	0.0859666	0.55566	-0.0160557	0.0296588	0.588605	0.824046
NOS3	1.11218	0.354654	0.440631	0.00528518	0.00312902	0.0920742	0.644519	0.00560637	0.00443255	0.206759	0.723657	0.0213036	0.0218246	0.32966	0.769206	0.023721	0.048182	0.622795	0.799268	-0.00978136	0.0326702	0.764811	0.799268	0.0336653	0.0530175	0.525844	0.799268	-0.00571355	0.0224515	0.799268	0.799268
ADGRG1	8.25866	2.39479e-09	1.7852e-08	0.0361926	0.00733368	1.22984e-06	8.60885e-06	0.0457253	0.0103888	1.42155e-05	4.97541e-05	-0.018001	0.0511516	0.725109	0.725109	-0.0526389	0.112927	0.641405	0.725109	0.0672709	0.0765713	0.38024	0.532336	0.28671	0.12426	0.0216063	0.0504147	-0.115101	0.0526211	0.0293632	0.0513857
MICAB	1.02904	0.41024	0.487531	0.0257773	0.0129783	0.0477744	0.334421	0.00334726	0.0183849	0.855634	0.855634	0.0494727	0.0905218	0.585044	0.855634	-0.0964315	0.199845	0.629723	0.855634	-0.0267995	0.135506	0.843335	0.855634	0.242651	0.219901	0.27057	0.63133	-0.1319	0.0931223	0.157522	0.551326
CD4	2.90228	0.00579542	0.0136227	0.00658464	0.00301066	0.0293813	0.0945025	0.00920943	0.00426489	0.0314858	0.0945025	-0.00812551	0.020999	0.699026	0.81553	-0.00778856	0.0463595	0.866675	0.866675	0.0374715	0.0314345	0.234031	0.327643	0.104884	0.0510121	0.0405011	0.0945025	-0.0309736	0.0216023	0.152498	0.266872
IL10	3.24776	0.0023515	0.00688652	0.00445936	0.00393976	0.258441	0.451119	-0.00553227	0.00558104	0.322228	0.451119	-0.012852	0.0274794	0.640287	0.640287	0.077963	0.0606662	0.199583	0.451119	0.101685	0.0411352	0.0139015	0.0685574	0.15652	0.0667545	0.0195878	0.0685574	-0.0221774	0.0282688	0.433255	0.505465
CD8A	2.92011	0.00553442	0.0136227	0.0037047	0.00599702	0.537129	0.592968	0.004611	0.00849533	0.587627	0.592968	-0.0481572	0.0418285	0.250377	0.584214	-0.0598587	0.0923447	0.517265	0.592968	0.0335003	0.0626151	0.592968	0.592968	0.339939	0.101612	0.000908481	0.00635937	-0.0842006	0.0430301	0.0511501	0.179025
CCL19	0.811774	0.577926	0.640404	0.000518365	0.00714143	0.942176	0.942176	0.00214002	0.0101165	0.832588	0.942176	-0.0131123	0.0498107	0.792515	0.942176	-0.0441337	0.109967	0.688412	0.942176	0.133554	0.0745639	0.0741169	0.518818	0.142919	0.121003	0.238339	0.834185	-0.0174957	0.0512416	0.732976	0.942176
CXCL10	1.19316	0.305753	0.404383	0.016094	0.00720481	0.0261145	0.182802	0.00211608	0.0102063	0.835869	0.903601	-0.00609061	0.0502528	0.903601	0.903601	0.0824818	0.110943	0.457689	0.903601	0.0236098	0.0752257	0.753815	0.903601	0.0470638	0.122077	0.700076	0.903601	0.00726979	0.0516964	0.888246	0.903601
PTN	24.9725	0	0	0.0763944	0.00643003	1.13973e-27	7.97814e-27	-0.00176862	0.00910873	0.846154	0.997088	-0.00459705	0.0448487	0.918416	0.997088	0.0304604	0.0990123	0.758534	0.997088	-0.017452	0.0671361	0.795052	0.997088	-0.000397872	0.108949	0.997088	0.997088	0.0247587	0.0461371	0.591855	0.997088
IL12RB1	3.15566	0.00299596	0.00816091	0.0104721	0.00330734	0.00167631	0.0117342	0.00451698	0.00468516	0.335644	0.683399	-0.0198325	0.0230683	0.390513	0.683399	0.00545567	0.0509279	0.914749	0.914749	0.0147674	0.0345321	0.669167	0.877171	0.115258	0.0560389	0.0404344	0.141521	-0.00750919	0.023731	0.751861	0.877171
VEGFC	2.26306	0.0289431	0.0608548	-0.00254326	0.00319534	0.4266	0.648668	0.000382587	0.00452649	0.932689	0.932689	0.0163622	0.0222871	0.463334	0.648668	0.0452487	0.0492032	0.358386	0.648668	-0.080941	0.0333626	0.0157556	0.0729276	-0.125673	0.0541411	0.0208364	0.0729276	0.0101055	0.0229274	0.659653	0.769595
MCP3	1.46246	0.179481	0.291285	0.0418468	0.0173796	0.0165534	0.115874	0.0303941	0.0246198	0.217812	0.508228	-0.0809648	0.121221	0.504619	0.643848	0.159373	0.267618	0.55187	0.643848	-0.154456	0.181461	0.395239	0.643848	-0.609402	0.294476	0.0392212	0.137274	-0.0500666	0.124703	0.688301	0.688301
CXCL5	0.637356	0.724953	0.76213	-0.00492451	0.00383788	0.200276	0.700965	0.00296816	0.00543671	0.585442	0.793181	-0.0263428	0.0267688	0.325737	0.760053	0.0255703	0.0590973	0.665507	0.793181	-0.0105139	0.0400714	0.793181	0.793181	-0.0257671	0.0650282	0.692161	0.793181	0.0396122	0.0275378	0.151175	0.700965
CXCL11	1.44858	0.184717	0.291285	0.002032	0.00875296	0.816554	0.816554	0.0154788	0.0123994	0.212718	0.744514	-0.147067	0.0610509	0.0165043	0.11553	0.0811567	0.134782	0.547466	0.816554	0.0383584	0.0913899	0.67494	0.816554	0.0356155	0.148308	0.810355	0.816554	0.0247374	0.0628047	0.693906	0.816554
PDL2	1.454	0.182659	0.291285	0.00322308	0.00318761	0.312638	0.637422	-0.00627427	0.00451554	0.16555	0.579424	-0.0104876	0.0222332	0.637422	0.637422	-0.0246484	0.0490842	0.615859	0.637422	0.0223624	0.0332819	0.502076	0.637422	0.120182	0.0540101	0.0266922	0.186845	-0.0139086	0.0228719	0.543502	0.637422
LAPTGFbeta1	1.42542	0.193742	0.294201	-0.00130428	0.00227577	0.566928	0.661416	0.00239159	0.00322385	0.458668	0.642135	0.0319629	0.0158733	0.0447964	0.313575	0.0133525	0.0350434	0.703409	0.703409	0.0244433	0.0237614	0.304318	0.532556	0.0572444	0.0385602	0.138544	0.484904	-0.0188876	0.0163293	0.248177	0.532556

## Sheet: EA
Analyte	Fstat	Fstat.pval	Fstat.pval.adj	Age.est	Age.se	Age.pval	Age.pval.adj	BMI.est	BMI.se	BMI.pval	BMI.pval.adj	Education.est	Education.se	Education.pval	Education.pval.adj	Aspirin.est	Aspirin.se	Aspirin.pval	Aspirin.pval.adj	Smoking.est	Smoking.se	Smoking.pval	Smoking.pval.adj	Diabetes.est	Diabetes.se	Diabetes.pval	Diabetes.pval.adj	PSA.est	PSA.se	PSA.pval	PSA.pval.adj
IL8	1.28517	0.255897	0.287446	-0.027104	0.017243	0.116711	0.427038	-0.00297748	0.0301817	0.921461	0.921461	-0.148569	0.127353	0.244022	0.427038	-0.348386	0.284826	0.22194	0.427038	-0.134457	0.218122	0.537936	0.732766	-0.183554	0.378641	0.628085	0.732766	0.186821	0.137676	0.175504	0.427038
TNFRSF9	12.8836	4.55191e-15	3.73257e-14	0.0251358	0.00291678	1.30846e-16	9.15921e-16	0.00830896	0.00510544	0.104368	0.243524	-0.0188923	0.0215427	0.380991	0.444489	-0.0980571	0.0481803	0.0424409	0.148543	0.0340433	0.0368969	0.356701	0.444489	0.077305	0.0640497	0.228112	0.399197	-0.00377403	0.0232889	0.87134	0.87134
TIE2	2.21537	0.0320739	0.0482469	-0.00451062	0.00162818	0.00584163	0.0408914	4.10433e-05	0.00284991	0.988516	0.988516	0.016107	0.0120254	0.181141	0.39587	-0.0343536	0.0268948	0.202172	0.39587	0.0249608	0.0205963	0.226211	0.39587	0.0296125	0.0357532	0.40799	0.571186	-0.00220061	0.0130001	0.865659	0.988516
CD40L	0.852338	0.544461	0.558072	-0.00525751	0.00543811	0.334191	0.77978	0.00452873	0.00951871	0.634478	0.989076	-0.0497626	0.0401647	0.216033	0.756117	-0.00123066	0.0898285	0.989076	0.989076	-0.0183434	0.0687915	0.789865	0.989076	-0.211312	0.119416	0.07751	0.54257	-0.0033495	0.0434203	0.938547	0.989076
CD244	1.5499	0.148651	0.190459	-0.00184505	0.0023333	0.429525	0.601334	0.00251089	0.00408413	0.539018	0.628854	-0.0292622	0.0172332	0.0902275	0.315796	-0.0330567	0.0385422	0.391548	0.601334	-0.0551895	0.029516	0.0621868	0.315796	0.00980687	0.051237	0.848301	0.848301	-0.02323	0.0186301	0.21311	0.497256
EGF	1.52688	0.156134	0.196969	-0.0135538	0.00618578	0.0289773	0.202841	0.00755938	0.0108274	0.485447	0.752951	-0.0674274	0.0456868	0.140711	0.368159	-0.0092801	0.102179	0.927676	0.927676	-0.0147087	0.0782495	0.850987	0.927676	-0.192209	0.135834	0.157782	0.368159	0.0304541	0.0493901	0.537822	0.752951
ANG1	5.27792	8.43597e-06	2.38534e-05	-0.0101982	0.00186222	7.39005e-08	5.17304e-07	-0.00276467	0.00325958	0.396816	0.563258	-0.0107459	0.013754	0.435059	0.563258	0.0767225	0.0307608	0.012999	0.0454965	0.00184774	0.0235569	0.937517	0.937517	-0.0733008	0.0408926	0.0737512	0.172086	0.0104442	0.0148688	0.482792	0.563258
IL7	4.05929	0.000251675	0.000543088	-0.00824602	0.00371045	0.0267763	0.144764	-0.0100714	0.00649467	0.121704	0.207539	0.0560703	0.0274046	0.0413611	0.144764	-0.00141415	0.0612905	0.981603	0.981603	-0.06183	0.0469369	0.188438	0.219844	-0.143489	0.0814782	0.0789354	0.184183	0.0429092	0.029626	0.148242	0.207539
PGF	15.0779	0	0	0.0182316	0.00200937	4.14071e-18	2.8985e-17	0.00284278	0.00351714	0.419384	0.71533	-0.00440714	0.0148407	0.766638	0.766638	-0.034569	0.0331914	0.298226	0.69586	0.0136533	0.0254183	0.591444	0.71533	0.0223251	0.0441238	0.61314	0.71533	0.0258724	0.0160437	0.107559	0.376457
IL6	2.91275	0.00549128	0.0107211	0.0101208	0.00753993	0.180209	0.420487	0.0140244	0.0131977	0.288539	0.435037	-0.145061	0.0556883	0.00950838	0.0665586	-0.0347991	0.124547	0.780068	0.780068	0.0967971	0.0953794	0.310741	0.435037	-0.110775	0.16557	0.503819	0.587789	0.112704	0.0602023	0.0618706	0.216547
MCP1	1.41114	0.198833	0.236294	-0.000825812	0.00361216	0.819273	0.853152	-0.00457777	0.00632262	0.469439	0.821519	-0.0365764	0.0266786	0.171089	0.399207	0.0110508	0.0596669	0.853152	0.853152	-0.0119775	0.0456935	0.793348	0.853152	-0.132417	0.0793197	0.0957616	0.335166	0.0521644	0.0288411	0.0711972	0.335166
CRTAM	6.55501	2.28127e-07	9.3532e-07	0.0195879	0.00352438	4.79402e-08	3.35582e-07	0.002913	0.00616898	0.637022	0.637022	-0.0652563	0.0260303	0.0125454	0.0439089	-0.121895	0.058217	0.0368613	0.0860097	-0.0245354	0.0445831	0.582379	0.637022	0.126006	0.0773922	0.104223	0.145912	-0.0529682	0.0281403	0.06047	0.105823
MCP4	2.83043	0.00680207	0.0123949	0.00922441	0.00423372	0.0298877	0.104607	-0.00740057	0.00741057	0.318524	0.445934	-0.0751767	0.0312693	0.0166304	0.104607	-0.0307825	0.069934	0.660038	0.770044	0.00964286	0.0535561	0.857197	0.857197	-0.140238	0.0929685	0.132172	0.308402	0.0438046	0.0338039	0.195723	0.342515
TRAIL	0.85713	0.540568	0.558072	-0.0038487	0.00196156	0.050398	0.352786	-0.000781482	0.00343345	0.820059	0.842655	-0.00952048	0.0144876	0.511438	0.842655	0.0173069	0.0324017	0.593522	0.842655	-0.0312014	0.0248135	0.209278	0.732471	-0.00855527	0.043074	0.842655	0.842655	0.00744903	0.015662	0.634591	0.842655
CXCL9	26.4117	0	0	0.0586913	0.0046496	2.65471e-31	1.8583e-30	0.00329681	0.00813853	0.685615	0.685615	-0.0392092	0.0343409	0.254186	0.685615	-0.040438	0.0768037	0.598803	0.685615	0.0254927	0.058817	0.664924	0.685615	-0.0706902	0.102101	0.489086	0.685615	-0.0218489	0.0371245	0.556485	0.685615
CAIX	1.78139	0.0892139	0.123992	0.00445921	0.00377855	0.238597	0.544807	-0.0132789	0.00661387	0.0452949	0.317064	-0.00870709	0.0279076	0.755194	0.755194	0.0833897	0.0624154	0.18224	0.544807	0.0299134	0.0477984	0.531761	0.744466	0.0376029	0.0829736	0.650639	0.755194	0.0305815	0.0301697	0.311318	0.544807
ADA	1.4725	0.175106	0.211158	-0.00752939	0.00399753	0.0603041	0.420347	0.00908555	0.00699715	0.194822	0.420347	0.00259631	0.0295249	0.929968	0.929968	-0.0776618	0.0660325	0.240198	0.420347	0.0653364	0.0505683	0.197035	0.420347	-0.0276805	0.087782	0.752662	0.878106	0.013798	0.0319181	0.665744	0.878106
Gal9	5.8467	1.69562e-06	5.79338e-06	0.00902297	0.00238927	0.000181407	0.00126985	0.0127069	0.00418211	0.00252304	0.00883063	-0.0313189	0.0176466	0.07664	0.178827	-0.0349507	0.0394668	0.376342	0.432042	0.0237694	0.0302241	0.432042	0.432042	0.0556384	0.0524662	0.289528	0.40534	0.0228547	0.019077	0.231567	0.405242
VEGFR2	7.93444	4.56417e-09	2.07923e-08	-0.011136	0.00161488	1.91459e-11	1.34021e-10	-0.000387381	0.00282663	0.891058	0.891058	-0.00770451	0.0119271	0.518646	0.605087	0.0225462	0.0266751	0.39846	0.557844	0.0275203	0.020428	0.17863	0.312602	-0.0533177	0.0354612	0.13343	0.312602	0.0183727	0.0128939	0.154907	0.312602
CD40	2.34565	0.0232864	0.0360281	0.0043032	0.00279117	0.123875	0.289041	-0.00548837	0.00488558	0.2619	0.458325	-0.0519302	0.020615	0.0121278	0.0848948	-0.0365589	0.0461054	0.428248	0.599547	0.00327299	0.035308	0.926186	0.926186	0.0274598	0.0612915	0.654363	0.763424	0.0355066	0.0222859	0.111842	0.289041
IL18	1.19591	0.30365	0.336477	-0.00282808	0.0036175	0.434774	0.684662	0.00884344	0.00633197	0.163243	0.57135	-0.0302247	0.0267181	0.258581	0.603356	-0.00489274	0.0597551	0.93478	0.93478	0.0685674	0.045761	0.134767	0.57135	-0.055004	0.079437	0.489044	0.684662	0.00712259	0.0288838	0.805339	0.93478
GZMH	1.56029	0.145376	0.189219	0.00799296	0.00690426	0.247634	0.535148	0.0106331	0.012085	0.379425	0.535148	-0.0958851	0.0509934	0.0607352	0.425147	-0.0997518	0.114047	0.382249	0.535148	0.046413	0.0873383	0.595404	0.595404	-0.0977113	0.151611	0.519603	0.595404	0.0768149	0.0551268	0.16421	0.535148
CXCL1	1.11211	0.354237	0.37724	-0.00122058	0.00398315	0.75942	0.947845	-0.0124049	0.00697199	0.0759039	0.265664	-0.0569902	0.0294187	0.0533728	0.265664	0.00430634	0.0657951	0.947845	0.947845	0.00334573	0.0503865	0.947089	0.947845	0.0241983	0.0874664	0.782175	0.947845	0.0296942	0.0318033	0.350991	0.818978
TNFSF14	2.51936	0.0150808	0.025763	-0.0182453	0.00567098	0.0013916	0.00974121	-0.00435364	0.00992631	0.661174	0.741366	-0.0779993	0.0418846	0.0632492	0.221372	0.0309369	0.0936751	0.741366	0.741366	0.091929	0.0717373	0.200719	0.427133	-0.0711268	0.124529	0.568186	0.741366	0.0528167	0.0452797	0.244076	0.427133
TWEAK	6.51767	2.53605e-07	9.90269e-07	-0.00806111	0.00201829	7.63729e-05	0.00053461	-0.0128714	0.00353276	0.000301807	0.00105632	-0.00359538	0.0149067	0.80952	0.83201	0.0198277	0.0333388	0.552335	0.83201	-0.0114933	0.0255312	0.652816	0.83201	-0.110711	0.0443198	0.0128611	0.0300092	0.00342044	0.016115	0.83201	0.83201
PDGFsubunitB	3.82804	0.000474275	0.000997193	-0.00292261	0.000807754	0.000331844	0.00232291	0.000243691	0.00141387	0.863237	0.863237	-0.00814776	0.0059659	0.172738	0.266046	0.00234997	0.0133428	0.86028	0.863237	-0.0134117	0.010218	0.190033	0.266046	-0.0395656	0.0177375	0.0262207	0.0917725	0.0124444	0.00644948	0.0543223	0.126752
PDCD1	4.06529	0.000247559	0.000543088	0.0177044	0.00369908	2.33981e-06	1.63787e-05	0.0101868	0.00647477	0.11638	0.247448	-0.0380611	0.0273206	0.1643	0.247448	-0.0229684	0.0611027	0.707178	0.707178	-0.0633134	0.046793	0.176749	0.247448	-0.0731698	0.0812285	0.368203	0.42957	-0.0644044	0.0295352	0.0297532	0.104136
FASLG	1.36366	0.218975	0.252901	-0.00291525	0.00264747	0.271448	0.475034	-0.00198628	0.00463406	0.66841	0.708151	-0.00732457	0.0195537	0.708151	0.708151	0.0262402	0.0437319	0.548805	0.708151	-0.0534348	0.0334903	0.111326	0.39964	-0.0920223	0.0581361	0.114183	0.39964	0.025649	0.0211386	0.225653	0.475034
MCP2	2.21172	0.0323607	0.0482469	-0.00259249	0.00408659	0.526163	0.824903	0.00158353	0.00715305	0.824903	0.824903	-0.0139673	0.0301827	0.64377	0.824903	-0.0606312	0.0675037	0.369586	0.824903	0.0134536	0.051695	0.794795	0.824903	-0.261454	0.0897378	0.00375956	0.0263169	0.0580393	0.0326292	0.0759849	0.265947
CCL4	1.80933	0.0837256	0.120447	0.000152368	0.005098	0.97617	0.97617	0.00537679	0.00892339	0.547125	0.765975	-0.0342951	0.0376527	0.362896	0.765975	0.0198864	0.0842105	0.813428	0.948999	-0.0438852	0.0644892	0.49655	0.765975	-0.328308	0.111947	0.00353941	0.0247759	0.0569803	0.0407047	0.16228	0.567979
Gal1	6.57724	2.14192e-07	9.24407e-07	0.00774287	0.0014704	2.20734e-07	1.54514e-06	0.00648456	0.00257375	0.0121126	0.0423942	-0.0123284	0.0108601	0.256921	0.509484	-0.0116907	0.0242886	0.63053	0.735618	0.00579942	0.0186004	0.755351	0.755351	0.0341269	0.0322886	0.291134	0.509484	0.00649865	0.0117403	0.580186	0.735618
PDL1	1.65052	0.119493	0.158039	0.00999971	0.00315169	0.00161777	0.0113244	0.00688182	0.00551663	0.212903	0.745161	0.00524352	0.0232777	0.821884	0.821884	-0.0516477	0.0520607	0.321722	0.750685	-0.0230046	0.0398686	0.564233	0.821884	0.0177219	0.0692083	0.798022	0.821884	-0.00810093	0.0251646	0.747671	0.821884
CD27	19.342	0	0	0.0219158	0.00231969	2.22343e-19	1.5564e-18	0.00349289	0.00406032	0.390131	0.390131	-0.0254391	0.0171328	0.138322	0.210495	-0.0461321	0.0383175	0.229272	0.267485	0.0422801	0.0293439	0.150354	0.210495	0.117614	0.0509383	0.0214184	0.0749643	0.031002	0.0185215	0.0948881	0.210495
HGF	6.13844	7.42725e-07	2.64798e-06	0.000100572	0.00286295	0.971993	0.971993	0.0103932	0.00501122	0.038675	0.0902416	-0.0510533	0.0211451	0.0161759	0.0566155	0.0380071	0.0472912	0.422023	0.573701	0.120864	0.036216	0.000919273	0.00643491	0.0432609	0.0628678	0.491744	0.573701	0.0385288	0.0228591	0.0926179	0.162081
GZMA	0.877449	0.524186	0.551067	0.00211128	0.00319499	0.509088	0.890903	0.00891892	0.00559242	0.111485	0.780394	-0.0282679	0.0235975	0.231607	0.810625	-0.012857	0.052776	0.807646	0.938222	-0.0112549	0.0404163	0.780782	0.938222	0.00544083	0.0701591	0.938222	0.938222	0.01747	0.0255103	0.493824	0.890903
HO1	2.89458	0.00575748	0.0107298	0.00272921	0.00239142	0.254401	0.563807	-0.00532522	0.00418588	0.203993	0.563807	0.0164002	0.0176625	0.353653	0.563807	-0.0298081	0.0395024	0.450907	0.563807	0.00153257	0.0302513	0.959619	0.959619	-0.151457	0.0525135	0.0041213	0.0288491	0.0133979	0.0190942	0.483263	0.563807
CX3CL1	7.95337	4.3259e-09	2.07923e-08	0.0129766	0.00238659	9.07796e-08	6.35457e-07	-0.0129094	0.00417742	0.00212926	0.00745243	0.0100778	0.0176269	0.567802	0.662435	-0.0331732	0.0394225	0.400547	0.662435	-0.021103	0.0301902	0.484928	0.662435	-0.0181373	0.0524074	0.729449	0.729449	0.0206417	0.0190556	0.279312	0.651728
CD70	2.71941	0.00905942	0.0161494	0.00773715	0.00290723	0.00807371	0.056516	0.000890594	0.00508874	0.861152	0.861152	-0.032225	0.0214722	0.134145	0.313005	-0.0634063	0.0480227	0.187422	0.327988	0.0340591	0.0367762	0.354903	0.496865	-0.0216691	0.0638402	0.734453	0.856862	0.0411397	0.0232127	0.0770517	0.269681
TNFRSF12A	17.1835	0	0	0.0242736	0.00257376	2.5341e-19	1.77387e-18	0.00422562	0.00450504	0.348782	0.488295	-0.00142364	0.0190093	0.940335	0.940335	-0.0743794	0.0425143	0.0809135	0.188798	0.0516784	0.0325579	0.113183	0.19807	0.156265	0.0565175	0.00593855	0.0207849	0.00403145	0.0205501	0.844564	0.940335
CCL23	5.23762	9.44852e-06	2.49929e-05	0.0129974	0.00288489	8.54564e-06	5.98195e-05	-0.00745457	0.00504964	0.140605	0.328078	0.00591158	0.0213072	0.781571	0.840156	0.00961726	0.0476537	0.840156	0.840156	0.0799958	0.0364936	0.0289102	0.101186	-0.0699462	0.0633496	0.270153	0.472768	-0.00615412	0.0230343	0.789465	0.840156
CD5	5.25084	9.10356e-06	2.48831e-05	0.00989336	0.00228941	1.92733e-05	0.000134913	0.00475443	0.00400732	0.236103	0.275454	-0.0203386	0.0169091	0.229706	0.275454	-0.0587532	0.0378173	0.121012	0.21177	0.0507314	0.0289608	0.0805323	0.194309	0.0872754	0.0502734	0.0832753	0.194309	-0.0030824	0.0182797	0.866171	0.866171
CCL3	1.70698	0.105452	0.144118	0.00980488	0.00743801	0.188132	0.263385	0.0182021	0.0130193	0.162806	0.263385	-0.0920679	0.0549355	0.0944778	0.263385	0.0669363	0.122864	0.586171	0.586171	-0.150636	0.0940901	0.110116	0.263385	-0.258833	0.163332	0.113766	0.263385	0.0677937	0.0593884	0.254284	0.296664
MMP7	16.5816	0	0	0.0126471	0.00170327	6.07668e-13	4.25367e-12	0.00141395	0.00298136	0.635552	0.741477	-0.0289869	0.01258	0.0216856	0.0505998	-0.00344785	0.0281352	0.902524	0.902524	0.0470997	0.0215462	0.0293542	0.0513699	0.120307	0.0374023	0.00139515	0.00488304	0.016363	0.0135997	0.229564	0.32139
NCR1	5.81815	1.83815e-06	5.93085e-06	0.0175251	0.00313811	4.15383e-08	2.90768e-07	0.00837012	0.00549286	0.128288	0.398895	0.00572979	0.0231774	0.80486	0.80486	-0.0710899	0.0518364	0.170955	0.398895	0.0242747	0.0396968	0.54119	0.631388	0.0714821	0.06891	0.300166	0.525291	0.0176284	0.0250561	0.48209	0.631388
DCN	21.0252	0	0	0.0162223	0.00147488	5.7024e-25	3.99168e-24	-0.000684305	0.00258158	0.791081	0.791081	-0.0150508	0.0108931	0.167787	0.345442	-0.0434492	0.0243625	0.0752178	0.263262	-0.0235492	0.0186571	0.207555	0.345442	0.0221605	0.0323869	0.494191	0.576556	0.0136587	0.0117761	0.246744	0.345442
TNFRSF21	5.81009	1.88051e-06	5.93085e-06	0.00674945	0.00146548	5.42086e-06	3.7946e-05	-0.00760726	0.00256513	0.00318831	0.0111591	-0.00778873	0.0108237	0.472161	0.649849	-0.0142696	0.0242072	0.55585	0.649849	-0.000204637	0.0185381	0.991198	0.991198	0.0424396	0.0321805	0.187936	0.438518	0.00687718	0.011701	0.557013	0.649849
TNFRSF4	8.78231	4.14826e-10	2.42969e-09	0.0188097	0.00271832	1.64694e-11	1.15286e-10	0.00758474	0.00475806	0.111651	0.260519	-0.0184953	0.0200769	0.35745	0.35745	-0.045665	0.0449021	0.309728	0.35745	0.0346685	0.0343865	0.313923	0.35745	0.0709783	0.0596918	0.235063	0.35745	-0.0447153	0.0217043	0.0399788	0.139926
CCL17	2.60973	0.0119934	0.0209247	0.00335379	0.00498966	0.50185	0.585491	-0.0111503	0.00873376	0.202398	0.354196	-0.0486912	0.0368526	0.187122	0.354196	0.0336121	0.082421	0.683616	0.683616	0.112722	0.0631188	0.074824	0.261884	-0.26443	0.109568	0.0162217	0.113552	0.0396639	0.0398397	0.32001	0.448013
ANGPT2	12.464	1.44329e-14	1.07591e-13	0.0157501	0.00300038	2.40084e-07	8.40295e-07	0.00957203	0.00525178	0.0690526	0.120842	0.0141772	0.0221602	0.522669	0.731737	-0.0110123	0.0495613	0.824266	0.884227	0.204122	0.0379545	1.23703e-07	8.40295e-07	0.145534	0.0658856	0.0277078	0.0646516	0.00349043	0.0239564	0.884227	0.884227
LAMP3	11.1845	4.94382e-13	3.11841e-12	0.0185685	0.00391346	2.84371e-06	9.953e-06	0.000348511	0.00685001	0.959447	0.959447	-0.030497	0.028904	0.291964	0.40875	-0.0883467	0.0646439	0.172442	0.329439	0.31242	0.0495049	6.89804e-10	4.82863e-09	-0.113252	0.0859361	0.188251	0.329439	-0.00441112	0.0312469	0.887802	0.959447
CASP8	1.51039	0.16169	0.200888	-0.0144685	0.00829043	0.0816616	0.423442	-0.00117057	0.0145113	0.935745	0.935745	-0.0872576	0.0612314	0.154867	0.423442	-0.160457	0.136944	0.241967	0.423442	-0.0227026	0.104873	0.828719	0.935745	-0.162787	0.18205	0.37172	0.520408	0.087937	0.0661946	0.184728	0.423442
ICOSLG	4.0741	0.000241632	0.000543088	0.00336069	0.00171027	0.0500564	0.175197	-0.0119476	0.00299361	7.73137e-05	0.000541196	-0.0175276	0.0126317	0.165981	0.290467	-0.0187972	0.0282509	0.506172	0.676339	-0.0360722	0.0216348	0.0961767	0.224412	0.0138898	0.0375561	0.711682	0.711682	0.00756814	0.0136556	0.57972	0.676339
MMP12	27.684	0	0	0.0386407	0.00413041	4.61289e-19	3.22902e-18	0.00622996	0.00722975	0.389325	0.454212	-0.0711196	0.0305063	0.0201972	0.0353451	-0.0491918	0.0682275	0.471302	0.471302	0.271485	0.0522493	3.14915e-07	1.1022e-06	0.265448	0.0907	0.00360743	0.00841733	0.0449648	0.0329791	0.173457	0.24284
CXCL13	5.07637	1.48631e-05	3.80866e-05	0.0138393	0.0032996	3.32517e-05	0.000232762	-0.00288228	0.00577552	0.617999	0.720998	-0.0538792	0.0243701	0.0275691	0.096492	0.0100607	0.0545039	0.85364	0.85364	0.0376501	0.0417396	0.367548	0.514567	-0.0908483	0.0724562	0.21058	0.491354	0.0252959	0.0263455	0.337513	0.514567
VEGFA	1.79933	0.0856531	0.121096	0.000633339	0.00308378	0.837374	0.837374	0.00382675	0.00539776	0.478738	0.779481	-0.0329726	0.0227761	0.148433	0.519514	0.0307708	0.0509389	0.546113	0.779481	0.0728687	0.0390095	0.0624443	0.43711	0.0398244	0.067717	0.556772	0.779481	0.00856567	0.0246223	0.728098	0.837374
CCL20	2.43091	0.0188341	0.0308879	0.00715722	0.00755445	0.343957	0.601925	0.00495843	0.0132231	0.707858	0.953428	-0.135115	0.0557956	0.0158635	0.111045	0.00729205	0.124787	0.953428	0.953428	0.140536	0.0955631	0.142128	0.497448	0.163844	0.165889	0.323868	0.601925	-0.00451553	0.0603182	0.940359	0.953428
KLRD1	4.53852	6.68348e-05	0.00016119	0.0144789	0.00351584	4.57854e-05	0.000320498	0.00780746	0.00615403	0.205242	0.271019	-0.0389317	0.0259672	0.134538	0.235441	-0.0252166	0.0580759	0.66436	0.66436	-0.0730499	0.0444751	0.101218	0.235441	0.16676	0.0772047	0.0313258	0.10964	-0.033578	0.0280721	0.232302	0.271019
GZMB	1.47787	0.173151	0.211158	-0.0109769	0.00669348	0.101747	0.333875	-0.00214424	0.0117161	0.854871	0.993354	-0.000412025	0.0494366	0.993354	0.993354	-0.0363145	0.110565	0.742735	0.993354	0.0783539	0.0846719	0.355285	0.621748	-0.215632	0.146983	0.143089	0.333875	0.109336	0.0534438	0.0413818	0.289672
CD83	12.0655	4.30767e-14	2.94357e-13	0.0140237	0.0021984	4.60154e-10	3.22108e-09	0.00855055	0.00384802	0.0267973	0.0611005	-0.0254304	0.0162369	0.118034	0.165247	-0.0768416	0.0363139	0.0349146	0.0611005	0.128061	0.0278096	5.43833e-06	1.90341e-05	0.00511786	0.0482749	0.91562	0.91562	-0.00732109	0.017553	0.676824	0.789628
IL12	3.30622	0.00194262	0.00398237	0.0153978	0.00471226	0.00117136	0.00819955	0.0202017	0.00824821	0.0147136	0.0514977	-0.0396239	0.0348037	0.255547	0.357765	-0.0460586	0.0778387	0.554349	0.554349	-0.0736771	0.0596097	0.217135	0.357765	0.127219	0.103477	0.219577	0.357765	-0.0236919	0.0376248	0.529232	0.554349
CSF1	4.22641	0.000158782	0.000372004	0.00471262	0.00136331	0.000601029	0.0042072	0.00165414	0.0023863	0.48857	0.48857	-0.0226434	0.0100691	0.02503	0.087605	-0.0345505	0.0225196	0.125705	0.27538	0.0244281	0.0172458	0.15736	0.27538	0.0231548	0.0299371	0.43968	0.48857	0.00771013	0.0108853	0.479138	0.48857
ARG1	2.4443	0.0182133	0.0304793	-0.0101996	0.00267591	0.00015815	0.00110705	-0.00200088	0.00468383	0.669456	0.937238	-0.0092224	0.0197637	0.640998	0.937238	-0.0028266	0.0442016	0.949041	0.976077	0.0157502	0.03385	0.641956	0.937238	-0.00176314	0.0587605	0.976077	0.976077	0.0353829	0.0213657	0.0984367	0.344528
IL4	2.35485	0.0227616	0.0358932	0.0156976	0.00587274	0.00780381	0.0546267	-0.00866134	0.0102795	0.399928	0.699873	-0.0185938	0.0433748	0.668372	0.779768	0.050777	0.0970079	0.600943	0.779768	-0.148346	0.0742896	0.0464694	0.162643	-0.168124	0.12896	0.193034	0.450412	-0.010352	0.0468906	0.825378	0.825378
IL5	1.15132	0.329869	0.355912	-0.000572065	0.00826258	0.944834	0.993729	-0.000113733	0.0144626	0.993729	0.993729	0.0496621	0.0610256	0.416214	0.971166	0.0108624	0.136484	0.936602	0.993729	-0.091255	0.104521	0.383106	0.971166	-0.359233	0.181439	0.048349	0.338443	0.00419797	0.0659722	0.949292	0.993729
CD28	0.796635	0.590427	0.597716	0.000927251	0.0023609	0.694695	0.933986	-0.000870852	0.00413245	0.833193	0.933986	-0.00144517	0.0174371	0.933986	0.933986	-0.0845523	0.0389981	0.0306967	0.214877	-0.00553886	0.0298651	0.852954	0.933986	0.0460436	0.0518431	0.374964	0.933986	0.00660063	0.0188505	0.726392	0.933986
FGF2	1.38554	0.209495	0.245408	-0.00615927	0.00422216	0.14535	0.519977	-0.00667093	0.00739035	0.367214	0.612255	-0.0198485	0.031184	0.52479	0.612255	-0.0999777	0.0697431	0.152436	0.519977	-0.0652004	0.05341	0.222847	0.519977	-0.0114841	0.0927148	0.90148	0.90148	0.021483	0.0337117	0.524296	0.612255
NOS3	8.05672	3.22814e-09	1.65442e-08	0.00631122	0.00204096	0.00211532	0.0148072	0.0101907	0.00357245	0.00454527	0.0159085	-0.024694	0.0150741	0.102116	0.119135	-0.0113618	0.0337134	0.736273	0.736273	0.0639	0.025818	0.0137067	0.0239867	0.120076	0.0448177	0.00766227	0.0178786	-0.0299339	0.016296	0.066915	0.093681
ADGRG1	31.7388	0	0	0.0437975	0.00521265	6.4242e-16	4.49694e-15	0.0651372	0.00912408	4.01825e-12	1.40639e-11	-0.0122072	0.0384995	0.751341	0.876564	0.00480174	0.0861044	0.955554	0.955554	0.0696858	0.0659396	0.291189	0.407664	0.687071	0.114465	4.12751e-09	9.63086e-09	-0.0902203	0.0416202	0.0307279	0.0537738
MICAB	1.18534	0.309721	0.338628	-0.00123032	0.0103789	0.905694	0.905694	0.0386885	0.0181668	0.033769	0.236383	-0.0900607	0.076656	0.240696	0.561624	0.107187	0.171441	0.532165	0.81893	-0.0192875	0.131292	0.883275	0.905694	-0.366989	0.22791	0.108078	0.378274	0.0452948	0.0828695	0.58495	0.81893
CD4	8.08538	2.9765e-09	1.62715e-08	0.0117757	0.0019639	4.28011e-09	2.99608e-08	0.00411704	0.00343755	0.231706	0.405486	-0.0188059	0.0145049	0.195492	0.405486	-0.00252713	0.0324404	0.937943	0.969873	0.0428659	0.0248432	0.0851615	0.298065	0.0308861	0.0431255	0.47426	0.663964	0.000592568	0.0156807	0.969873	0.969873
IL10	2.8948	0.00575424	0.0107298	0.0078806	0.00344611	0.022691	0.0794184	0.00528335	0.00603197	0.381578	0.60095	-0.0212906	0.0254522	0.403341	0.60095	0.0427526	0.056924	0.453035	0.60095	-0.0228175	0.043593	0.60095	0.60095	-0.0444455	0.0756734	0.557288	0.60095	0.0736471	0.0275153	0.00772135	0.0540495
CD8A	2.3876	0.0209828	0.033737	-0.000570529	0.00464309	0.902262	0.902262	0.0152977	0.00812714	0.0604696	0.423287	-0.0368659	0.0342929	0.282963	0.460864	0.0566609	0.0766962	0.460449	0.53719	0.0891366	0.0587347	0.129845	0.454457	0.0995984	0.101958	0.329188	0.460864	-0.0424141	0.0370726	0.253224	0.460864
CCL19	4.89072	2.50093e-05	6.21442e-05	0.0153644	0.00491971	0.00191068	0.00668739	0.0296413	0.00861131	0.000633503	0.00443452	-0.0308315	0.0363359	0.396623	0.69409	0.0509868	0.0812654	0.530722	0.74301	0.0830182	0.0622338	0.182917	0.426807	0.0312465	0.108032	0.772542	0.772542	0.0156848	0.0392812	0.689873	0.772542
CXCL10	6.33422	4.26567e-07	1.58993e-06	0.0305919	0.00509471	4.07675e-09	2.85372e-08	0.0207894	0.00891764	0.0201997	0.0471326	0.00152141	0.0376284	0.967767	0.967767	-0.00930495	0.0841562	0.912011	0.967767	-0.0292001	0.0644476	0.650717	0.911004	-0.322408	0.111875	0.00415102	0.0145286	-0.031331	0.0406785	0.441597	0.772794
PTN	70.3953	0	0	0.104167	0.00523853	6.58446e-63	4.60912e-62	-0.00186448	0.00916937	0.838967	0.838967	-0.106797	0.0386907	0.00602138	0.0199288	-0.209677	0.0865318	0.0157989	0.0276481	0.175079	0.0662669	0.00854093	0.0199288	-0.059635	0.115033	0.604435	0.705174	0.0320622	0.0418268	0.443772	0.62128
IL12RB1	5.37487	6.42118e-06	1.88049e-05	0.0125728	0.0024583	4.74451e-07	3.32115e-06	0.00325423	0.00430293	0.449892	0.469366	-0.013148	0.0181564	0.469366	0.469366	-0.0641645	0.040607	0.114809	0.267888	0.0553261	0.0310972	0.0759227	0.26573	0.0627121	0.0539819	0.245991	0.430484	-0.018256	0.0196282	0.352844	0.469366
VEGFC	5.47993	4.77587e-06	1.45045e-05	-0.0143237	0.00295637	1.76888e-06	1.23822e-05	-0.000923997	0.00517474	0.858368	0.95449	-0.0443476	0.0218351	0.0428658	0.103931	-0.00278853	0.0488343	0.95449	0.95449	-0.03899	0.0373978	0.297729	0.521025	-0.130802	0.0649191	0.044542	0.103931	0.00461648	0.023605	0.845037	0.95449
MCP3	1.65278	0.1189	0.158039	-0.0226092	0.0154104	0.143066	0.333821	-0.00180824	0.0269738	0.946583	0.946583	-0.228756	0.113818	0.0450704	0.315493	-0.242265	0.254554	0.341769	0.478477	-0.0668746	0.19494	0.731726	0.85368	-0.341819	0.338397	0.313009	0.478477	0.192744	0.123043	0.117971	0.333821
CXCL5	0.683626	0.685993	0.685993	-0.00602859	0.00519464	0.246471	0.862648	-0.0071938	0.00909254	0.429277	0.910416	-0.0520206	0.0383665	0.175845	0.862648	-0.0552172	0.0858068	0.520238	0.910416	-0.00105394	0.0657117	0.987211	0.987211	-0.0231372	0.114069	0.83936	0.979254	0.00892435	0.0414764	0.829739	0.979254
CXCL11	3.27209	0.00212781	0.00425563	0.0145042	0.00580298	0.0128096	0.0298892	0.0261678	0.0101574	0.01032	0.0298892	-0.0841394	0.0428595	0.0502722	0.0879764	0.145747	0.0958555	0.129121	0.18077	-0.0348069	0.0734071	0.635624	0.635624	-0.321575	0.127428	0.011975	0.0298892	-0.0322214	0.0463336	0.487166	0.568361
PDL2	1.2925	0.252253	0.287288	0.00455018	0.00235773	0.0542752	0.379926	-0.00519294	0.0041269	0.208959	0.487571	-3.7928e-05	0.0174137	0.998263	0.998263	-0.00388862	0.0389458	0.920512	0.998263	-0.0012002	0.029825	0.967919	0.998263	0.0715093	0.0517736	0.167935	0.487571	0.0104978	0.0188252	0.577376	0.998263
LAPTGFbeta1	2.06382	0.0462261	0.0676882	-0.00700371	0.00222438	0.00175454	0.0122818	0.00066899	0.00389349	0.863658	0.863658	-0.0139694	0.0164288	0.395631	0.692355	0.0471027	0.0367431	0.20055	0.46795	0.0124263	0.0281382	0.658987	0.768818	-0.0795379	0.0488454	0.104179	0.364627	0.00969822	0.0177605	0.58531	0.768818

## Sheet: Model w interactions
analyte	coeff	95% CI lower	Estimate	95% CI upper	pval	adj pval	F	F pval	F adj pval
IL8	(Intercept)	9.47146	12.2016	14.9318	5.41089e-18	1.29861e-16	3.66032	1.34483e-08	1.64592e-08
IL8	Gh	1.84815	5.49307	9.13799	0.00316655	0.0253324	3.66032	1.34483e-08	1.64592e-08
IL8	Age	-0.0571702	-0.027104	0.00296218	0.0772114	0.264725	3.66032	1.34483e-08	1.64592e-08
IL8	BMI	-0.0556045	-0.00297748	0.0496495	0.911642	0.941725	3.66032	1.34483e-08	1.64592e-08
IL8	Education	-0.370631	-0.148569	0.0734939	0.189584	0.413638	3.66032	1.34483e-08	1.64592e-08
IL8	Aspirin	-0.84503	-0.348386	0.148258	0.169015	0.405637	3.66032	1.34483e-08	1.64592e-08
IL8	Smoking	-0.514792	-0.134457	0.245877	0.488105	0.836751	3.66032	1.34483e-08	1.64592e-08
IL8	Diabetes	-0.84378	-0.183554	0.476673	0.585574	0.844487	3.66032	1.34483e-08	1.64592e-08
IL8	PSA	-0.0532416	0.186821	0.426883	0.127083	0.381248	3.66032	1.34483e-08	1.64592e-08
IL8	Afr	-9.05473	-5.06379	-1.07285	0.0129273	0.0620509	3.66032	1.34483e-08	1.64592e-08
IL8	Gh:Age	-0.109724	-0.0643476	-0.0189713	0.00547954	0.0328773	3.66032	1.34483e-08	1.64592e-08
IL8	Gh:BMI	-0.0996507	-0.0324969	0.034657	0.342632	0.632552	3.66032	1.34483e-08	1.64592e-08
IL8	Gh:Education	-0.291132	0.0112708	0.313674	0.941725	0.941725	3.66032	1.34483e-08	1.64592e-08
IL8	Gh:Aspirin	-0.618211	0.245239	1.10869	0.577501	0.844487	3.66032	1.34483e-08	1.64592e-08
IL8	Gh:Smoking	0.0227774	0.479924	0.937071	0.0396411	0.158564	3.66032	1.34483e-08	1.64592e-08
IL8	Gh:Diabetes	-0.822125	0.178751	1.17963	0.726128	0.917214	3.66032	1.34483e-08	1.64592e-08
IL8	Gh:PSA	-0.283301	-0.0272197	0.228861	0.834855	0.941725	3.66032	1.34483e-08	1.64592e-08
IL8	Age:Afr	0.0277602	0.0735179	0.119276	0.00165809	0.019897	3.66032	1.34483e-08	1.64592e-08
IL8	BMI:Afr	-0.0766427	-0.00482909	0.0669846	0.895071	0.941725	3.66032	1.34483e-08	1.64592e-08
IL8	Education:Afr	-0.305118	0.0222869	0.349692	0.893788	0.941725	3.66032	1.34483e-08	1.64592e-08
IL8	Aspirin:Afr	-0.194083	0.533081	1.26025	0.150628	0.401676	3.66032	1.34483e-08	1.64592e-08
IL8	Smoking:Afr	-0.618819	-0.0950254	0.428768	0.721977	0.917214	3.66032	1.34483e-08	1.64592e-08
IL8	Diabetes:Afr	-1.11869	-0.23694	0.644808	0.598178	0.844487	3.66032	1.34483e-08	1.64592e-08
IL8	PSA:Afr	-0.531019	-0.186221	0.158576	0.289559	0.579119	3.66032	1.34483e-08	1.64592e-08
TNFRSF9	(Intercept)	4.10115	4.7507	5.40025	1.49949e-43	3.59877e-42	9.14994	0	0
TNFRSF9	Gh	1.21625	2.08344	2.95062	2.69251e-06	2.15401e-05	9.14994	0	0
TNFRSF9	Age	0.0179826	0.0251358	0.0322891	8.34961e-12	1.00195e-10	9.14994	0	0
TNFRSF9	BMI	-0.00421184	0.00830896	0.0208298	0.193198	0.463676	9.14994	0	0
TNFRSF9	Education	-0.0717245	-0.0188923	0.0339399	0.483115	0.699793	9.14994	0	0
TNFRSF9	Aspirin	-0.216217	-0.0980571	0.0201024	0.103763	0.311289	9.14994	0	0
TNFRSF9	Smoking	-0.0564443	0.0340433	0.124531	0.460617	0.699793	9.14994	0	0
TNFRSF9	Diabetes	-0.0797733	0.077305	0.234383	0.334493	0.617525	9.14994	0	0
TNFRSF9	PSA	-0.0608887	-0.00377403	0.0533406	0.896881	0.970278	9.14994	0	0
TNFRSF9	Afr	-0.668937	0.28057	1.23008	0.562233	0.699793	9.14994	0	0
TNFRSF9	Gh:Age	-0.0250915	-0.0142957	-0.0035	0.00948678	0.0455366	9.14994	0	0
TNFRSF9	Gh:BMI	-0.0394303	-0.0234533	-0.00747638	0.00404333	0.02426	9.14994	0	0
TNFRSF9	Gh:Education	-0.142307	-0.0703606	0.00158582	0.0552605	0.189464	9.14994	0	0
TNFRSF9	Gh:Aspirin	-0.294007	-0.088579	0.116849	0.39777	0.681891	9.14994	0	0
TNFRSF9	Gh:Smoking	-0.174994	-0.0662312	0.0425312	0.232454	0.507172	9.14994	0	0
TNFRSF9	Gh:Diabetes	-0.401654	-0.16353	0.0745947	0.178143	0.463676	9.14994	0	0
TNFRSF9	Gh:PSA	-0.0445599	0.0163658	0.0772915	0.598311	0.699793	9.14994	0	0
TNFRSF9	Age:Afr	-0.0169327	-0.00604618	0.0048403	0.276123	0.552246	9.14994	0	0
TNFRSF9	BMI:Afr	-0.0215003	-0.00441469	0.0126709	0.612319	0.699793	9.14994	0	0
TNFRSF9	Education:Afr	-0.0793746	-0.00147975	0.0764151	0.970278	0.970278	9.14994	0	0
TNFRSF9	Aspirin:Afr	-0.124965	0.0480394	0.221043	0.586031	0.699793	9.14994	0	0
TNFRSF9	Smoking:Afr	-0.129038	-0.00441912	0.1202	0.94455	0.970278	9.14994	0	0
TNFRSF9	Diabetes:Afr	0.0204734	0.230255	0.440037	0.0314817	0.125927	9.14994	0	0
TNFRSF9	PSA:Afr	-0.105663	-0.0236304	0.0584024	0.572102	0.699793	9.14994	0	0
TIE2	(Intercept)	8.51773	8.88257	9.24741	4.19832e-292	1.0076e-290	10.7249	0	0
TIE2	Gh	0.105888	0.592971	1.08005	0.0170686	0.204824	10.7249	0	0
TIE2	Age	-0.00852847	-0.00451062	-0.000492772	0.0278114	0.222491	10.7249	0	0
TIE2	BMI	-0.00699169	4.10433e-05	0.00707377	0.990867	0.995825	10.7249	0	0
TIE2	Education	-0.013568	0.016107	0.0457819	0.287164	0.647215	10.7249	0	0
TIE2	Aspirin	-0.100722	-0.0343536	0.0320147	0.310083	0.647215	10.7249	0	0
TIE2	Smoking	-0.0258646	0.0249608	0.0757862	0.335509	0.647215	10.7249	0	0
TIE2	Diabetes	-0.0586158	0.0296125	0.117841	0.510379	0.757702	10.7249	0	0
TIE2	PSA	-0.034281	-0.00220061	0.0298797	0.892973	0.974153	10.7249	0	0
TIE2	Afr	-0.751548	-0.218226	0.315097	0.422289	0.723923	10.7249	0	0
TIE2	Gh:Age	-0.0102913	-0.00422749	0.0018363	0.171648	0.647215	10.7249	0	0
TIE2	Gh:BMI	-0.0133654	-0.00439141	0.00458259	0.337244	0.647215	10.7249	0	0
TIE2	Gh:Education	-0.0471233	-0.00671217	0.033699	0.744598	0.937901	10.7249	0	0
TIE2	Gh:Aspirin	-0.134375	-0.0189889	0.0963969	0.746867	0.937901	10.7249	0	0
TIE2	Gh:Smoking	-0.018772	0.0423181	0.103408	0.1744	0.647215	10.7249	0	0
TIE2	Gh:Diabetes	-0.0476142	0.0861364	0.219887	0.206676	0.647215	10.7249	0	0
TIE2	Gh:PSA	-0.0179315	0.0162895	0.0505105	0.350575	0.647215	10.7249	0	0
TIE2	Age:Afr	-0.00135713	0.00475763	0.0108724	0.127161	0.647215	10.7249	0	0
TIE2	BMI:Afr	-0.0126197	-0.00302304	0.00657366	0.536706	0.757702	10.7249	0	0
TIE2	Education:Afr	-0.0480597	-0.00430747	0.0394448	0.846883	0.967866	10.7249	0	0
TIE2	Aspirin:Afr	-0.083437	0.0137365	0.11091	0.781584	0.937901	10.7249	0	0
TIE2	Smoking:Afr	-0.103537	-0.0335403	0.0364561	0.347384	0.647215	10.7249	0	0
TIE2	Diabetes:Afr	-0.117517	0.000314338	0.118145	0.995825	0.995825	10.7249	0	0
TIE2	PSA:Afr	-0.0618203	-0.0157438	0.0303327	0.502782	0.757702	10.7249	0	0
CD40L	(Intercept)	9.03307	9.91534	10.7976	3.19908e-92	7.67779e-91	0.852572	0.664764	0.664764
CD40L	Gh	-1.1974	-0.019517	1.15836	0.974074	0.988001	0.852572	0.664764	0.664764
CD40L	Age	-0.0149736	-0.00525751	0.0044586	0.288646	0.962379	0.852572	0.664764	0.664764
CD40L	BMI	-0.0124781	0.00452873	0.0215355	0.601487	0.962379	0.852572	0.664764	0.664764
CD40L	Education	-0.121524	-0.0497626	0.0219985	0.173945	0.834935	0.852572	0.664764	0.664764
CD40L	Aspirin	-0.161725	-0.00123066	0.159263	0.988001	0.988001	0.852572	0.664764	0.664764
CD40L	Smoking	-0.141251	-0.0183434	0.104564	0.769737	0.972299	0.852572	0.664764	0.664764
CD40L	Diabetes	-0.424668	-0.211312	0.00204498	0.0522335	0.419257	0.852572	0.664764	0.664764
CD40L	PSA	-0.0809273	-0.0033495	0.0742283	0.932513	0.988001	0.852572	0.664764	0.664764
CD40L	Afr	-2.2242	-0.934503	0.355196	0.155418	0.834935	0.852572	0.664764	0.664764
CD40L	Gh:Age	-0.0134702	0.00119343	0.0158571	0.873174	0.988001	0.852572	0.664764	0.664764
CD40L	Gh:BMI	-0.026409	-0.00470774	0.0169935	0.670492	0.972299	0.852572	0.664764	0.664764
CD40L	Gh:Education	-0.0666301	0.0310935	0.128817	0.532616	0.962379	0.852572	0.664764	0.664764
CD40L	Gh:Aspirin	-0.41039	-0.13136	0.147669	0.355895	0.962379	0.852572	0.664764	0.664764
CD40L	Gh:Smoking	-0.0888434	0.0588868	0.206617	0.434372	0.962379	0.852572	0.664764	0.664764
CD40L	Gh:Diabetes	-0.00333653	0.320104	0.643544	0.0524072	0.419257	0.852572	0.664764	0.664764
CD40L	Gh:PSA	-0.0504658	0.0322885	0.115043	0.44416	0.962379	0.852572	0.664764	0.664764
CD40L	Age:Afr	-0.00582525	0.00896167	0.0237486	0.234684	0.938735	0.852572	0.664764	0.664764
CD40L	BMI:Afr	-0.0167542	0.0064529	0.02966	0.585519	0.962379	0.852572	0.664764	0.664764
CD40L	Education:Afr	-0.0724259	0.0333773	0.13918	0.536115	0.962379	0.852572	0.664764	0.664764
CD40L	Aspirin:Afr	-0.131985	0.103003	0.337991	0.390003	0.962379	0.852572	0.664764	0.664764
CD40L	Smoking:Afr	-0.201474	-0.0322065	0.137061	0.709016	0.972299	0.852572	0.664764	0.664764
CD40L	Diabetes:Afr	-0.254197	0.0307458	0.315689	0.832394	0.988001	0.852572	0.664764	0.664764
CD40L	PSA:Afr	-0.129718	-0.0182939	0.0931298	0.74744	0.972299	0.852572	0.664764	0.664764
CD244	(Intercept)	6.38294	6.87273	7.36253	1.03764e-132	2.49034e-131	31.7184	0	0
CD244	Gh	0.905716	1.55962	2.21352	3.17432e-06	3.80918e-05	31.7184	0	0
CD244	Age	-0.00723894	-0.00184505	0.00354883	0.502312	0.66975	31.7184	0	0
CD244	BMI	-0.00693042	0.00251089	0.0119522	0.601954	0.740999	31.7184	0	0
CD244	Education	-0.0691003	-0.0292622	0.0105759	0.149833	0.469521	31.7184	0	0
CD244	Aspirin	-0.122155	-0.0330567	0.0560414	0.466844	0.659074	31.7184	0	0
CD244	Smoking	-0.123422	-0.0551895	0.0130426	0.112806	0.451224	31.7184	0	0
CD244	Diabetes	-0.108638	0.00980687	0.128252	0.870996	0.950177	31.7184	0	0
CD244	PSA	-0.0662972	-0.02323	0.0198373	0.290185	0.535726	31.7184	0	0
CD244	Afr	-0.98573	-0.269754	0.446221	0.459969	0.659074	31.7184	0	0
CD244	Gh:Age	-0.016121	-0.0079805	0.000160023	0.0546701	0.32802	31.7184	0	0
CD244	Gh:BMI	-0.0228874	-0.01084	0.00120742	0.0777704	0.373298	31.7184	0	0
CD244	Gh:Education	-0.137341	-0.0830898	-0.0288386	0.00270901	0.0216721	31.7184	0	0
CD244	Gh:Aspirin	-0.252816	-0.0979124	0.0569907	0.215197	0.469521	31.7184	0	0
CD244	Gh:Smoking	-0.0342468	0.0477655	0.129778	0.25343	0.506861	31.7184	0	0
CD244	Gh:Diabetes	-0.180237	-0.000679751	0.178878	0.994076	0.994076	31.7184	0	0
CD244	Gh:PSA	-0.0763012	-0.0303602	0.0155808	0.195055	0.469521	31.7184	0	0
CD244	Age:Afr	-0.00429597	0.00391298	0.0121219	0.349904	0.599835	31.7184	0	0
CD244	BMI:Afr	-0.0185366	-0.00565322	0.00723017	0.389499	0.623199	31.7184	0	0
CD244	Education:Afr	-0.0179658	0.0407708	0.0995073	0.173523	0.469521	31.7184	0	0
CD244	Aspirin:Afr	-0.0972362	0.0332174	0.163671	0.617499	0.740999	31.7184	0	0
CD244	Smoking:Afr	-0.10368	-0.00971088	0.0842579	0.839378	0.950177	31.7184	0	0
CD244	Diabetes:Afr	-0.151356	0.00683002	0.165016	0.932511	0.973055	31.7184	0	0
CD244	PSA:Afr	-0.0216874	0.0401694	0.102026	0.202908	0.469521	31.7184	0	0
EGF	(Intercept)	11.3133	12.3142	13.3151	2.99002e-107	7.17604e-106	4.70221	2.03881e-12	2.6965e-12
EGF	Gh	-0.52001	0.816243	2.1525	0.231007	0.504015	4.70221	2.03881e-12	2.6965e-12
EGF	Age	-0.0245763	-0.0135538	-0.00253134	0.0159877	0.0959264	4.70221	2.03881e-12	2.6965e-12
EGF	BMI	-0.0117341	0.00755938	0.0268528	0.44225	0.663152	4.70221	2.03881e-12	2.6965e-12
EGF	Education	-0.148837	-0.0674274	0.0139823	0.10444	0.391463	4.70221	2.03881e-12	2.6965e-12
EGF	Aspirin	-0.191353	-0.0092801	0.172793	0.920369	0.93918	4.70221	2.03881e-12	2.6965e-12
EGF	Smoking	-0.154142	-0.0147087	0.124725	0.836087	0.912095	4.70221	2.03881e-12	2.6965e-12
EGF	Diabetes	-0.434253	-0.192209	0.0498346	0.11951	0.391463	4.70221	2.03881e-12	2.6965e-12
EGF	PSA	-0.0575545	0.0304541	0.118463	0.497364	0.663152	4.70221	2.03881e-12	2.6965e-12
EGF	Afr	-3.12906	-1.66595	-0.202845	0.0256664	0.123199	4.70221	2.03881e-12	2.6965e-12
EGF	Gh:Age	-0.024556	-0.00792076	0.00871452	0.35044	0.646966	4.70221	2.03881e-12	2.6965e-12
EGF	Gh:BMI	-0.028731	-0.00411189	0.0205072	0.743228	0.853355	4.70221	2.03881e-12	2.6965e-12
EGF	Gh:Education	-0.0681458	0.0427173	0.15358	0.449851	0.663152	4.70221	2.03881e-12	2.6965e-12
EGF	Gh:Aspirin	-0.398811	-0.0822643	0.234282	0.610265	0.770861	4.70221	2.03881e-12	2.6965e-12
EGF	Gh:Smoking	0.0544792	0.222072	0.389666	0.00944017	0.0755214	4.70221	2.03881e-12	2.6965e-12
EGF	Gh:Diabetes	-0.124674	0.242255	0.609183	0.195481	0.504015	4.70221	2.03881e-12	2.6965e-12
EGF	Gh:PSA	-0.0593992	0.0344819	0.128363	0.471324	0.663152	4.70221	2.03881e-12	2.6965e-12
EGF	Age:Afr	0.0066046	0.0233797	0.0401548	0.00633731	0.0755214	4.70221	2.03881e-12	2.6965e-12
EGF	BMI:Afr	-0.0219915	0.00433588	0.0306633	0.746686	0.853355	4.70221	2.03881e-12	2.6965e-12
EGF	Education:Afr	-0.0674481	0.0525808	0.17261	0.39029	0.663152	4.70221	2.03881e-12	2.6965e-12
EGF	Aspirin:Afr	-0.124491	0.142092	0.408676	0.295923	0.591845	4.70221	2.03881e-12	2.6965e-12
EGF	Smoking:Afr	-0.340139	-0.148112	0.043914	0.130488	0.391463	4.70221	2.03881e-12	2.6965e-12
EGF	Diabetes:Afr	-0.33583	-0.0125753	0.310679	0.93918	0.93918	4.70221	2.03881e-12	2.6965e-12
EGF	PSA:Afr	-0.203637	-0.0772314	0.0491739	0.230902	0.504015	4.70221	2.03881e-12	2.6965e-12
ANG1	(Intercept)	11.6155	11.9551	12.2947	0	0	3.66735	1.26942e-08	1.57716e-08
ANG1	Gh	-0.850182	-0.396816	0.05655	0.0862029	0.206228	3.66735	1.26942e-08	1.57716e-08
ANG1	Age	-0.0139379	-0.0101982	-0.00645846	1.03467e-07	1.2416e-06	3.66735	1.26942e-08	1.57716e-08
ANG1	BMI	-0.00931057	-0.00276467	0.00378124	0.407514	0.628902	3.66735	1.26942e-08	1.57716e-08
ANG1	Education	-0.0383667	-0.0107459	0.0168749	0.445472	0.628902	3.66735	1.26942e-08	1.57716e-08
ANG1	Aspirin	0.0149484	0.0767225	0.138497	0.0149616	0.0609781	3.66735	1.26942e-08	1.57716e-08
ANG1	Smoking	-0.0454594	0.00184774	0.0491549	0.938936	0.990778	3.66735	1.26942e-08	1.57716e-08
ANG1	Diabetes	-0.155422	-0.0733008	0.00882016	0.0801686	0.206228	3.66735	1.26942e-08	1.57716e-08
ANG1	PSA	-0.0194154	0.0104442	0.0403039	0.492725	0.656967	3.66735	1.26942e-08	1.57716e-08
ANG1	Afr	-1.1458	-0.649391	-0.152986	0.0103861	0.0609781	3.66735	1.26942e-08	1.57716e-08
ANG1	Gh:Age	-0.00317757	0.00246648	0.00811053	0.39144	0.628902	3.66735	1.26942e-08	1.57716e-08
ANG1	Gh:BMI	-0.00122853	0.00712426	0.0154771	0.0945211	0.206228	3.66735	1.26942e-08	1.57716e-08
ANG1	Gh:Education	-0.0418303	-0.00421653	0.0333973	0.825974	0.94397	3.66735	1.26942e-08	1.57716e-08
ANG1	Gh:Aspirin	-0.170702	-0.063304	0.0440945	0.247763	0.457408	3.66735	1.26942e-08	1.57716e-08
ANG1	Gh:Smoking	0.00168018	0.0585415	0.115403	0.0436129	0.14953	3.66735	1.26942e-08	1.57716e-08
ANG1	Gh:Diabetes	0.0296929	0.154185	0.278677	0.0152445	0.0609781	3.66735	1.26942e-08	1.57716e-08
ANG1	Gh:PSA	-0.0326532	-0.000801129	0.031051	0.960655	0.990778	3.66735	1.26942e-08	1.57716e-08
ANG1	Age:Afr	0.00139266	0.00708414	0.0127756	0.0147444	0.0609781	3.66735	1.26942e-08	1.57716e-08
ANG1	BMI:Afr	-0.00533744	0.00359496	0.0125274	0.429946	0.628902	3.66735	1.26942e-08	1.57716e-08
ANG1	Education:Afr	-0.0049899	0.0357337	0.0764573	0.0854161	0.206228	3.66735	1.26942e-08	1.57716e-08
ANG1	Aspirin:Afr	-0.118871	-0.028424	0.0620229	0.537671	0.679164	3.66735	1.26942e-08	1.57716e-08
ANG1	Smoking:Afr	-0.107904	-0.0427531	0.0223979	0.198205	0.396411	3.66735	1.26942e-08	1.57716e-08
ANG1	Diabetes:Afr	-0.0881837	0.0214907	0.131165	0.700743	0.840891	3.66735	1.26942e-08	1.57716e-08
ANG1	PSA:Afr	-0.0431397	-0.000252725	0.0426343	0.990778	0.990778	3.66735	1.26942e-08	1.57716e-08
IL7	(Intercept)	6.63562	7.27907	7.92253	3.01301e-93	7.23123e-92	3.67417	1.20027e-08	1.51419e-08
IL7	Gh	-1.51304	-0.653989	0.205058	0.135552	0.365455	3.67417	1.20027e-08	1.51419e-08
IL7	Age	-0.0153321	-0.00824602	-0.00115991	0.0225952	0.271142	3.67417	1.20027e-08	1.51419e-08
IL7	BMI	-0.0224747	-0.0100714	0.00233192	0.111416	0.365455	3.67417	1.20027e-08	1.51419e-08
IL7	Education	0.00373382	0.0560703	0.108407	0.0357665	0.286132	3.67417	1.20027e-08	1.51419e-08
IL7	Aspirin	-0.118465	-0.00141415	0.115637	0.981095	0.986858	3.67417	1.20027e-08	1.51419e-08
IL7	Smoking	-0.151469	-0.06183	0.0278086	0.176238	0.422971	3.67417	1.20027e-08	1.51419e-08
IL7	Diabetes	-0.299093	-0.143489	0.0121155	0.0706763	0.341159	3.67417	1.20027e-08	1.51419e-08
IL7	PSA	-0.0136695	0.0429092	0.0994879	0.137046	0.365455	3.67417	1.20027e-08	1.51419e-08
IL7	Afr	-1.43891	-0.498308	0.44229	0.298862	0.478179	3.67417	1.20027e-08	1.51419e-08
IL7	Gh:Age	-0.00375519	0.00693926	0.0176337	0.203274	0.441312	3.67417	1.20027e-08	1.51419e-08
IL7	Gh:BMI	-0.00620255	0.00962449	0.0254515	0.233105	0.441312	3.67417	1.20027e-08	1.51419e-08
IL7	Gh:Education	-0.114066	-0.0427943	0.0284771	0.239044	0.441312	3.67417	1.20027e-08	1.51419e-08
IL7	Gh:Aspirin	-0.379908	-0.176407	0.0270934	0.0892585	0.357034	3.67417	1.20027e-08	1.51419e-08
IL7	Gh:Smoking	-0.0807166	0.0270254	0.134767	0.622751	0.830335	3.67417	1.20027e-08	1.51419e-08
IL7	Gh:Diabetes	-0.233909	0.00198103	0.237871	0.986858	0.986858	3.67417	1.20027e-08	1.51419e-08
IL7	Gh:PSA	-0.0530417	0.00731235	0.0676664	0.812167	0.886	3.67417	1.20027e-08	1.51419e-08
IL7	Age:Afr	-0.00882954	0.0019548	0.0127391	0.722205	0.866646	3.67417	1.20027e-08	1.51419e-08
IL7	BMI:Afr	-0.00743249	0.00949279	0.0264181	0.271414	0.465281	3.67417	1.20027e-08	1.51419e-08
IL7	Education:Afr	-0.103308	-0.0261441	0.0510198	0.506384	0.759576	3.67417	1.20027e-08	1.51419e-08
IL7	Aspirin:Afr	-0.209935	-0.0385545	0.132826	0.659053	0.832488	3.67417	1.20027e-08	1.51419e-08
IL7	Smoking:Afr	-0.104208	0.0192417	0.142691	0.759828	0.868375	3.67417	1.20027e-08	1.51419e-08
IL7	Diabetes:Afr	-0.0164514	0.191362	0.399175	0.0710747	0.341159	3.67417	1.20027e-08	1.51419e-08
IL7	PSA:Afr	-0.106252	-0.0249886	0.0562745	0.546453	0.771464	3.67417	1.20027e-08	1.51419e-08
PGF	(Intercept)	7.29449	7.71187	8.12924	2.34085e-201	5.61805e-200	11.6965	0	0
PGF	Gh	0.100866	0.658084	1.2153	0.0206622	0.123973	11.6965	0	0
PGF	Age	0.0136352	0.0182316	0.022828	1.42137e-14	1.70564e-13	11.6965	0	0
PGF	BMI	-0.00520259	0.00284278	0.0108882	0.488326	0.862119	11.6965	0	0
PGF	Education	-0.038355	-0.00440714	0.0295407	0.799014	0.958817	11.6965	0	0
PGF	Aspirin	-0.110494	-0.034569	0.0413556	0.371916	0.862119	11.6965	0	0
PGF	Smoking	-0.0444904	0.0136533	0.0717971	0.645121	0.885895	11.6965	0	0
PGF	Diabetes	-0.0786071	0.0223251	0.123257	0.664421	0.885895	11.6965	0	0
PGF	PSA	-0.0108272	0.0258724	0.062572	0.166902	0.511521	11.6965	0	0
PGF	Afr	-0.759682	-0.149567	0.460549	0.63066	0.885895	11.6965	0	0
PGF	Gh:Age	-0.0140462	-0.00710931	-0.000172391	0.0445796	0.213982	11.6965	0	0
PGF	Gh:BMI	-0.0146236	-0.0043574	0.00590876	0.405195	0.862119	11.6965	0	0
PGF	Gh:Education	-0.0806559	-0.034426	0.0118039	0.144293	0.511521	11.6965	0	0
PGF	Gh:Aspirin	-0.180851	-0.0488505	0.0831496	0.467969	0.862119	11.6965	0	0
PGF	Gh:Smoking	-0.0692326	0.000653815	0.0705403	0.98536	0.98536	11.6965	0	0
PGF	Gh:Diabetes	-0.163394	-0.0103848	0.142624	0.8941	0.975382	11.6965	0	0
PGF	Gh:PSA	-0.0257756	0.0133728	0.0525212	0.502903	0.862119	11.6965	0	0
PGF	Age:Afr	-0.00712998	-0.000134756	0.00686047	0.96986	0.98536	11.6965	0	0
PGF	BMI:Afr	-0.00991794	0.00106059	0.0120391	0.849719	0.971107	11.6965	0	0
PGF	Education:Afr	-0.0348067	0.0152454	0.0652976	0.550257	0.880411	11.6965	0	0
PGF	Aspirin:Afr	-0.0661073	0.0450581	0.156224	0.426674	0.862119	11.6965	0	0
PGF	Smoking:Afr	-0.0929612	-0.0128861	0.067189	0.752285	0.950255	11.6965	0	0
PGF	Diabetes:Afr	0.0364943	0.171292	0.306089	0.0127922	0.102337	11.6965	0	0
PGF	PSA:Afr	-0.0895577	-0.0368467	0.0158643	0.170507	0.511521	11.6965	0	0
IL6	(Intercept)	1.84925	3.42201	4.99476	2.10727e-05	0.000168581	6.19386	0	0
IL6	Gh	3.65903	5.75874	7.85845	8.7596e-08	2.1023e-06	6.19386	0	0
IL6	Age	-0.00719931	0.0101208	0.0274409	0.25187	0.464991	6.19386	0	0
IL6	BMI	-0.0162922	0.0140244	0.044341	0.364309	0.5794	6.19386	0	0
IL6	Education	-0.272984	-0.145061	-0.0171391	0.026276	0.126125	6.19386	0	0
IL6	Aspirin	-0.320898	-0.0347991	0.2513	0.811444	0.882737	6.19386	0	0
IL6	Smoking	-0.1223	0.0967971	0.315894	0.386267	0.5794	6.19386	0	0
IL6	Diabetes	-0.491108	-0.110775	0.269558	0.567845	0.757126	6.19386	0	0
IL6	PSA	-0.0255871	0.112704	0.250996	0.110108	0.302782	6.19386	0	0
IL6	Afr	-4.46002	-2.16098	0.138059	0.0654138	0.224276	6.19386	0	0
IL6	Gh:Age	-0.0665755	-0.0404358	-0.0142961	0.00245458	0.0147275	6.19386	0	0
IL6	Gh:BMI	-0.137187	-0.0985021	-0.0598172	6.65219e-07	7.98262e-06	6.19386	0	0
IL6	Gh:Education	-0.191459	-0.0172557	0.156948	0.845956	0.882737	6.19386	0	0
IL6	Gh:Aspirin	-0.193129	0.304274	0.801677	0.230336	0.460671	6.19386	0	0
IL6	Gh:Smoking	-0.236096	0.0272505	0.290597	0.83917	0.882737	6.19386	0	0
IL6	Gh:Diabetes	-0.934024	-0.357455	0.219115	0.224119	0.460671	6.19386	0	0
IL6	Gh:PSA	-0.08812	0.0593992	0.206918	0.429727	0.606673	6.19386	0	0
IL6	Age:Afr	-0.00508224	0.0212772	0.0476366	0.113543	0.302782	6.19386	0	0
IL6	BMI:Afr	-0.0140326	0.0273368	0.0687061	0.195093	0.460671	6.19386	0	0
IL6	Education:Afr	-0.139251	0.0493554	0.237962	0.607788	0.767732	6.19386	0	0
IL6	Aspirin:Afr	-0.504243	-0.0853488	0.333545	0.689442	0.827331	6.19386	0	0
IL6	Smoking:Afr	-0.290203	0.0115362	0.313275	0.940225	0.940225	6.19386	0	0
IL6	Diabetes:Afr	-0.245229	0.262714	0.770658	0.310465	0.532226	6.19386	0	0
IL6	PSA:Afr	-0.405895	-0.207269	-0.00864336	0.0408427	0.163371	6.19386	0	0
MCP1	(Intercept)	11.9661	12.6643	13.3626	4.97937e-196	1.19505e-194	38.5656	0	0
MCP1	Gh	-0.877939	0.0543028	0.986545	0.909041	0.97367	38.5656	0	0
MCP1	Age	-0.00851569	-0.000825812	0.00686406	0.833178	0.97367	38.5656	0	0
MCP1	BMI	-0.0180379	-0.00457777	0.00888236	0.504771	0.822123	38.5656	0	0
MCP1	Education	-0.0933721	-0.0365764	0.0202194	0.206683	0.413365	38.5656	0	0
MCP1	Aspirin	-0.115973	0.0110508	0.138075	0.864512	0.97367	38.5656	0	0
MCP1	Smoking	-0.109254	-0.0119775	0.0852987	0.809169	0.97367	38.5656	0	0
MCP1	Diabetes	-0.30128	-0.132417	0.0364453	0.124203	0.298086	38.5656	0	0
MCP1	PSA	-0.00923507	0.0521644	0.113564	0.0958137	0.287441	38.5656	0	0
MCP1	Afr	-2.49726	-1.47652	-0.45578	0.00461247	0.0276748	38.5656	0	0
MCP1	Gh:Age	-0.0209562	-0.00935049	0.00225518	0.11422	0.298086	38.5656	0	0
MCP1	Gh:BMI	-0.0194418	-0.00226619	0.0149094	0.795802	0.97367	38.5656	0	0
MCP1	Gh:Education	-0.103092	-0.025748	0.051596	0.513827	0.822123	38.5656	0	0
MCP1	Gh:Aspirin	-0.0688854	0.151955	0.372795	0.177302	0.38684	38.5656	0	0
MCP1	Gh:Smoking	-0.0776553	0.0392667	0.156189	0.510124	0.822123	38.5656	0	0
MCP1	Gh:Diabetes	-0.485293	-0.229304	0.0266847	0.0791052	0.271218	38.5656	0	0
MCP1	Gh:PSA	0.0197764	0.0852729	0.150769	0.0107567	0.0516321	38.5656	0	0
MCP1	Age:Afr	0.0021934	0.0138966	0.0255998	0.0199856	0.0799422	38.5656	0	0
MCP1	BMI:Afr	-0.0179178	0.000449553	0.018817	0.961712	0.97367	38.5656	0	0
MCP1	Education:Afr	-0.0605415	0.0231972	0.106936	0.58692	0.88038	38.5656	0	0
MCP1	Aspirin:Afr	-0.224291	-0.0383078	0.147675	0.686228	0.968793	38.5656	0	0
MCP1	Smoking:Afr	-0.131714	0.00225439	0.136222	0.97367	0.97367	38.5656	0	0
MCP1	Diabetes:Afr	0.102578	0.328098	0.553617	0.00438308	0.0276748	38.5656	0	0
MCP1	PSA:Afr	-0.223489	-0.135302	-0.047115	0.00266278	0.0276748	38.5656	0	0
CRTAM	(Intercept)	3.5628	4.27267	4.98255	1.09779e-30	2.63469e-29	35.4281	0	0
CRTAM	Gh	1.18145	2.12917	3.07689	1.12989e-05	9.03914e-05	35.4281	0	0
CRTAM	Age	0.0117704	0.0195879	0.0274054	9.9492e-07	1.1939e-05	35.4281	0	0
CRTAM	BMI	-0.0107706	0.002913	0.0165966	0.676293	0.73583	35.4281	0	0
CRTAM	Education	-0.122995	-0.0652563	-0.00751769	0.0267794	0.128541	35.4281	0	0
CRTAM	Aspirin	-0.251027	-0.121895	0.00723789	0.0642773	0.257109	35.4281	0	0
CRTAM	Smoking	-0.123426	-0.0245354	0.0743557	0.62654	0.73583	35.4281	0	0
CRTAM	Diabetes	-0.0456594	0.126006	0.297672	0.150114	0.360274	35.4281	0	0
CRTAM	PSA	-0.115387	-0.0529682	0.00945057	0.0962033	0.28861	35.4281	0	0
CRTAM	Afr	-0.5529	0.484786	1.52247	0.35958	0.549233	35.4281	0	0
CRTAM	Gh:Age	-0.0207612	-0.00896289	0.00283544	0.136386	0.360274	35.4281	0	0
CRTAM	Gh:BMI	-0.0377898	-0.0203291	-0.00286835	0.0225273	0.128541	35.4281	0	0
CRTAM	Gh:Education	-0.148983	-0.0703549	0.00827308	0.0794323	0.272339	35.4281	0	0
CRTAM	Gh:Aspirin	-0.324674	-0.100168	0.124339	0.381588	0.549233	35.4281	0	0
CRTAM	Gh:Smoking	-0.0593612	0.0595019	0.178365	0.326264	0.549233	35.4281	0	0
CRTAM	Gh:Diabetes	-0.303956	-0.043717	0.216522	0.741794	0.741794	35.4281	0	0
CRTAM	Gh:PSA	-0.0449472	0.0216366	0.0882203	0.523928	0.661803	35.4281	0	0
CRTAM	Age:Afr	-0.0167435	-0.00484601	0.00705148	0.424409	0.565878	35.4281	0	0
CRTAM	BMI:Afr	-0.0299281	-0.0112557	0.00741656	0.237201	0.474403	35.4281	0	0
CRTAM	Education:Afr	-0.0473031	0.0378256	0.122954	0.383548	0.549233	35.4281	0	0
CRTAM	Aspirin:Afr	-0.106026	0.0830443	0.272115	0.38904	0.549233	35.4281	0	0
CRTAM	Smoking:Afr	-0.225611	-0.0894192	0.0467727	0.197965	0.431923	35.4281	0	0
CRTAM	Diabetes:Afr	-0.282952	-0.0536882	0.175575	0.646028	0.73583	35.4281	0	0
CRTAM	PSA:Afr	-0.0723568	0.0172943	0.106945	0.70517	0.73583	35.4281	0	0
MCP4	(Intercept)	9.15251	9.94874	10.745	5.16553e-110	1.23973e-108	4.90867	3.41505e-13	4.74634e-13
MCP4	Gh	-1.9455	-0.882488	0.180529	0.103637	0.408812	4.90867	3.41505e-13	4.74634e-13
MCP4	Age	0.000455796	0.00922441	0.017993	0.0392375	0.235425	4.90867	3.41505e-13	4.74634e-13
MCP4	BMI	-0.0227489	-0.00740057	0.00794775	0.344372	0.751357	4.90867	3.41505e-13	4.74634e-13
MCP4	Education	-0.13994	-0.0751767	-0.0104136	0.0229327	0.183462	4.90867	3.41505e-13	4.74634e-13
MCP4	Aspirin	-0.175626	-0.0307825	0.11406	0.676808	0.926645	4.90867	3.41505e-13	4.74634e-13
MCP4	Smoking	-0.101279	0.00964286	0.120565	0.864611	0.926645	4.90867	3.41505e-13	4.74634e-13
MCP4	Diabetes	-0.332789	-0.140238	0.0523124	0.153304	0.408812	4.90867	3.41505e-13	4.74634e-13
MCP4	PSA	-0.026208	0.0438046	0.113817	0.219891	0.52774	4.90867	3.41505e-13	4.74634e-13
MCP4	Afr	-1.52449	-0.360562	0.803369	0.543487	0.869579	4.90867	3.41505e-13	4.74634e-13
MCP4	Gh:Age	-0.00845215	0.00478156	0.0180153	0.478568	0.839585	4.90867	3.41505e-13	4.74634e-13
MCP4	Gh:BMI	0.00651593	0.0261009	0.0456859	0.0090383	0.10846	4.90867	3.41505e-13	4.74634e-13
MCP4	Gh:Education	-0.0947142	-0.00652036	0.0816735	0.884705	0.926645	4.90867	3.41505e-13	4.74634e-13
MCP4	Gh:Aspirin	-0.279626	-0.0278069	0.224013	0.828536	0.926645	4.90867	3.41505e-13	4.74634e-13
MCP4	Gh:Smoking	-0.154671	-0.0213469	0.111977	0.753495	0.926645	4.90867	3.41505e-13	4.74634e-13
MCP4	Gh:Diabetes	-0.0763272	0.215572	0.507471	0.147636	0.408812	4.90867	3.41505e-13	4.74634e-13
MCP4	Gh:PSA	-0.0723084	0.00237593	0.0770603	0.950247	0.950247	4.90867	3.41505e-13	4.74634e-13
MCP4	Age:Afr	-0.012387	0.000957935	0.0143029	0.888035	0.926645	4.90867	3.41505e-13	4.74634e-13
MCP4	BMI:Afr	-0.0053437	0.0156003	0.0365443	0.144192	0.408812	4.90867	3.41505e-13	4.74634e-13
MCP4	Education:Afr	-0.00923427	0.0862512	0.181737	0.0766188	0.36777	4.90867	3.41505e-13	4.74634e-13
MCP4	Aspirin:Afr	-0.170041	0.0420315	0.254104	0.697484	0.926645	4.90867	3.41505e-13	4.74634e-13
MCP4	Smoking:Afr	-0.206561	-0.0537996	0.0989614	0.489758	0.839585	4.90867	3.41505e-13	4.74634e-13
MCP4	Diabetes:Afr	-0.313117	-0.0559615	0.201194	0.669517	0.926645	4.90867	3.41505e-13	4.74634e-13
MCP4	PSA:Afr	-0.142278	-0.0417204	0.0588376	0.415846	0.831693	4.90867	3.41505e-13	4.74634e-13
TRAIL	(Intercept)	8.53285	8.96057	9.38829	5.76893e-240	1.38454e-238	4.88912	4.04565e-13	5.52906e-13
TRAIL	Gh	-1.32073	-0.749709	-0.178685	0.0101127	0.121352	4.88912	4.04565e-13	5.52906e-13
TRAIL	Age	-0.00855897	-0.0038487	0.000861559	0.10919	0.524112	4.88912	4.04565e-13	5.52906e-13
TRAIL	BMI	-0.00902619	-0.000781482	0.00746322	0.852517	0.969517	4.88912	4.04565e-13	5.52906e-13
TRAIL	Education	-0.0443095	-0.00952048	0.0252685	0.591457	0.969517	4.88912	4.04565e-13	5.52906e-13
TRAIL	Aspirin	-0.0604988	0.0173069	0.0951127	0.662644	0.969517	4.88912	4.04565e-13	5.52906e-13
TRAIL	Smoking	-0.0907857	-0.0312014	0.028383	0.304483	0.969517	4.88912	4.04565e-13	5.52906e-13
TRAIL	Diabetes	-0.111988	-0.00855527	0.0948778	0.871125	0.969517	4.88912	4.04565e-13	5.52906e-13
TRAIL	PSA	-0.0301599	0.00744903	0.0450579	0.69767	0.969517	4.88912	4.04565e-13	5.52906e-13
TRAIL	Afr	-0.66805	-0.0428182	0.582414	0.893149	0.969517	4.88912	4.04565e-13	5.52906e-13
TRAIL	Gh:Age	-0.00117983	0.00592896	0.0130378	0.102043	0.524112	4.88912	4.04565e-13	5.52906e-13
TRAIL	Gh:BMI	-0.00152157	0.00899895	0.0195195	0.0935782	0.524112	4.88912	4.04565e-13	5.52906e-13
TRAIL	Gh:Education	-0.0546572	-0.00728183	0.0400935	0.763059	0.969517	4.88912	4.04565e-13	5.52906e-13
TRAIL	Gh:Aspirin	-0.170541	-0.0352708	0.0999999	0.609081	0.969517	4.88912	4.04565e-13	5.52906e-13
TRAIL	Gh:Smoking	-0.112695	-0.0410768	0.0305412	0.260723	0.969517	4.88912	4.04565e-13	5.52906e-13
TRAIL	Gh:Diabetes	-0.211091	-0.054291	0.102509	0.497106	0.969517	4.88912	4.04565e-13	5.52906e-13
TRAIL	Gh:PSA	-0.050272	-0.0101536	0.0299648	0.619628	0.969517	4.88912	4.04565e-13	5.52906e-13
TRAIL	Age:Afr	-0.00684343	0.000325109	0.00749365	0.92912	0.969517	4.88912	4.04565e-13	5.52906e-13
TRAIL	BMI:Afr	-0.00931195	0.00193859	0.0131891	0.735395	0.969517	4.88912	4.04565e-13	5.52906e-13
TRAIL	Education:Afr	-0.0446549	0.00663736	0.0579296	0.799648	0.969517	4.88912	4.04565e-13	5.52906e-13
TRAIL	Aspirin:Afr	-0.138933	-0.0250134	0.0889064	0.666728	0.969517	4.88912	4.04565e-13	5.52906e-13
TRAIL	Smoking:Afr	-0.0599478	0.0221113	0.10417	0.597171	0.969517	4.88912	4.04565e-13	5.52906e-13
TRAIL	Diabetes:Afr	-0.0742786	0.0638585	0.201996	0.364636	0.969517	4.88912	4.04565e-13	5.52906e-13
TRAIL	PSA:Afr	-0.0542138	-0.000196778	0.0538203	0.994299	0.994299	4.88912	4.04565e-13	5.52906e-13
CXCL9	(Intercept)	3.50905	4.51308	5.51711	3.53325e-18	4.2399e-17	28.0185	0	0
CXCL9	Gh	1.5341	2.87453	4.21495	2.76019e-05	0.000220815	28.0185	0	0
CXCL9	Age	0.0476344	0.0586913	0.0697482	1.78335e-24	4.28005e-23	28.0185	0	0
CXCL9	BMI	-0.0160569	0.00329681	0.0226505	0.738303	0.738303	28.0185	0	0
CXCL9	Education	-0.120873	-0.0392092	0.0424547	0.346422	0.554275	28.0185	0	0
CXCL9	Aspirin	-0.22308	-0.040438	0.142204	0.664112	0.724486	28.0185	0	0
CXCL9	Smoking	-0.114376	0.0254927	0.165362	0.720738	0.738303	28.0185	0	0
CXCL9	Diabetes	-0.31349	-0.0706902	0.172109	0.567993	0.71703	28.0185	0	0
CXCL9	PSA	-0.110132	-0.0218489	0.0664345	0.627401	0.71703	28.0185	0	0
CXCL9	Afr	-0.135039	1.33264	2.80031	0.0751	0.2253	28.0185	0	0
CXCL9	Gh:Age	-0.0275736	-0.0108863	0.00580091	0.200843	0.401685	28.0185	0	0
CXCL9	Gh:BMI	-0.0413598	-0.0166639	0.00803205	0.185828	0.401685	28.0185	0	0
CXCL9	Gh:Education	-0.266597	-0.155388	-0.0441787	0.00620554	0.0372333	28.0185	0	0
CXCL9	Gh:Aspirin	-0.733624	-0.416088	-0.0985531	0.0102593	0.0492446	28.0185	0	0
CXCL9	Gh:Smoking	-0.271546	-0.103429	0.0646877	0.227684	0.42034	28.0185	0	0
CXCL9	Gh:Diabetes	-0.639479	-0.271405	0.0966693	0.148267	0.355842	28.0185	0	0
CXCL9	Gh:PSA	-0.130366	-0.0361914	0.0579829	0.451043	0.676565	28.0185	0	0
CXCL9	Age:Afr	-0.0375451	-0.0207176	-0.00389015	0.0158575	0.0634299	28.0185	0	0
CXCL9	BMI:Afr	-0.046731	-0.0203214	0.00608825	0.131409	0.350424	28.0185	0	0
CXCL9	Education:Afr	-0.0845413	0.0358625	0.156266	0.559113	0.71703	28.0185	0	0
CXCL9	Aspirin:Afr	-0.127669	0.139747	0.407163	0.305471	0.523664	28.0185	0	0
CXCL9	Smoking:Afr	-0.143933	0.0486932	0.241319	0.620048	0.71703	28.0185	0	0
CXCL9	Diabetes:Afr	0.0600409	0.384305	0.708569	0.0202221	0.0693327	28.0185	0	0
CXCL9	PSA:Afr	-0.0884513	0.0383487	0.165149	0.553084	0.71703	28.0185	0	0
CAIX	(Intercept)	4.50214	5.25519	6.00824	4.87508e-40	1.17002e-38	8.11336	0	0
CAIX	Gh	0.41861	1.42397	2.42933	0.0055361	0.0442888	8.11336	0	0
CAIX	Age	-0.00383381	0.00445921	0.0127522	0.291691	0.500041	8.11336	0	0
CAIX	BMI	-0.0277948	-0.0132789	0.00123694	0.0729476	0.194527	8.11336	0	0
CAIX	Education	-0.0699575	-0.00870709	0.0525433	0.780387	0.936465	8.11336	0	0
CAIX	Aspirin	-0.0535971	0.0833897	0.220377	0.232615	0.432675	8.11336	0	0
CAIX	Smoking	-0.0749925	0.0299134	0.134819	0.575998	0.813173	8.11336	0	0
CAIX	Diabetes	-0.144504	0.0376029	0.21971	0.685488	0.86588	8.11336	0	0
CAIX	PSA	-0.0356337	0.0305815	0.0967968	0.365085	0.584136	8.11336	0	0
CAIX	Afr	-1.35452	-0.253721	0.84708	0.65123	0.86588	8.11336	0	0
CAIX	Gh:Age	-0.0309249	-0.0184089	-0.00589299	0.00397163	0.0442888	8.11336	0	0
CAIX	Gh:BMI	-0.0180518	0.000470934	0.0189936	0.960228	0.972024	8.11336	0	0
CAIX	Gh:Education	-0.117399	-0.0339883	0.049422	0.424216	0.636324	8.11336	0	0
CAIX	Gh:Aspirin	-0.00874248	0.229419	0.46758	0.0590106	0.18091	8.11336	0	0
CAIX	Gh:Smoking	-0.123838	0.00225461	0.128347	0.972024	0.972024	8.11336	0	0
CAIX	Gh:Diabetes	-0.566951	-0.290884	-0.0148167	0.0389236	0.155694	8.11336	0	0
CAIX	Gh:PSA	-0.0277967	0.0428369	0.11347	0.234366	0.432675	8.11336	0	0
CAIX	Age:Afr	-0.000524845	0.0120963	0.0247174	0.0603034	0.18091	8.11336	0	0
CAIX	BMI:Afr	-0.0341495	-0.0143415	0.00546649	0.15574	0.373775	8.11336	0	0
CAIX	Education:Afr	-0.100045	-0.00973849	0.080568	0.832491	0.941996	8.11336	0	0
CAIX	Aspirin:Afr	-0.432375	-0.231805	-0.0312346	0.0235344	0.112965	8.11336	0	0
CAIX	Smoking:Afr	-0.131811	0.0126642	0.15714	0.863496	0.941996	8.11336	0	0
CAIX	Diabetes:Afr	0.0705597	0.313768	0.556976	0.0114912	0.0689475	8.11336	0	0
CAIX	PSA:Afr	-0.157945	-0.0628414	0.0322625	0.195114	0.425703	8.11336	0	0
ADA	(Intercept)	3.34019	3.94564	4.55109	2.09227e-35	5.02145e-34	3.2474	3.78281e-07	4.43129e-07
ADA	Gh	-0.154592	0.653715	1.46202	0.112852	0.386512	3.2474	3.78281e-07	4.43129e-07
ADA	Age	-0.014197	-0.00752939	-0.000861825	0.0269068	0.222015	3.2474	3.78281e-07	4.43129e-07
ADA	BMI	-0.00258516	0.00908555	0.0207563	0.126949	0.386512	3.2474	3.78281e-07	4.43129e-07
ADA	Education	-0.0466489	0.00259631	0.0518415	0.91764	0.91764	3.2474	3.78281e-07	4.43129e-07
ADA	Aspirin	-0.187799	-0.0776618	0.0324753	0.166806	0.400335	3.2474	3.78281e-07	4.43129e-07
ADA	Smoking	-0.0190076	0.0653364	0.14968	0.128837	0.386512	3.2474	3.78281e-07	4.43129e-07
ADA	Diabetes	-0.174094	-0.0276805	0.118733	0.710787	0.852944	3.2474	3.78281e-07	4.43129e-07
ADA	PSA	-0.0394389	0.013798	0.0670349	0.611226	0.772075	3.2474	3.78281e-07	4.43129e-07
ADA	Afr	-0.989302	-0.10426	0.780781	0.817274	0.91764	3.2474	3.78281e-07	4.43129e-07
ADA	Gh:Age	-0.0173388	-0.00727603	0.00278675	0.15629	0.400335	3.2474	3.78281e-07	4.43129e-07
ADA	Gh:BMI	-0.0188893	-0.00399709	0.0108951	0.598607	0.772075	3.2474	3.78281e-07	4.43129e-07
ADA	Gh:Education	-0.060366	0.00669565	0.0737573	0.844746	0.91764	3.2474	3.78281e-07	4.43129e-07
ADA	Gh:Aspirin	-0.138583	0.0528981	0.244379	0.587948	0.772075	3.2474	3.78281e-07	4.43129e-07
ADA	Gh:Smoking	-0.0646729	0.0367052	0.138083	0.477661	0.772075	3.2474	3.78281e-07	4.43129e-07
ADA	Gh:Diabetes	-0.281306	-0.0593487	0.162608	0.599988	0.772075	3.2474	3.78281e-07	4.43129e-07
ADA	Gh:PSA	-0.0604695	-0.00368029	0.0531089	0.898855	0.91764	3.2474	3.78281e-07	4.43129e-07
ADA	Age:Afr	0.00112763	0.011275	0.0214223	0.0294506	0.222015	3.2474	3.78281e-07	4.43129e-07
ADA	BMI:Afr	-0.0328747	-0.0169492	-0.00102357	0.0370024	0.222015	3.2474	3.78281e-07	4.43129e-07
ADA	Education:Afr	-0.117337	-0.0447304	0.0278758	0.227045	0.49537	3.2474	3.78281e-07	4.43129e-07
ADA	Aspirin:Afr	-0.098096	0.063162	0.22442	0.442399	0.772075	3.2474	3.78281e-07	4.43129e-07
ADA	Smoking:Afr	-0.228282	-0.112124	0.00403429	0.0584931	0.280767	3.2474	3.78281e-07	4.43129e-07
ADA	Diabetes:Afr	-0.0816777	0.113861	0.3094	0.253532	0.507063	3.2474	3.78281e-07	4.43129e-07
ADA	PSA:Afr	-0.0965091	-0.0200458	0.0564175	0.607133	0.772075	3.2474	3.78281e-07	4.43129e-07
Gal9	(Intercept)	7.59077	8.01949	8.4482	6.12762e-205	1.47063e-203	5.89895	0	0
Gal9	Gh	0.125892	0.698245	1.2706	0.0168375	0.0673498	5.89895	0	0
Gal9	Age	0.00430175	0.00902297	0.0137442	0.000184947	0.00221936	5.89895	0	0
Gal9	BMI	0.00444303	0.0127069	0.0209708	0.00260558	0.0208446	5.89895	0	0
Gal9	Education	-0.0661888	-0.0313189	0.00355102	0.0783042	0.208811	5.89895	0	0
Gal9	Aspirin	-0.112937	-0.0349507	0.043036	0.379465	0.630797	5.89895	0	0
Gal9	Smoking	-0.0359536	0.0237694	0.0834924	0.435083	0.652625	5.89895	0	0
Gal9	Diabetes	-0.0480353	0.0556384	0.159312	0.292623	0.630797	5.89895	0	0
Gal9	PSA	-0.0148417	0.0228547	0.0605511	0.234507	0.562816	5.89895	0	0
Gal9	Afr	-0.729021	-0.102334	0.524353	0.748763	0.922857	5.89895	0	0
Gal9	Gh:Age	-0.00807046	-0.000945127	0.00618021	0.794742	0.922857	5.89895	0	0
Gal9	Gh:BMI	-0.0243823	-0.0138373	-0.0032923	0.0101531	0.0609187	5.89895	0	0
Gal9	Gh:Education	-0.0690073	-0.0215218	0.0259638	0.374104	0.630797	5.89895	0	0
Gal9	Gh:Aspirin	-0.199541	-0.0639557	0.0716297	0.354951	0.630797	5.89895	0	0
Gal9	Gh:Smoking	-0.0849495	-0.0131649	0.0586198	0.719076	0.922857	5.89895	0	0
Gal9	Gh:Diabetes	-0.352373	-0.195208	-0.0380429	0.0149559	0.0673498	5.89895	0	0
Gal9	Gh:PSA	-0.022743	0.0174688	0.0576805	0.394248	0.630797	5.89895	0	0
Gal9	Age:Afr	-0.00688403	0.000301187	0.00748641	0.934475	0.959979	5.89895	0	0
Gal9	BMI:Afr	-0.0123938	-0.00111704	0.0101597	0.845952	0.922857	5.89895	0	0
Gal9	Education:Afr	-0.0387102	0.0127014	0.064113	0.628004	0.886593	5.89895	0	0
Gal9	Aspirin:Afr	-0.10115	0.0130352	0.12722	0.822831	0.922857	5.89895	0	0
Gal9	Smoking:Afr	-0.0801457	0.0021043	0.0843543	0.959979	0.959979	5.89895	0	0
Gal9	Diabetes:Afr	-0.00105955	0.137399	0.275858	0.0517766	0.160625	5.89895	0	0
Gal9	PSA:Afr	-0.107471	-0.0533284	0.000814331	0.0535417	0.160625	5.89895	0	0
VEGFR2	(Intercept)	8.19317	8.48218	8.77119	0	0	5.00171	1.52101e-13	2.18811e-13
VEGFR2	Gh	-1.06709	-0.681249	-0.295411	0.000549529	0.00439623	5.00171	1.52101e-13	2.18811e-13
VEGFR2	Age	-0.0143187	-0.011136	-0.00795329	1.01937e-11	1.22324e-10	5.00171	1.52101e-13	2.18811e-13
VEGFR2	BMI	-0.00595829	-0.000387381	0.00518353	0.891516	0.930278	5.00171	1.52101e-13	2.18811e-13
VEGFR2	Education	-0.0312113	-0.00770451	0.0158022	0.520352	0.624423	5.00171	1.52101e-13	2.18811e-13
VEGFR2	Aspirin	-0.0300268	0.0225462	0.0751191	0.400331	0.59055	5.00171	1.52101e-13	2.18811e-13
VEGFR2	Smoking	-0.0127406	0.0275203	0.0677811	0.180167	0.360335	5.00171	1.52101e-13	2.18811e-13
VEGFR2	Diabetes	-0.123207	-0.0533177	0.0165715	0.134737	0.323369	5.00171	1.52101e-13	2.18811e-13
VEGFR2	PSA	-0.00703948	0.0183727	0.0437848	0.156333	0.341091	5.00171	1.52101e-13	2.18811e-13
VEGFR2	Afr	-0.615447	-0.19298	0.229486	0.370357	0.59055	5.00171	1.52101e-13	2.18811e-13
VEGFR2	Gh:Age	0.00100648	0.00580986	0.0106132	0.0177945	0.0944146	5.00171	1.52101e-13	2.18811e-13
VEGFR2	Gh:BMI	-4.78352e-05	0.00706083	0.0141695	0.0515595	0.206238	5.00171	1.52101e-13	2.18811e-13
VEGFR2	Gh:Education	0.00609726	0.0381086	0.0701199	0.0196697	0.0944146	5.00171	1.52101e-13	2.18811e-13
VEGFR2	Gh:Aspirin	-0.0543362	0.0370656	0.128467	0.426447	0.59055	5.00171	1.52101e-13	2.18811e-13
VEGFR2	Gh:Smoking	-0.0407879	0.00760402	0.055996	0.757937	0.82684	5.00171	1.52101e-13	2.18811e-13
VEGFR2	Gh:Diabetes	-0.0249353	0.0810139	0.186963	0.133841	0.323369	5.00171	1.52101e-13	2.18811e-13
VEGFR2	Gh:PSA	-0.036518	-0.00941017	0.0176976	0.495994	0.624423	5.00171	1.52101e-13	2.18811e-13
VEGFR2	Age:Afr	-0.000777365	0.00406638	0.00891013	0.0998134	0.323369	5.00171	1.52101e-13	2.18811e-13
VEGFR2	BMI:Afr	-0.0112019	-0.00359993	0.00400201	0.353064	0.59055	5.00171	1.52101e-13	2.18811e-13
VEGFR2	Education:Afr	-0.0210983	0.0135597	0.0482176	0.442912	0.59055	5.00171	1.52101e-13	2.18811e-13
VEGFR2	Aspirin:Afr	-0.107579	-0.030604	0.0463711	0.435557	0.59055	5.00171	1.52101e-13	2.18811e-13
VEGFR2	Smoking:Afr	-0.0541861	0.00126083	0.0567078	0.964426	0.964426	5.00171	1.52101e-13	2.18811e-13
VEGFR2	Diabetes:Afr	-0.0177384	0.0756002	0.168939	0.112315	0.323369	5.00171	1.52101e-13	2.18811e-13
VEGFR2	PSA:Afr	-0.0476786	-0.0111795	0.0253196	0.548029	0.626319	5.00171	1.52101e-13	2.18811e-13
CD40	(Intercept)	11.5585	12.0558	12.5531	1.55432e-290	3.73037e-289	2.4325	0.000180473	0.000199984
CD40	Gh	-0.0160007	0.64792	1.31184	0.0557745	0.334647	2.4325	0.000180473	0.000199984
CD40	Age	-0.00117334	0.0043032	0.00977975	0.123447	0.423247	2.4325	0.000180473	0.000199984
CD40	BMI	-0.0150744	-0.00548837	0.00409762	0.261566	0.570689	2.4325	0.000180473	0.000199984
CD40	Education	-0.0923788	-0.0519302	-0.0114816	0.0118981	0.142777	2.4325	0.000180473	0.000199984
CD40	Aspirin	-0.127022	-0.0365589	0.0539045	0.428039	0.684863	2.4325	0.000180473	0.000199984
CD40	Smoking	-0.0660048	0.00327299	0.0725508	0.926171	0.996429	2.4325	0.000180473	0.000199984
CD40	Diabetes	-0.0928001	0.0274598	0.14772	0.654272	0.826449	2.4325	0.000180473	0.000199984
CD40	PSA	-0.00822065	0.0355066	0.0792339	0.111412	0.423247	2.4325	0.000180473	0.000199984
CD40	Afr	-1.58964	-0.862693	-0.135746	0.0200571	0.160456	2.4325	0.000180473	0.000199984
CD40	Gh:Age	-0.0126464	-0.00438116	0.00388412	0.298597	0.597194	2.4325	0.000180473	0.000199984
CD40	Gh:BMI	-0.0192766	-0.00704458	0.00518746	0.258769	0.570689	2.4325	0.000180473	0.000199984
CD40	Gh:Education	-0.0823491	-0.0272665	0.027816	0.331683	0.612339	2.4325	0.000180473	0.000199984
CD40	Gh:Aspirin	-0.157636	-0.000358844	0.156918	0.996429	0.996429	2.4325	0.000180473	0.000199984
CD40	Gh:Smoking	-0.0685771	0.014692	0.0979611	0.729301	0.875161	2.4325	0.000180473	0.000199984
CD40	Gh:Diabetes	-0.136796	0.0455136	0.227823	0.624393	0.826449	2.4325	0.000180473	0.000199984
CD40	Gh:PSA	-0.0524489	-0.00580389	0.0408411	0.807197	0.922511	2.4325	0.000180473	0.000199984
CD40	Age:Afr	-0.00259545	0.00573929	0.014074	0.176973	0.530919	2.4325	0.000180473	0.000199984
CD40	BMI:Afr	-0.00203705	0.0110438	0.0241246	0.097908	0.423247	2.4325	0.000180473	0.000199984
CD40	Education:Afr	-0.020868	0.0387687	0.0984054	0.202429	0.539812	2.4325	0.000180473	0.000199984
CD40	Aspirin:Afr	-0.0867091	0.0457437	0.178196	0.498206	0.747309	2.4325	0.000180473	0.000199984
CD40	Smoking:Afr	-0.0950976	0.000311233	0.09572	0.994895	0.996429	2.4325	0.000180473	0.000199984
CD40	Diabetes:Afr	-0.120964	0.039646	0.200256	0.62829	0.826449	2.4325	0.000180473	0.000199984
CD40	PSA:Afr	-0.0920647	-0.0292599	0.0335448	0.36091	0.618704	2.4325	0.000180473	0.000199984
IL18	(Intercept)	9.11082	9.87463	10.6384	2.54056e-116	6.09734e-115	5.31601	9.76996e-15	1.45661e-14
IL18	Gh	0.460488	1.48022	2.49995	0.00447193	0.0425284	5.31601	9.76996e-15	1.45661e-14
IL18	Age	-0.0112397	-0.00282808	0.00558349	0.50965	0.719506	5.31601	9.76996e-15	1.45661e-14
IL18	BMI	-0.00587994	0.00884344	0.0235668	0.238889	0.543623	5.31601	9.76996e-15	1.45661e-14
IL18	Education	-0.0923507	-0.0302247	0.0319014	0.340057	0.582955	5.31601	9.76996e-15	1.45661e-14
IL18	Aspirin	-0.143838	-0.00489274	0.134052	0.944937	0.947124	5.31601	9.76996e-15	1.45661e-14
IL18	Smoking	-0.0378382	0.0685674	0.174973	0.206402	0.543623	5.31601	9.76996e-15	1.45661e-14
IL18	Diabetes	-0.239714	-0.055004	0.129706	0.559202	0.745602	5.31601	9.76996e-15	1.45661e-14
IL18	PSA	-0.0600392	0.00712259	0.0742844	0.835227	0.947124	5.31601	9.76996e-15	1.45661e-14
IL18	Afr	-1.57189	-0.455351	0.661187	0.423829	0.678127	5.31601	9.76996e-15	1.45661e-14
IL18	Gh:Age	-0.021283	-0.0085881	0.00410677	0.184697	0.543623	5.31601	9.76996e-15	1.45661e-14
IL18	Gh:BMI	-0.0392471	-0.0204596	-0.00167207	0.0328333	0.197	5.31601	9.76996e-15	1.45661e-14
IL18	Gh:Education	-0.0817421	0.00286065	0.0874634	0.947124	0.947124	5.31601	9.76996e-15	1.45661e-14
IL18	Gh:Aspirin	-0.585343	-0.343778	-0.102212	0.00531605	0.0425284	5.31601	9.76996e-15	1.45661e-14
IL18	Gh:Smoking	-0.137943	-0.0100481	0.117847	0.877535	0.947124	5.31601	9.76996e-15	1.45661e-14
IL18	Gh:Diabetes	-0.30115	-0.0211364	0.258877	0.882304	0.947124	5.31601	9.76996e-15	1.45661e-14
IL18	Gh:PSA	-0.0334467	0.0381966	0.10984	0.295797	0.582955	5.31601	9.76996e-15	1.45661e-14
IL18	Age:Afr	-0.00629762	0.00650394	0.0193055	0.319103	0.582955	5.31601	9.76996e-15	1.45661e-14
IL18	BMI:Afr	-0.0271473	-0.00705616	0.013035	0.49096	0.719506	5.31601	9.76996e-15	1.45661e-14
IL18	Education:Afr	-0.148095	-0.0564972	0.0351004	0.226495	0.543623	5.31601	9.76996e-15	1.45661e-14
IL18	Aspirin:Afr	-0.0607588	0.142679	0.346117	0.169101	0.543623	5.31601	9.76996e-15	1.45661e-14
IL18	Smoking:Afr	-0.186597	-0.0400563	0.106485	0.591888	0.747648	5.31601	9.76996e-15	1.45661e-14
IL18	Diabetes:Afr	-0.10171	0.144975	0.391659	0.24916	0.543623	5.31601	9.76996e-15	1.45661e-14
IL18	PSA:Afr	-0.155803	-0.0593398	0.0371237	0.227736	0.543623	5.31601	9.76996e-15	1.45661e-14
GZMH	(Intercept)	3.96995	5.2244	6.47884	7.03228e-16	1.68775e-14	45.2597	0	0
GZMH	Gh	1.2341	2.90884	4.58358	0.000675441	0.00810529	45.2597	0	0
GZMH	Age	-0.00582167	0.00799296	0.0218076	0.256565	0.56519	45.2597	0	0
GZMH	BMI	-0.0135476	0.0106331	0.0348139	0.388487	0.62608	45.2597	0	0
GZMH	Education	-0.197917	-0.0958851	0.00614669	0.0654688	0.392813	45.2597	0	0
GZMH	Aspirin	-0.327946	-0.0997518	0.128443	0.3913	0.62608	45.2597	0	0
GZMH	Smoking	-0.128341	0.046413	0.221167	0.602441	0.73329	45.2597	0	0
GZMH	Diabetes	-0.401068	-0.0977113	0.205645	0.527577	0.73329	45.2597	0	0
GZMH	PSA	-0.0334874	0.0768149	0.187117	0.172119	0.458983	45.2597	0	0
GZMH	Afr	-1.35826	0.47547	2.3092	0.611075	0.73329	45.2597	0	0
GZMH	Gh:Age	-0.036161	-0.0153118	0.00553746	0.149901	0.449704	45.2597	0	0
GZMH	Gh:BMI	-0.0246933	0.00616207	0.0370175	0.695288	0.794615	45.2597	0	0
GZMH	Gh:Education	-0.254838	-0.115892	0.023054	0.102024	0.449704	45.2597	0	0
GZMH	Gh:Aspirin	-0.589606	-0.192873	0.203859	0.340406	0.62608	45.2597	0	0
GZMH	Gh:Smoking	-0.139877	0.0701701	0.280217	0.512353	0.73329	45.2597	0	0
GZMH	Gh:Diabetes	-0.906778	-0.446902	0.0129744	0.0568134	0.392813	45.2597	0	0
GZMH	Gh:PSA	-0.125644	-0.00798126	0.109681	0.89416	0.89416	45.2597	0	0
GZMH	Age:Afr	-0.0176156	0.00340885	0.0244333	0.750482	0.818707	45.2597	0	0
GZMH	BMI:Afr	-0.0595826	-0.0265861	0.00641039	0.114201	0.449704	45.2597	0	0
GZMH	Education:Afr	-0.069704	0.0807299	0.231164	0.292642	0.585284	45.2597	0	0
GZMH	Aspirin:Afr	-0.0861377	0.247975	0.582088	0.145633	0.449704	45.2597	0	0
GZMH	Smoking:Afr	-0.307174	-0.0665046	0.174165	0.587848	0.73329	45.2597	0	0
GZMH	Diabetes:Afr	-0.364895	0.040245	0.445384	0.845524	0.882286	45.2597	0	0
GZMH	PSA:Afr	-0.249612	-0.0911862	0.0672393	0.259046	0.56519	45.2597	0	0
CXCL1	(Intercept)	10.7027	11.3606	12.0186	1.93713e-182	4.64911e-181	63.4367	0	0
CXCL1	Gh	-0.8875	-0.00909157	0.869317	0.983804	0.983804	63.4367	0	0
CXCL1	Age	-0.0084664	-0.00122058	0.00602523	0.741104	0.966928	63.4367	0	0
CXCL1	BMI	-0.0250878	-0.0124049	0.000277963	0.0552293	0.331376	63.4367	0	0
CXCL1	Education	-0.110506	-0.0569902	-0.00347415	0.036888	0.295104	63.4367	0	0
CXCL1	Aspirin	-0.115382	0.00430634	0.123995	0.943741	0.983804	63.4367	0	0
CXCL1	Smoking	-0.0883131	0.00334573	0.0950046	0.942925	0.983804	63.4367	0	0
CXCL1	Diabetes	-0.134913	0.0241983	0.18331	0.765484	0.966928	63.4367	0	0
CXCL1	PSA	-0.0281597	0.0296942	0.0875481	0.314174	0.962066	63.4367	0	0
CXCL1	Afr	0.131518	1.09332	2.05511	0.0259132	0.295104	63.4367	0	0
CXCL1	Gh:Age	-0.00873569	0.00219979	0.0131353	0.693184	0.966928	63.4367	0	0
CXCL1	Gh:BMI	-0.0120423	0.00414142	0.0203252	0.615746	0.966928	63.4367	0	0
CXCL1	Gh:Education	-0.0470586	0.0258191	0.0986968	0.487175	0.962066	63.4367	0	0
CXCL1	Gh:Aspirin	-0.135966	0.072121	0.280208	0.496675	0.962066	63.4367	0	0
CXCL1	Gh:Smoking	-0.0696648	0.0405055	0.150676	0.470879	0.962066	63.4367	0	0
CXCL1	Gh:Diabetes	-0.361758	-0.120552	0.120655	0.327043	0.962066	63.4367	0	0
CXCL1	Gh:PSA	-0.100233	-0.0385191	0.0231951	0.221009	0.962066	63.4367	0	0
CXCL1	Age:Afr	-0.0165189	-0.00549154	0.00553586	0.328784	0.962066	63.4367	0	0
CXCL1	BMI:Afr	-0.0095613	0.00774545	0.0250522	0.380128	0.962066	63.4367	0	0
CXCL1	Education:Afr	-0.0530895	0.0258135	0.104717	0.521119	0.962066	63.4367	0	0
CXCL1	Aspirin:Afr	-0.162192	0.013051	0.188294	0.883866	0.983804	63.4367	0	0
CXCL1	Smoking:Afr	-0.147798	-0.0215666	0.104665	0.737557	0.966928	63.4367	0	0
CXCL1	Diabetes:Afr	-0.226412	-0.0139147	0.198582	0.897806	0.983804	63.4367	0	0
CXCL1	PSA:Afr	-0.0633635	0.0197312	0.102826	0.641419	0.966928	63.4367	0	0
TNFSF14	(Intercept)	7.6213	8.577	9.5327	1.32454e-62	3.1789e-61	2.80738	1.15013e-05	1.30987e-05
TNFSF14	Gh	-0.366402	0.909502	2.18541	0.16223	0.468769	2.80738	1.15013e-05	1.30987e-05
TNFSF14	Age	-0.02877	-0.0182453	-0.0077206	0.000691576	0.00553261	2.80738	1.15013e-05	1.30987e-05
TNFSF14	BMI	-0.0227757	-0.00435364	0.0140685	0.643003	0.812214	2.80738	1.15013e-05	1.30987e-05
TNFSF14	Education	-0.155732	-0.0779993	-0.000266297	0.0492214	0.236263	2.80738	1.15013e-05	1.30987e-05
TNFSF14	Aspirin	-0.142913	0.0309369	0.204787	0.727075	0.830942	2.80738	1.15013e-05	1.30987e-05
TNFSF14	Smoking	-0.0412072	0.091929	0.225065	0.175788	0.468769	2.80738	1.15013e-05	1.30987e-05
TNFSF14	Diabetes	-0.302239	-0.0711268	0.159985	0.546119	0.728159	2.80738	1.15013e-05	1.30987e-05
TNFSF14	PSA	-0.0312172	0.0528167	0.136851	0.217799	0.484805	2.80738	1.15013e-05	1.30987e-05
TNFSF14	Afr	-3.96988	-2.57285	-1.17583	0.000314004	0.00376805	2.80738	1.15013e-05	1.30987e-05
TNFSF14	Gh:Age	-0.0248835	-0.00899955	0.00688444	0.266562	0.492115	2.80738	1.15013e-05	1.30987e-05
TNFSF14	Gh:BMI	-0.034491	-0.0109838	0.0125234	0.359503	0.592632	2.80738	1.15013e-05	1.30987e-05
TNFSF14	Gh:Education	-0.119376	-0.0135202	0.092336	0.802195	0.875122	2.80738	1.15013e-05	1.30987e-05
TNFSF14	Gh:Aspirin	-0.310943	-0.00869203	0.293559	0.95502	0.95502	2.80738	1.15013e-05	1.30987e-05
TNFSF14	Gh:Smoking	-0.060918	0.0991063	0.259131	0.224603	0.484805	2.80738	1.15013e-05	1.30987e-05
TNFSF14	Gh:Diabetes	-0.284128	0.0662293	0.416586	0.710821	0.830942	2.80738	1.15013e-05	1.30987e-05
TNFSF14	Gh:PSA	-0.0569934	0.0326477	0.122289	0.47506	0.670673	2.80738	1.15013e-05	1.30987e-05
TNFSF14	Age:Afr	0.00934839	0.0253659	0.0413834	0.00193166	0.01159	2.80738	1.15013e-05	1.30987e-05
TNFSF14	BMI:Afr	-0.00722726	0.0179111	0.0430495	0.162424	0.468769	2.80738	1.15013e-05	1.30987e-05
TNFSF14	Education:Afr	-0.0462826	0.0683256	0.182934	0.242402	0.484805	2.80738	1.15013e-05	1.30987e-05
TNFSF14	Aspirin:Afr	-0.138279	0.116265	0.370809	0.370395	0.592632	2.80738	1.15013e-05	1.30987e-05
TNFSF14	Smoking:Afr	-0.255978	-0.0726242	0.11073	0.437286	0.65593	2.80738	1.15013e-05	1.30987e-05
TNFSF14	Diabetes:Afr	-0.323559	-0.0149036	0.293752	0.924549	0.95502	2.80738	1.15013e-05	1.30987e-05
TNFSF14	PSA:Afr	-0.222033	-0.101336	0.0193604	0.09978	0.39912	2.80738	1.15013e-05	1.30987e-05
TWEAK	(Intercept)	10.5298	10.9068	11.2838	0	0	8.33694	0	0
TWEAK	Gh	-0.267656	0.235639	0.738933	0.35854	0.645054	8.33694	0	0
TWEAK	Age	-0.0122127	-0.00806111	-0.00390953	0.000145762	0.00112569	8.33694	0	0
TWEAK	BMI	-0.0201382	-0.0128714	-0.00560456	0.000527619	0.00253257	8.33694	0	0
TWEAK	Education	-0.034258	-0.00359538	0.0270673	0.818108	0.876121	8.33694	0	0
TWEAK	Aspirin	-0.0487495	0.0198277	0.0884048	0.570678	0.805663	8.33694	0	0
TWEAK	Smoking	-0.0640104	-0.0114933	0.0410237	0.667757	0.843483	8.33694	0	0
TWEAK	Diabetes	-0.201876	-0.110711	-0.0195464	0.0173413	0.059456	8.33694	0	0
TWEAK	PSA	-0.0297276	0.00342044	0.0365685	0.839616	0.876121	8.33694	0	0
TWEAK	Afr	-1.87838	-1.3273	-0.77623	2.54245e-06	3.05093e-05	8.33694	0	0
TWEAK	Gh:Age	-0.0101234	-0.00385776	0.00240785	0.22732	0.545568	8.33694	0	0
TWEAK	Gh:BMI	-0.00686954	0.00240314	0.0116758	0.61125	0.815001	8.33694	0	0
TWEAK	Gh:Education	-0.0628055	-0.0210494	0.0207068	0.322884	0.645054	8.33694	0	0
TWEAK	Gh:Aspirin	-0.185598	-0.0663722	0.052854	0.274995	0.599989	8.33694	0	0
TWEAK	Gh:Smoking	-0.0420746	0.0210488	0.0841722	0.513128	0.791945	8.33694	0	0
TWEAK	Gh:Diabetes	-0.0304773	0.107725	0.245927	0.126471	0.337256	8.33694	0	0
TWEAK	Gh:PSA	-0.0467387	-0.0113788	0.0239812	0.527964	0.791945	8.33694	0	0
TWEAK	Age:Afr	0.00574521	0.0120635	0.0183818	0.000187615	0.00112569	8.33694	0	0
TWEAK	BMI:Afr	0.00225481	0.0121709	0.022087	0.0161827	0.059456	8.33694	0	0
TWEAK	Education:Afr	-0.0376966	0.0075119	0.0527203	0.744503	0.85086	8.33694	0	0
TWEAK	Aspirin:Afr	-0.105421	-0.00501303	0.0953947	0.921992	0.921992	8.33694	0	0
TWEAK	Smoking:Afr	-0.146433	-0.0741065	-0.0017805	0.0446282	0.133884	8.33694	0	0
TWEAK	Diabetes:Afr	-0.0668222	0.0549305	0.176683	0.376281	0.645054	8.33694	0	0
TWEAK	PSA:Afr	-0.039178	0.00843211	0.0560422	0.728317	0.85086	8.33694	0	0
PDGFsubunitB	(Intercept)	12.6409	12.7868	12.9327	0	0	2.25162	0.000637481	0.000696979
PDGFsubunitB	Gh	-0.253032	-0.058258	0.136516	0.557461	0.84093	2.25162	0.000637481	0.000696979
PDGFsubunitB	Age	-0.00452926	-0.00292261	-0.00131596	0.000371611	0.00445933	2.25162	0.000637481	0.000696979
PDGFsubunitB	BMI	-0.00256854	0.000243691	0.00305593	0.865043	0.865043	2.25162	0.000637481	0.000696979
PDGFsubunitB	Education	-0.0200141	-0.00814776	0.00371861	0.178216	0.484535	2.25162	0.000637481	0.000696979
PDGFsubunitB	Aspirin	-0.0241892	0.00234997	0.0288892	0.862123	0.865043	2.25162	0.000637481	0.000696979
PDGFsubunitB	Smoking	-0.0337356	-0.0134117	0.00691231	0.195704	0.484535	2.25162	0.000637481	0.000696979
PDGFsubunitB	Diabetes	-0.0748462	-0.0395656	-0.00428501	0.027977	0.223816	2.25162	0.000637481	0.000696979
PDGFsubunitB	PSA	-0.000383835	0.0124444	0.0252726	0.0572497	0.343498	2.25162	0.000637481	0.000696979
PDGFsubunitB	Afr	-0.390028	-0.176764	0.0364999	0.104188	0.416752	2.25162	0.000637481	0.000696979
PDGFsubunitB	Gh:Age	-0.00207494	0.000349841	0.00277462	0.777195	0.865043	2.25162	0.000637481	0.000696979
PDGFsubunitB	Gh:BMI	-0.00393192	-0.000343413	0.00324509	0.851114	0.865043	2.25162	0.000637481	0.000696979
PDGFsubunitB	Gh:Education	-0.00351606	0.0126435	0.028803	0.125047	0.428732	2.25162	0.000637481	0.000696979
PDGFsubunitB	Gh:Aspirin	-0.0390567	0.00708355	0.0532238	0.763333	0.865043	2.25162	0.000637481	0.000696979
PDGFsubunitB	Gh:Smoking	-0.0100797	0.0143489	0.0387775	0.24941	0.544168	2.25162	0.000637481	0.000696979
PDGFsubunitB	Gh:Diabetes	-0.00645558	0.0470284	0.100512	0.084767	0.406882	2.25162	0.000637481	0.000696979
PDGFsubunitB	Gh:PSA	-0.0208848	-0.00720058	0.00648364	0.302139	0.604279	2.25162	0.000637481	0.000696979
PDGFsubunitB	Age:Afr	-0.000853703	0.00159146	0.00403661	0.20189	0.484535	2.25162	0.000637481	0.000696979
PDGFsubunitB	BMI:Afr	-0.00274996	0.00108755	0.00492506	0.578335	0.84093	2.25162	0.000637481	0.000696979
PDGFsubunitB	Education:Afr	-0.0108476	0.00664795	0.0241435	0.456151	0.814569	2.25162	0.000637481	0.000696979
PDGFsubunitB	Aspirin:Afr	-0.0476126	-0.00875506	0.0301025	0.65856	0.865043	2.25162	0.000637481	0.000696979
PDGFsubunitB	Smoking:Afr	-0.0204168	0.0075732	0.0355632	0.595659	0.84093	2.25162	0.000637481	0.000696979
PDGFsubunitB	Diabetes:Afr	-0.0299615	0.0171565	0.0642745	0.475166	0.814569	2.25162	0.000637481	0.000696979
PDGFsubunitB	PSA:Afr	-0.0221126	-0.00368762	0.0147374	0.694659	0.865043	2.25162	0.000637481	0.000696979
PDCD1	(Intercept)	1.84389	2.54462	3.24534	1.70398e-12	4.08955e-11	4.46771	1.52887e-11	1.95886e-11
PDCD1	Gh	0.362616	1.29812	2.23361	0.00656998	0.0525598	4.46771	1.52887e-11	1.95886e-11
PDCD1	Age	0.00998769	0.0177044	0.0254212	7.35494e-06	8.82593e-05	4.46771	1.52887e-11	1.95886e-11
PDCD1	BMI	-0.00332033	0.0101868	0.023694	0.139242	0.406568	4.46771	1.52887e-11	1.95886e-11
PDCD1	Education	-0.0950553	-0.0380611	0.0189331	0.190401	0.443918	4.46771	1.52887e-11	1.95886e-11
PDCD1	Aspirin	-0.150436	-0.0229684	0.104499	0.723782	0.723782	4.46771	1.52887e-11	1.95886e-11
PDCD1	Smoking	-0.16093	-0.0633134	0.0343027	0.203462	0.443918	4.46771	1.52887e-11	1.95886e-11
PDCD1	Diabetes	-0.242622	-0.0731698	0.0962829	0.397104	0.560617	4.46771	1.52887e-11	1.95886e-11
PDCD1	PSA	-0.126018	-0.0644044	-0.00279034	0.0405022	0.19441	4.46771	1.52887e-11	1.95886e-11
PDCD1	Afr	-0.569442	0.454866	1.47917	0.383829	0.560617	4.46771	1.52887e-11	1.95886e-11
PDCD1	Gh:Age	-0.0225319	-0.0108856	0.000760571	0.0669319	0.267728	4.46771	1.52887e-11	1.95886e-11
PDCD1	Gh:BMI	-0.0259494	-0.00871383	0.00852177	0.321477	0.514363	4.46771	1.52887e-11	1.95886e-11
PDCD1	Gh:Education	-0.134258	-0.056644	0.0209703	0.152463	0.406568	4.46771	1.52887e-11	1.95886e-11
PDCD1	Gh:Aspirin	-0.166067	0.0555452	0.277157	0.623018	0.71202	4.46771	1.52887e-11	1.95886e-11
PDCD1	Gh:Smoking	-0.140896	-0.0235658	0.0937648	0.693635	0.723782	4.46771	1.52887e-11	1.95886e-11
PDCD1	Gh:Diabetes	-0.410642	-0.153758	0.103125	0.240524	0.444044	4.46771	1.52887e-11	1.95886e-11
PDCD1	Gh:PSA	-0.0248506	0.0408747	0.1066	0.222677	0.444044	4.46771	1.52887e-11	1.95886e-11
PDCD1	Age:Afr	-0.0164675	-0.0047234	0.0070207	0.430254	0.573673	4.46771	1.52887e-11	1.95886e-11
PDCD1	BMI:Afr	-0.0323702	-0.0139386	0.004493	0.138169	0.406568	4.46771	1.52887e-11	1.95886e-11
PDCD1	Education:Afr	-0.0386343	0.0453969	0.129428	0.289425	0.496158	4.46771	1.52887e-11	1.95886e-11
PDCD1	Aspirin:Afr	-0.257103	-0.0704704	0.116163	0.45899	0.579776	4.46771	1.52887e-11	1.95886e-11
PDCD1	Smoking:Afr	-0.0969836	0.0374524	0.171889	0.584802	0.701762	4.46771	1.52887e-11	1.95886e-11
PDCD1	Diabetes:Afr	0.0219225	0.24823	0.474538	0.0315936	0.189562	4.46771	1.52887e-11	1.95886e-11
PDCD1	PSA:Afr	-0.0699195	0.0185757	0.107071	0.680567	0.723782	4.46771	1.52887e-11	1.95886e-11
FASLG	(Intercept)	6.43859	6.97731	7.51604	1.15012e-116	2.7603e-115	2.22999	0.00073876	0.000797084
FASLG	Gh	-0.519001	0.200225	0.919451	0.585071	0.810571	2.22999	0.00073876	0.000797084
FASLG	Age	-0.008848	-0.00291525	0.0030175	0.335239	0.804575	2.22999	0.00073876	0.000797084
FASLG	BMI	-0.0123708	-0.00198628	0.00839824	0.707552	0.810571	2.22999	0.00073876	0.000797084
FASLG	Education	-0.0511426	-0.00732457	0.0364934	0.743023	0.810571	2.22999	0.00073876	0.000797084
FASLG	Aspirin	-0.071759	0.0262402	0.124239	0.599481	0.810571	2.22999	0.00073876	0.000797084
FASLG	Smoking	-0.128484	-0.0534348	0.0216139	0.162718	0.639738	2.22999	0.00073876	0.000797084
FASLG	Diabetes	-0.2223	-0.0920223	0.0382555	0.166076	0.639738	2.22999	0.00073876	0.000797084
FASLG	PSA	-0.0217208	0.025649	0.0730188	0.288334	0.804575	2.22999	0.00073876	0.000797084
FASLG	Afr	-0.936651	-0.149147	0.638356	0.710297	0.810571	2.22999	0.00073876	0.000797084
FASLG	Gh:Age	-0.00525483	0.00369896	0.0126527	0.417841	0.807097	2.22999	0.00073876	0.000797084
FASLG	Gh:BMI	-0.0221768	-0.00892578	0.00432521	0.18659	0.639738	2.22999	0.00073876	0.000797084
FASLG	Gh:Education	-0.12009	-0.0604192	-0.000748209	0.0471997	0.566396	2.22999	0.00073876	0.000797084
FASLG	Gh:Aspirin	-0.254683	-0.0843043	0.0860741	0.331885	0.804575	2.22999	0.00073876	0.000797084
FASLG	Gh:Smoking	-0.00993407	0.0802715	0.170477	0.0810933	0.639738	2.22999	0.00073876	0.000797084
FASLG	Gh:Diabetes	-0.245978	-0.0484821	0.149014	0.630188	0.810571	2.22999	0.00073876	0.000797084
FASLG	Gh:PSA	-0.0351085	0.0154221	0.0659527	0.549457	0.810571	2.22999	0.00073876	0.000797084
FASLG	Age:Afr	-0.00904655	-1.75053e-05	0.00901154	0.996966	0.996966	2.22999	0.00073876	0.000797084
FASLG	BMI:Afr	-0.0124821	0.00168842	0.0158589	0.815222	0.850666	2.22999	0.00073876	0.000797084
FASLG	Education:Afr	-0.0388116	0.0257929	0.0903974	0.433644	0.807097	2.22999	0.00073876	0.000797084
FASLG	Aspirin:Afr	-0.0877132	0.0557731	0.199259	0.445882	0.807097	2.22999	0.00073876	0.000797084
FASLG	Smoking:Afr	-0.141363	-0.0380065	0.06535	0.470807	0.807097	2.22999	0.00073876	0.000797084
FASLG	Diabetes:Afr	-0.134915	0.0390743	0.213063	0.6596	0.810571	2.22999	0.00073876	0.000797084
FASLG	PSA:Afr	-0.119683	-0.0516462	0.0163903	0.136685	0.639738	2.22999	0.00073876	0.000797084
MCP2	(Intercept)	8.09318	8.80226	9.51135	7.67197e-109	1.84127e-107	14.238	0	0
MCP2	Gh	-2.17014	-1.22348	-0.27682	0.0113452	0.0907619	14.238	0	0
MCP2	Age	-0.0104013	-0.00259249	0.00521633	0.514975	0.937424	14.238	0	0
MCP2	BMI	-0.0120848	0.00158353	0.0152519	0.820246	0.937424	14.238	0	0
MCP2	Education	-0.0716416	-0.0139673	0.0437069	0.634805	0.937424	14.238	0	0
MCP2	Aspirin	-0.18962	-0.0606312	0.0683576	0.356636	0.778116	14.238	0	0
MCP2	Smoking	-0.0853272	0.0134536	0.112234	0.789371	0.937424	14.238	0	0
MCP2	Diabetes	-0.432929	-0.261454	-0.0899796	0.00283003	0.0339603	14.238	0	0
MCP2	PSA	-0.00430986	0.0580393	0.120389	0.068053	0.204159	14.238	0	0
MCP2	Afr	0.140001	1.17653	2.21306	0.0261327	0.145578	14.238	0	0
MCP2	Gh:Age	0.000415611	0.0122008	0.023986	0.0424604	0.145578	14.238	0	0
MCP2	Gh:BMI	0.0014724	0.0189136	0.0363549	0.0335734	0.145578	14.238	0	0
MCP2	Gh:Education	-0.0647525	0.0137878	0.0923282	0.730612	0.937424	14.238	0	0
MCP2	Gh:Aspirin	-0.244053	-0.0197971	0.204459	0.862537	0.940949	14.238	0	0
MCP2	Gh:Smoking	-0.119191	-0.00046063	0.11827	0.993929	0.993929	14.238	0	0
MCP2	Gh:Diabetes	-0.26474	-0.00479181	0.255157	0.971159	0.993929	14.238	0	0
MCP2	Gh:PSA	-0.0564308	0.0100788	0.0765883	0.7663	0.937424	14.238	0	0
MCP2	Age:Afr	-0.0154436	-0.00355938	0.00832485	0.556935	0.937424	14.238	0	0
MCP2	BMI:Afr	-0.0336778	-0.0150263	0.00362517	0.114241	0.304643	14.238	0	0
MCP2	Education:Afr	-0.0733566	0.0116773	0.0967111	0.787668	0.937424	14.238	0	0
MCP2	Aspirin:Afr	-0.139993	0.0488671	0.237727	0.611822	0.937424	14.238	0	0
MCP2	Smoking:Afr	-0.154604	-0.018564	0.117476	0.788973	0.937424	14.238	0	0
MCP2	Diabetes:Afr	0.00892668	0.237935	0.466943	0.0417255	0.145578	14.238	0	0
MCP2	PSA:Afr	-0.15591	-0.0663589	0.0231923	0.14627	0.351049	14.238	0	0
CCL4	(Intercept)	8.12185	9.20354	10.2852	5.37647e-57	1.29035e-55	17.0503	0	0
CCL4	Gh	1.07192	2.51604	3.96016	0.000649994	0.00779992	17.0503	0	0
CCL4	Age	-0.0117599	0.000152368	0.0120646	0.979985	0.979985	17.0503	0	0
CCL4	BMI	-0.0154741	0.00537679	0.0262276	0.613032	0.774356	17.0503	0	0
CCL4	Education	-0.122276	-0.0342951	0.0536861	0.444595	0.750176	17.0503	0	0
CCL4	Aspirin	-0.176884	0.0198864	0.216657	0.842872	0.919497	17.0503	0	0
CCL4	Smoking	-0.194574	-0.0438852	0.106804	0.567881	0.774356	17.0503	0	0
CCL4	Diabetes	-0.58989	-0.328308	-0.0667262	0.0139356	0.111485	17.0503	0	0
CCL4	PSA	-0.0381325	0.0569803	0.152093	0.240109	0.661499	17.0503	0	0
CCL4	Afr	-1.81009	-0.228876	1.35234	0.776489	0.919497	17.0503	0	0
CCL4	Gh:Age	-0.0371019	-0.0191238	-0.00114564	0.0370997	0.222598	17.0503	0	0
CCL4	Gh:BMI	-0.0400487	-0.0134423	0.013164	0.321804	0.702118	17.0503	0	0
CCL4	Gh:Education	-0.150878	-0.0310663	0.0887459	0.611074	0.774356	17.0503	0	0
CCL4	Gh:Aspirin	-0.203165	0.138934	0.481033	0.425765	0.750176	17.0503	0	0
CCL4	Gh:Smoking	-0.133929	0.0471929	0.228315	0.609333	0.774356	17.0503	0	0
CCL4	Gh:Diabetes	-0.559278	-0.16273	0.233818	0.420947	0.750176	17.0503	0	0
CCL4	Gh:PSA	-0.0971117	0.0043477	0.105807	0.933019	0.973585	17.0503	0	0
CCL4	Age:Afr	-0.00745007	0.0106792	0.0288084	0.248062	0.661499	17.0503	0	0
CCL4	BMI:Afr	-0.0442398	-0.0157872	0.0126654	0.276575	0.663781	17.0503	0	0
CCL4	Education:Afr	-0.143977	-0.0142593	0.115459	0.829298	0.919497	17.0503	0	0
CCL4	Aspirin:Afr	-0.0787569	0.209346	0.497449	0.154255	0.617022	17.0503	0	0
CCL4	Smoking:Afr	-0.13088	0.0766477	0.284175	0.46886	0.750176	17.0503	0	0
CCL4	Diabetes:Afr	-0.0378164	0.311532	0.660881	0.0804543	0.386181	17.0503	0	0
CCL4	PSA:Afr	-0.220276	-0.0836666	0.0529424	0.229782	0.661499	17.0503	0	0
Gal1	(Intercept)	6.5863	6.8464	7.10649	1.20552017585264e-321	2.89324842204634e-320	6.28875	0	0
Gal1	Gh	0.0727041	0.419941	0.767177	0.0178093	0.106856	6.28875	0	0
Gal1	Age	0.00487859	0.00774287	0.0106072	1.32985e-07	1.59582e-06	6.28875	0	0
Gal1	BMI	0.001471	0.00648456	0.0114981	0.011283	0.0902638	6.28875	0	0
Gal1	Education	-0.0334834	-0.0123284	0.00882662	0.253149	0.689611	6.28875	0	0
Gal1	Aspirin	-0.059004	-0.0116907	0.0356225	0.62795	0.879456	6.28875	0	0
Gal1	Smoking	-0.0304335	0.00579942	0.0420324	0.753575	0.879456	6.28875	0	0
Gal1	Diabetes	-0.0287701	0.0341269	0.097024	0.287338	0.689611	6.28875	0	0
Gal1	PSA	-0.0163711	0.00649865	0.0293684	0.577318	0.879456	6.28875	0	0
Gal1	Afr	-0.605207	-0.225006	0.155194	0.245861	0.689611	6.28875	0	0
Gal1	Gh:Age	-0.00901388	-0.00469106	-0.000368236	0.0334489	0.160555	6.28875	0	0
Gal1	Gh:BMI	-0.00683949	-0.000442013	0.00595546	0.892206	0.892206	6.28875	0	0
Gal1	Gh:Education	-0.0344098	-0.00560106	0.0232076	0.702964	0.879456	6.28875	0	0
Gal1	Gh:Aspirin	-0.097687	-0.0154296	0.0668278	0.71295	0.879456	6.28875	0	0
Gal1	Gh:Smoking	-0.0398668	0.00368368	0.0472342	0.868236	0.892206	6.28875	0	0
Gal1	Gh:Diabetes	-0.0837004	0.0116491	0.106999	0.810623	0.884316	6.28875	0	0
Gal1	Gh:PSA	-0.0207514	0.00364442	0.0280402	0.769524	0.879456	6.28875	0	0
Gal1	Age:Afr	-0.00328382	0.00107534	0.00543449	0.628516	0.879456	6.28875	0	0
Gal1	BMI:Afr	-0.00300437	0.00383702	0.0106784	0.271424	0.689611	6.28875	0	0
Gal1	Education:Afr	-0.00599005	0.0252005	0.056391	0.113205	0.45282	6.28875	0	0
Gal1	Aspirin:Afr	-0.0397021	0.0295719	0.098846	0.402501	0.878183	6.28875	0	0
Gal1	Smoking:Afr	-0.065278	-0.0153783	0.0345214	0.545563	0.879456	6.28875	0	0
Gal1	Diabetes:Afr	-0.0653051	0.0186954	0.102696	0.662466	0.879456	6.28875	0	0
Gal1	PSA:Afr	-0.0440829	-0.0112354	0.0216121	0.502333	0.879456	6.28875	0	0
PDL1	(Intercept)	4.24274	4.85902	5.4753	8.47823e-50	2.03478e-48	4.95883	2.20934e-13	3.12356e-13
PDL1	Gh	0.0435297	0.866294	1.68906	0.0390652	0.312522	4.95883	2.20934e-13	3.12356e-13
PDL1	Age	0.00321289	0.00999971	0.0167865	0.00390904	0.0469085	4.95883	2.20934e-13	3.12356e-13
PDL1	BMI	-0.00499762	0.00688182	0.0187613	0.255975	0.682601	4.95883	2.20934e-13	3.12356e-13
PDL1	Education	-0.0448824	0.00524352	0.0553695	0.837439	0.960782	4.95883	2.20934e-13	3.12356e-13
PDL1	Aspirin	-0.163755	-0.0516477	0.0604592	0.36628	0.799156	4.95883	2.20934e-13	3.12356e-13
PDL1	Smoking	-0.108857	-0.0230046	0.0628479	0.599214	0.921649	4.95883	2.20934e-13	3.12356e-13
PDL1	Diabetes	-0.13131	0.0177219	0.166754	0.815583	0.960782	4.95883	2.20934e-13	3.12356e-13
PDL1	PSA	-0.06229	-0.00810093	0.0460881	0.769364	0.960782	4.95883	2.20934e-13	3.12356e-13
PDL1	Afr	-0.434138	0.466732	1.3676	0.309644	0.743146	4.95883	2.20934e-13	3.12356e-13
PDL1	Gh:Age	-0.0135487	-0.00330591	0.00693684	0.526737	0.902977	4.95883	2.20934e-13	3.12356e-13
PDL1	Gh:BMI	-0.0267351	-0.0115765	0.00358208	0.134327	0.537307	4.95883	2.20934e-13	3.12356e-13
PDL1	Gh:Education	-0.0699724	-0.00171133	0.0665498	0.960782	0.960782	4.95883	2.20934e-13	3.12356e-13
PDL1	Gh:Aspirin	-0.365672	-0.170766	0.0241394	0.0858872	0.412258	4.95883	2.20934e-13	3.12356e-13
PDL1	Gh:Smoking	-0.129696	-0.0265049	0.0766864	0.614433	0.921649	4.95883	2.20934e-13	3.12356e-13
PDL1	Gh:Diabetes	-0.186816	0.0391108	0.265038	0.734211	0.960782	4.95883	2.20934e-13	3.12356e-13
PDL1	Gh:PSA	-0.0521116	0.00569328	0.0634982	0.846821	0.960782	4.95883	2.20934e-13	3.12356e-13
PDL1	Age:Afr	-0.0165653	-0.00623646	0.00409238	0.236435	0.682601	4.95883	2.20934e-13	3.12356e-13
PDL1	BMI:Afr	-0.0229654	-0.00675497	0.00945545	0.413809	0.827618	4.95883	2.20934e-13	3.12356e-13
PDL1	Education:Afr	-0.0781796	-0.00427485	0.0696299	0.909674	0.960782	4.95883	2.20934e-13	3.12356e-13
PDL1	Aspirin:Afr	-0.0492877	0.114854	0.278997	0.170083	0.583143	4.95883	2.20934e-13	3.12356e-13
PDL1	Smoking:Afr	-0.0735086	0.0447268	0.162962	0.45816	0.845834	4.95883	2.20934e-13	3.12356e-13
PDL1	Diabetes:Afr	-0.0141201	0.184916	0.383952	0.0685921	0.411553	4.95883	2.20934e-13	3.12356e-13
PDL1	PSA:Afr	-0.0747876	0.00304325	0.0808741	0.93887	0.960782	4.95883	2.20934e-13	3.12356e-13
CD27	(Intercept)	6.6655	7.15575	7.646	3.10708e-141	7.457e-140	19.1652	0	0
CD27	Gh	1.0454	1.69991	2.35443	3.98191e-07	3.18553e-06	19.1652	0	0
CD27	Age	0.0165169	0.0219158	0.0273147	3.53661e-15	4.24393e-14	19.1652	0	0
CD27	BMI	-0.00595724	0.00349289	0.012943	0.468529	0.661453	19.1652	0	0
CD27	Education	-0.0653144	-0.0254391	0.0144363	0.210965	0.385352	19.1652	0	0
CD27	Aspirin	-0.135313	-0.0461321	0.0430493	0.310398	0.496637	19.1652	0	0
CD27	Smoking	-0.0260158	0.0422801	0.110576	0.224789	0.385352	19.1652	0	0
CD27	Diabetes	-0.000941236	0.117614	0.23617	0.0518442	0.155533	19.1652	0	0
CD27	PSA	-0.0121055	0.031002	0.0741095	0.158525	0.345874	19.1652	0	0
CD27	Afr	-0.195336	0.521309	1.23795	0.153806	0.345874	19.1652	0	0
CD27	Gh:Age	-0.0167283	-0.00858014	-0.000431999	0.0390445	0.147059	19.1652	0	0
CD27	Gh:BMI	-0.0362394	-0.0241808	-0.0121221	8.78844e-05	0.000527307	19.1652	0	0
CD27	Gh:Education	-0.104671	-0.0503692	0.00393264	0.0690335	0.184089	19.1652	0	0
CD27	Gh:Aspirin	-0.262713	-0.107665	0.0473832	0.173358	0.346715	19.1652	0	0
CD27	Gh:Smoking	-0.104338	-0.0222487	0.0598402	0.595028	0.691721	19.1652	0	0
CD27	Gh:Diabetes	-0.233955	-0.0542298	0.125496	0.554	0.691721	19.1652	0	0
CD27	Gh:PSA	-0.0529097	-0.00692573	0.0390582	0.767688	0.825714	19.1652	0	0
CD27	Age:Afr	-0.0167053	-0.00848865	-0.000272034	0.0428923	0.147059	19.1652	0	0
CD27	BMI:Afr	-0.0134184	-0.000523015	0.0123724	0.936596	0.936596	19.1652	0	0
CD27	Education:Afr	-0.0419111	0.0168803	0.0756718	0.573354	0.691721	19.1652	0	0
CD27	Aspirin:Afr	-0.112959	0.0176164	0.148192	0.791309	0.825714	19.1652	0	0
CD27	Smoking:Afr	-0.0692696	0.024787	0.118844	0.605256	0.691721	19.1652	0	0
CD27	Diabetes:Afr	0.0278977	0.186231	0.344565	0.021185	0.101688	19.1652	0	0
CD27	PSA:Afr	-0.0862849	-0.0243703	0.0375443	0.440156	0.660235	19.1652	0	0
HGF	(Intercept)	8.71416	9.2231	9.73203	8.27104e-196	1.98505e-194	9.46273	0	0
HGF	Gh	0.115862	0.795316	1.47477	0.0218149	0.0872595	9.46273	0	0
HGF	Age	-0.00550411	0.000100572	0.00570525	0.971924	0.971924	9.46273	0	0
HGF	BMI	0.00058288	0.0103932	0.0202034	0.0378722	0.129848	9.46273	0	0
HGF	Education	-0.0924482	-0.0510533	-0.0096583	0.0156762	0.0752459	9.46273	0	0
HGF	Aspirin	-0.0545729	0.0380071	0.130587	0.420758	0.673214	9.46273	0	0
HGF	Smoking	0.0499657	0.120864	0.191763	0.000847729	0.00560099	9.46273	0	0
HGF	Diabetes	-0.0798127	0.0432609	0.166335	0.490593	0.69955	9.46273	0	0
HGF	PSA	-0.00622155	0.0385288	0.0832791	0.0914525	0.219486	9.46273	0	0
HGF	Afr	-2.02942	-1.28546	-0.541504	0.000720158	0.00560099	9.46273	0	0
HGF	Gh:Age	-0.0166706	-0.00821196	0.000246702	0.0570564	0.15215	9.46273	0	0
HGF	Gh:BMI	-0.0247093	-0.0121911	0.000327156	0.0562864	0.15215	9.46273	0	0
HGF	Gh:Education	-0.0492549	0.00711644	0.0634878	0.804441	0.965329	9.46273	0	0
HGF	Gh:Aspirin	-0.272192	-0.111235	0.0497216	0.175414	0.323841	9.46273	0	0
HGF	Gh:Smoking	-0.0874728	-0.00225548	0.0829618	0.958599	0.971924	9.46273	0	0
HGF	Gh:Diabetes	-0.193234	-0.0066594	0.179915	0.944188	0.971924	9.46273	0	0
HGF	Gh:PSA	-0.0404789	0.00725743	0.0549938	0.765563	0.965329	9.46273	0	0
HGF	Age:Afr	0.0058937	0.0144235	0.0229532	0.000933498	0.00560099	9.46273	0	0
HGF	BMI:Afr	-0.00600636	0.00738052	0.0207674	0.279647	0.479394	9.46273	0	0
HGF	Education:Afr	-0.0398218	0.0212102	0.0822421	0.495514	0.69955	9.46273	0	0
HGF	Aspirin:Afr	-0.143561	-0.0080089	0.127543	0.907744	0.971924	9.46273	0	0
HGF	Smoking:Afr	-0.16696	-0.0693188	0.0283222	0.163941	0.323841	9.46273	0	0
HGF	Diabetes:Afr	-0.136228	0.0281398	0.192507	0.737037	0.965329	9.46273	0	0
HGF	PSA:Afr	-0.112224	-0.04795	0.0163242	0.143566	0.313234	9.46273	0	0
GZMA	(Intercept)	5.34257	5.93868	6.53479	4.43219e-75	1.06372e-73	19.8969	0	0
GZMA	Gh	0.0933905	0.889225	1.68506	0.028555	0.342659	19.8969	0	0
GZMA	Age	-0.0044534	0.00211128	0.00867596	0.528203	0.900777	19.8969	0	0
GZMA	BMI	-0.00257171	0.00891892	0.0204095	0.128075	0.496189	19.8969	0	0
GZMA	Education	-0.0767532	-0.0282679	0.0202174	0.252941	0.730646	19.8969	0	0
GZMA	Aspirin	-0.121295	-0.012857	0.0955807	0.816113	0.980443	19.8969	0	0
GZMA	Smoking	-0.0942975	-0.0112549	0.0717877	0.790375	0.980443	19.8969	0	0
GZMA	Diabetes	-0.138714	0.00544083	0.149595	0.940988	0.980584	19.8969	0	0
GZMA	PSA	-0.0349454	0.01747	0.0698854	0.513325	0.900777	19.8969	0	0
GZMA	Afr	-0.730285	0.1411	1.01248	0.750797	0.980443	19.8969	0	0
GZMA	Gh:Age	-0.00932394	0.000583568	0.0104911	0.908027	0.980584	19.8969	0	0
GZMA	Gh:BMI	-0.019603	-0.00494058	0.00972184	0.508716	0.900777	19.8969	0	0
GZMA	Gh:Education	-0.121121	-0.0550938	0.0109332	0.101887	0.496189	19.8969	0	0
GZMA	Gh:Aspirin	-0.330268	-0.141742	0.0467844	0.140471	0.496189	19.8969	0	0
GZMA	Gh:Smoking	-0.139213	-0.0393995	0.0604144	0.438859	0.900777	19.8969	0	0
GZMA	Gh:Diabetes	-0.430668	-0.212135	0.00639694	0.0570837	0.456669	19.8969	0	0
GZMA	Gh:PSA	-0.0493175	0.00659547	0.0625084	0.817036	0.980443	19.8969	0	0
GZMA	Age:Afr	-0.007364	0.00262678	0.0126176	0.606094	0.909141	19.8969	0	0
GZMA	BMI:Afr	-0.0273437	-0.0116638	0.00401602	0.144722	0.496189	19.8969	0	0
GZMA	Education:Afr	-0.0684627	0.00302314	0.074509	0.933894	0.980584	19.8969	0	0
GZMA	Aspirin:Afr	-0.111945	0.0468246	0.205594	0.562986	0.900777	19.8969	0	0
GZMA	Smoking:Afr	-0.115785	-0.00141904	0.112947	0.980584	0.980584	19.8969	0	0
GZMA	Diabetes:Afr	-0.115139	0.0773823	0.269904	0.430544	0.900777	19.8969	0	0
GZMA	PSA:Afr	-0.117281	-0.0419973	0.0332861	0.273992	0.730646	19.8969	0	0
HO1	(Intercept)	11.9893	12.8696	13.75	1.41198e-141	3.38876e-140	21.4756	0	0
HO1	Gh	-1.92393	-0.748605	0.42672	0.211702	0.961052	21.4756	0	0
HO1	Age	-0.00696581	0.00272921	0.0124242	0.580877	0.961052	21.4756	0	0
HO1	BMI	-0.0222951	-0.00532522	0.0116447	0.538264	0.961052	21.4756	0	0
HO1	Education	-0.0552051	0.0164002	0.0880055	0.653283	0.961052	21.4756	0	0
HO1	Aspirin	-0.189954	-0.0298081	0.130338	0.715065	0.961052	21.4756	0	0
HO1	Smoking	-0.121108	0.00153257	0.124174	0.980446	0.980446	21.4756	0	0
HO1	Diabetes	-0.364351	-0.151457	0.0614364	0.16306	0.961052	21.4756	0	0
HO1	PSA	-0.0640116	0.0133979	0.0908073	0.734262	0.961052	21.4756	0	0
HO1	Afr	-1.35196	-0.0650642	1.22184	0.921008	0.961052	21.4756	0	0
HO1	Gh:Age	-0.0124903	0.00214154	0.0167734	0.774063	0.961052	21.4756	0	0
HO1	Gh:BMI	-0.0270335	-0.00537939	0.0162747	0.626098	0.961052	21.4756	0	0
HO1	Gh:Education	-0.114557	-0.0170459	0.0804656	0.731707	0.961052	21.4756	0	0
HO1	Gh:Aspirin	-0.256551	0.0218733	0.300298	0.877542	0.961052	21.4756	0	0
HO1	Gh:Smoking	-0.286416	-0.139006	0.00840329	0.0645475	0.77457	21.4756	0	0
HO1	Gh:Diabetes	-0.469087	-0.146349	0.176389	0.373858	0.961052	21.4756	0	0
HO1	Gh:PSA	-0.0626214	0.0199534	0.102528	0.635554	0.961052	21.4756	0	0
HO1	Age:Afr	-0.0138747	0.000880103	0.0156349	0.906866	0.961052	21.4756	0	0
HO1	BMI:Afr	-0.025046	-0.0018893	0.0212674	0.872864	0.961052	21.4756	0	0
HO1	Education:Afr	-0.13467	-0.0290963	0.0764773	0.588834	0.961052	21.4756	0	0
HO1	Aspirin:Afr	-0.17173	0.0627484	0.297227	0.599687	0.961052	21.4756	0	0
HO1	Smoking:Afr	-0.18791	-0.0190094	0.149891	0.82529	0.961052	21.4756	0	0
HO1	Diabetes:Afr	-0.151527	0.132798	0.417122	0.359699	0.961052	21.4756	0	0
HO1	PSA:Afr	-0.143946	-0.0327642	0.0784178	0.563293	0.961052	21.4756	0	0
CX3CL1	(Intercept)	6.05779	6.52725	6.99671	8.71289e-131	2.09109e-129	6.98863	0	0
CX3CL1	Gh	0.0323501	0.659105	1.28586	0.0393057	0.188667	6.98863	0	0
CX3CL1	Age	0.00780661	0.0129766	0.0181466	9.53194e-07	1.14383e-05	6.98863	0	0
CX3CL1	BMI	-0.0219588	-0.0129094	-0.00386002	0.00520718	0.0312431	6.98863	0	0
CX3CL1	Education	-0.0281065	0.0100778	0.0482622	0.604717	0.817151	6.98863	0	0
CX3CL1	Aspirin	-0.118573	-0.0331732	0.0522262	0.446176	0.817151	6.98863	0	0
CX3CL1	Smoking	-0.0865027	-0.021103	0.0442967	0.526838	0.817151	6.98863	0	0
CX3CL1	Diabetes	-0.131665	-0.0181373	0.0953906	0.75402	0.897134	6.98863	0	0
CX3CL1	PSA	-0.0206378	0.0206417	0.0619211	0.326791	0.817151	6.98863	0	0
CX3CL1	Afr	-0.881992	-0.195738	0.490516	0.575888	0.817151	6.98863	0	0
CX3CL1	Gh:Age	-0.0153521	-0.00754947	0.000253134	0.0578986	0.231595	6.98863	0	0
CX3CL1	Gh:BMI	-0.0140859	-0.00253859	0.00900872	0.666341	0.841693	6.98863	0	0
CX3CL1	Gh:Education	-0.0676628	-0.0156637	0.0363354	0.554665	0.817151	6.98863	0	0
CX3CL1	Gh:Aspirin	-0.157232	-0.00875932	0.139714	0.90788	0.947353	6.98863	0	0
CX3CL1	Gh:Smoking	-0.0526763	0.0259315	0.104539	0.51765	0.817151	6.98863	0	0
CX3CL1	Gh:Diabetes	-0.191803	-0.0196989	0.152405	0.822372	0.897134	6.98863	0	0
CX3CL1	Gh:PSA	-0.0154918	0.0285421	0.072576	0.203749	0.611247	6.98863	0	0
CX3CL1	Age:Afr	-0.0058271	0.00204108	0.00990926	0.610913	0.817151	6.98863	0	0
CX3CL1	BMI:Afr	-0.00916275	0.00318583	0.0155344	0.612863	0.817151	6.98863	0	0
CX3CL1	Education:Afr	-0.0397872	0.0165111	0.0728094	0.565162	0.817151	6.98863	0	0
CX3CL1	Aspirin:Afr	-0.140643	-0.0156046	0.109434	0.806632	0.897134	6.98863	0	0
CX3CL1	Smoking:Afr	-0.0876907	0.00237725	0.0924452	0.958714	0.958714	6.98863	0	0
CX3CL1	Diabetes:Afr	0.0907332	0.242352	0.393971	0.00175164	0.0140131	6.98863	0	0
CX3CL1	PSA:Afr	-0.108867	-0.0495775	0.00971152	0.101156	0.346821	6.98863	0	0
CD70	(Intercept)	3.55819	4.05217	4.54616	1.99131e-53	4.77914e-52	17.0822	0	0
CD70	Gh	-0.506921	0.152572	0.812066	0.650017	0.866689	17.0822	0	0
CD70	Age	0.00229712	0.00773715	0.0131772	0.00534365	0.0641237	17.0822	0	0
CD70	BMI	-0.00863148	0.000890594	0.0104127	0.85445	0.932127	17.0822	0	0
CD70	Education	-0.0724039	-0.032225	0.00795389	0.115866	0.556156	17.0822	0	0
CD70	Aspirin	-0.153267	-0.0634063	0.026454	0.166522	0.66609	17.0822	0	0
CD70	Smoking	-0.0347568	0.0340591	0.102875	0.331763	0.844159	17.0822	0	0
CD70	Diabetes	-0.141127	-0.0216691	0.097789	0.722011	0.885789	17.0822	0	0
CD70	PSA	-0.00229594	0.0411397	0.0845754	0.0633824	0.380294	17.0822	0	0
CD70	Afr	-0.446901	0.275199	0.9973	0.454813	0.864912	17.0822	0	0
CD70	Gh:Age	-0.00431144	0.00389873	0.0121089	0.351733	0.844159	17.0822	0	0
CD70	Gh:BMI	-0.0100795	0.00207097	0.0142214	0.738158	0.885789	17.0822	0	0
CD70	Gh:Education	-0.0490597	0.00565556	0.0603709	0.839345	0.932127	17.0822	0	0
CD70	Gh:Aspirin	-0.258109	-0.101881	0.0543477	0.201014	0.678566	17.0822	0	0
CD70	Gh:Smoking	-0.0605415	0.0221724	0.104886	0.599071	0.866689	17.0822	0	0
CD70	Gh:Diabetes	-0.124588	0.0565057	0.237599	0.54057	0.864912	17.0822	0	0
CD70	Gh:PSA	-0.0922346	-0.0459006	0.000433384	0.0521786	0.380294	17.0822	0	0
CD70	Age:Afr	-0.0119252	-0.00364606	0.00463311	0.387784	0.846074	17.0822	0	0
CD70	BMI:Afr	-0.0126565	0.00033708	0.0133307	0.95942	0.99403	17.0822	0	0
CD70	Education:Afr	-0.0451825	0.0140565	0.0732955	0.641658	0.866689	17.0822	0	0
CD70	Aspirin:Afr	-0.0503641	0.0812055	0.212775	0.226189	0.678566	17.0822	0	0
CD70	Smoking:Afr	-0.128643	-0.0338708	0.0609018	0.483361	0.864912	17.0822	0	0
CD70	Diabetes:Afr	-0.108943	0.0505961	0.210135	0.533954	0.864912	17.0822	0	0
CD70	PSA:Afr	-0.062624	-0.000237988	0.062148	0.99403	0.99403	17.0822	0	0
TNFRSF12A	(Intercept)	4.58469	5.07239	5.56008	7.53661e-81	1.80879e-79	9.83714	0	0
TNFRSF12A	Gh	-0.0516536	0.599439	1.25053	0.0711266	0.300707	9.83714	0	0
TNFRSF12A	Age	0.0189028	0.0242736	0.0296443	2.34787e-18	2.81744e-17	9.83714	0	0
TNFRSF12A	BMI	-0.00517516	0.00422562	0.0136264	0.378048	0.604877	9.83714	0	0
TNFRSF12A	Education	-0.0410907	-0.00142364	0.0382434	0.943881	0.967547	9.83714	0	0
TNFRSF12A	Aspirin	-0.163095	-0.0743794	0.0143362	0.100261	0.343753	9.83714	0	0
TNFRSF12A	Smoking	-0.0162609	0.0516784	0.119618	0.135881	0.407644	9.83714	0	0
TNFRSF12A	Diabetes	0.0383284	0.156265	0.274201	0.00944423	0.0755539	9.83714	0	0
TNFRSF12A	PSA	-0.0388509	0.00403145	0.0469138	0.853707	0.967547	9.83714	0	0
TNFRSF12A	Afr	-0.0657637	0.647138	1.36004	0.0751767	0.300707	9.83714	0	0
TNFRSF12A	Gh:Age	-0.0125425	-0.00443695	0.00366864	0.283088	0.535977	9.83714	0	0
TNFRSF12A	Gh:BMI	-0.0196335	-0.00763781	0.00435789	0.211862	0.508468	9.83714	0	0
TNFRSF12A	Gh:Education	-0.0925347	-0.0385164	0.0155019	0.162115	0.432306	9.83714	0	0
TNFRSF12A	Gh:Aspirin	-0.213373	-0.059135	0.0951032	0.452106	0.67816	9.83714	0	0
TNFRSF12A	Gh:Smoking	-0.0989801	-0.0173199	0.0643404	0.677421	0.954596	9.83714	0	0
TNFRSF12A	Gh:Diabetes	-0.273921	-0.095134	0.0836529	0.296742	0.535977	9.83714	0	0
TNFRSF12A	Gh:PSA	-0.0466926	-0.000948863	0.0447949	0.967547	0.967547	9.83714	0	0
TNFRSF12A	Age:Afr	-0.0172015	-0.00902776	-0.000854055	0.0304323	0.182594	9.83714	0	0
TNFRSF12A	BMI:Afr	-0.0152081	-0.00237998	0.0104481	0.715947	0.954596	9.83714	0	0
TNFRSF12A	Education:Afr	-0.0597905	-0.00130606	0.0571783	0.965063	0.967547	9.83714	0	0
TNFRSF12A	Aspirin:Afr	-0.0630143	0.0668793	0.196773	0.312653	0.535977	9.83714	0	0
TNFRSF12A	Smoking:Afr	-0.104603	-0.0110372	0.0825282	0.817032	0.967547	9.83714	0	0
TNFRSF12A	Diabetes:Afr	-0.0687778	0.0887288	0.246236	0.269311	0.535977	9.83714	0	0
TNFRSF12A	PSA:Afr	-0.0588052	0.00278608	0.0643774	0.929303	0.967547	9.83714	0	0
CCL23	(Intercept)	9.94412	10.5255	11.1068	1.5189e-195	3.64535e-194	11.6188	0	0
CCL23	Gh	-0.179829	0.596292	1.37241	0.131996	0.492479	11.6188	0	0
CCL23	Age	0.00659538	0.0129974	0.0193995	7.17817e-05	0.000861381	11.6188	0	0
CCL23	BMI	-0.0186606	-0.00745457	0.00375142	0.192116	0.512308	11.6188	0	0
CCL23	Education	-0.0413727	0.00591158	0.0531958	0.806293	0.895756	11.6188	0	0
CCL23	Aspirin	-0.0961342	0.00961726	0.115369	0.858433	0.895756	11.6188	0	0
CCL23	Smoking	-0.000989708	0.0799958	0.160981	0.0528622	0.317173	11.6188	0	0
CCL23	Diabetes	-0.21053	-0.0699462	0.0706373	0.329219	0.564375	11.6188	0	0
CCL23	PSA	-0.0572711	-0.00615412	0.0449629	0.813331	0.895756	11.6188	0	0
CCL23	Afr	-1.17902	-0.329225	0.520574	0.447386	0.715817	11.6188	0	0
CCL23	Gh:Age	-0.0119989	-0.00233681	0.00732528	0.635256	0.895756	11.6188	0	0
CCL23	Gh:BMI	-0.0264233	-0.0121241	0.00217511	0.0964808	0.463108	11.6188	0	0
CCL23	Gh:Education	-0.103644	-0.0392529	0.0251384	0.231959	0.556702	11.6188	0	0
CCL23	Gh:Aspirin	-0.180508	0.00334821	0.187205	0.971507	0.971507	11.6188	0	0
CCL23	Gh:Smoking	-0.166662	-0.0693211	0.0280202	0.162634	0.492479	11.6188	0	0
CCL23	Gh:Diabetes	-0.233388	-0.0202688	0.19285	0.852025	0.895756	11.6188	0	0
CCL23	Gh:PSA	-0.0822514	-0.0277235	0.0268044	0.318751	0.564375	11.6188	0	0
CCL23	Age:Afr	-0.011799	-0.00205568	0.00768761	0.679018	0.895756	11.6188	0	0
CCL23	BMI:Afr	-0.0104447	0.0048467	0.0201381	0.534193	0.801289	11.6188	0	0
CCL23	Education:Afr	-0.0765586	-0.00684352	0.0628715	0.847324	0.895756	11.6188	0	0
CCL23	Aspirin:Afr	-0.264704	-0.109867	0.0449698	0.16416	0.492479	11.6188	0	0
CCL23	Smoking:Afr	-0.168126	-0.0565939	0.0549387	0.319711	0.564375	11.6188	0	0
CCL23	Diabetes:Afr	0.0646821	0.252435	0.440187	0.00844672	0.0675737	11.6188	0	0
CCL23	PSA:Afr	-0.0345264	0.0388922	0.112311	0.298903	0.564375	11.6188	0	0
CD5	(Intercept)	4.31256	4.77855	5.24453	6.52133e-79	1.56512e-77	11.1307	0	0
CD5	Gh	-0.00737239	0.61474	1.23685	0.0527735	0.266513	11.1307	0	0
CD5	Age	0.00476168	0.00989336	0.015025	0.000162381	0.00194857	11.1307	0	0
CD5	BMI	-0.00422792	0.00475443	0.0137368	0.29929	0.552535	11.1307	0	0
CD5	Education	-0.0582401	-0.0203386	0.0175629	0.292669	0.552535	11.1307	0	0
CD5	Aspirin	-0.14352	-0.0587532	0.0260136	0.174151	0.417963	11.1307	0	0
CD5	Smoking	-0.0141839	0.0507314	0.115647	0.125488	0.38673	11.1307	0	0
CD5	Diabetes	-0.0254116	0.0872754	0.199962	0.12891	0.38673	11.1307	0	0
CD5	PSA	-0.0440561	-0.0030824	0.0378913	0.882698	0.932335	11.1307	0	0
CD5	Afr	-0.0157332	0.665438	1.34661	0.0555236	0.266513	11.1307	0	0
CD5	Gh:Age	-0.0100141	-0.00226926	0.00547554	0.565526	0.754035	11.1307	0	0
CD5	Gh:BMI	-0.0122442	-0.000782437	0.0106793	0.893488	0.932335	11.1307	0	0
CD5	Gh:Education	-0.0898743	-0.0382604	0.0133536	0.146127	0.389673	11.1307	0	0
CD5	Gh:Aspirin	-0.277008	-0.129635	0.0177383	0.0846475	0.33859	11.1307	0	0
CD5	Gh:Smoking	-0.109492	-0.031466	0.0465595	0.429012	0.643518	11.1307	0	0
CD5	Gh:Diabetes	-0.177064	-0.00623502	0.164594	0.942931	0.942931	11.1307	0	0
CD5	Gh:PSA	-0.0358091	0.0078986	0.0516063	0.723011	0.826298	11.1307	0	0
CD5	Age:Afr	-0.0155335	-0.00772356	8.63393e-05	0.0525834	0.266513	11.1307	0	0
CD5	BMI:Afr	-0.0189668	-0.00670969	0.00554742	0.283072	0.552535	11.1307	0	0
CD5	Education:Afr	-0.0426151	0.0132662	0.0691474	0.641497	0.810312	11.1307	0	0
CD5	Aspirin:Afr	-0.0620841	0.062028	0.18614	0.327055	0.560665	11.1307	0	0
CD5	Smoking:Afr	-0.129228	-0.0398277	0.0495731	0.382306	0.61169	11.1307	0	0
CD5	Diabetes:Afr	-0.0981101	0.052386	0.202882	0.494816	0.698564	11.1307	0	0
CD5	PSA:Afr	-0.0706745	-0.0118247	0.0470252	0.693519	0.826298	11.1307	0	0
CCL3	(Intercept)	5.1181	7.02183	8.92555	7.74666e-13	1.8592e-11	15.7231	0	0
CCL3	Gh	3.08213	5.6237	8.16527	1.52658e-05	0.000183189	15.7231	0	0
CCL3	Age	-0.01116	0.00980488	0.0307698	0.359065	0.574504	15.7231	0	0
CCL3	BMI	-0.0184943	0.0182021	0.0548984	0.330702	0.570461	15.7231	0	0
CCL3	Education	-0.24691	-0.0920679	0.0627744	0.243649	0.570461	15.7231	0	0
CCL3	Aspirin	-0.279369	0.0669363	0.413242	0.704617	0.792661	15.7231	0	0
CCL3	Smoking	-0.41584	-0.150636	0.114568	0.265367	0.570461	15.7231	0	0
CCL3	Diabetes	-0.719203	-0.258833	0.201537	0.270251	0.570461	15.7231	0	0
CCL3	PSA	-0.0995997	0.0677937	0.235187	0.427049	0.602893	15.7231	0	0
CCL3	Afr	-3.35372	-0.570878	2.21197	0.68743	0.792661	15.7231	0	0
CCL3	Gh:Age	-0.0814683	-0.0498277	-0.0181872	0.00204706	0.0163765	15.7231	0	0
CCL3	Gh:BMI	-0.0918679	-0.0450421	0.00178365	0.0593749	0.285	15.7231	0	0
CCL3	Gh:Education	-0.230506	-0.0196435	0.191219	0.855022	0.892196	15.7231	0	0
CCL3	Gh:Aspirin	0.132515	0.734591	1.33667	0.0168248	0.100949	15.7231	0	0
CCL3	Gh:Smoking	-0.188638	0.130127	0.448891	0.423377	0.602893	15.7231	0	0
CCL3	Gh:Diabetes	-1.14793	-0.450023	0.247879	0.206102	0.570461	15.7231	0	0
CCL3	Gh:PSA	-0.146731	0.0318324	0.210395	0.726606	0.792661	15.7231	0	0
CCL3	Age:Afr	-0.0161478	0.0157587	0.0476651	0.332769	0.570461	15.7231	0	0
CCL3	BMI:Afr	-0.0590996	-0.0090246	0.0410504	0.723735	0.792661	15.7231	0	0
CCL3	Education:Afr	-0.17376	0.0545363	0.282833	0.639414	0.792661	15.7231	0	0
CCL3	Aspirin:Afr	-0.473361	0.0336846	0.54073	0.89633	0.89633	15.7231	0	0
CCL3	Smoking:Afr	-0.178376	0.186861	0.552098	0.315727	0.570461	15.7231	0	0
CCL3	Diabetes:Afr	-0.174711	0.440124	1.05496	0.160465	0.570461	15.7231	0	0
CCL3	PSA:Afr	-0.378216	-0.137792	0.102632	0.261084	0.570461	15.7231	0	0
MMP7	(Intercept)	10.8099	11.127	11.444	0	0	12.403	0	0
MMP7	Gh	-0.178482	0.24478	0.668042	0.256786	0.616286	12.403	0	0
MMP7	Age	0.0091557	0.0126471	0.0161385	1.92941e-12	2.3153e-11	12.403	0	0
MMP7	BMI	-0.0046973	0.00141395	0.0075252	0.649987	0.949729	12.403	0	0
MMP7	Education	-0.0547737	-0.0289869	-0.0032002	0.0276098	0.165659	12.403	0	0
MMP7	Aspirin	-0.06112	-0.00344785	0.0542243	0.906656	0.954683	12.403	0	0
MMP7	Smoking	0.00293376	0.0470997	0.0912655	0.0366221	0.175786	12.403	0	0
MMP7	Diabetes	0.0436387	0.120307	0.196975	0.00212374	0.0169899	12.403	0	0
MMP7	PSA	-0.0115139	0.016363	0.0442399	0.24974	0.616286	12.403	0	0
MMP7	Afr	-0.433571	0.0298719	0.493315	0.899398	0.954683	12.403	0	0
MMP7	Gh:Age	-0.00862477	-0.0033555	0.00191377	0.211795	0.616286	12.403	0	0
MMP7	Gh:BMI	-0.00654105	0.0012571	0.00905526	0.751869	0.949729	12.403	0	0
MMP7	Gh:Education	-0.00539117	0.029725	0.0648412	0.0970356	0.332694	12.403	0	0
MMP7	Gh:Aspirin	-0.126137	-0.0258704	0.0743966	0.61283	0.949729	12.403	0	0
MMP7	Gh:Smoking	-0.0998101	-0.0467245	0.00636108	0.0844582	0.332694	12.403	0	0
MMP7	Gh:Diabetes	-0.135316	-0.0190906	0.097135	0.747334	0.949729	12.403	0	0
MMP7	Gh:PSA	-0.0305987	-0.00086158	0.0288755	0.954683	0.954683	12.403	0	0
MMP7	Age:Afr	-0.00550013	-0.000186576	0.00512698	0.945093	0.954683	12.403	0	0
MMP7	BMI:Afr	-0.00699475	0.00134453	0.0096838	0.751835	0.949729	12.403	0	0
MMP7	Education:Afr	-0.0289154	0.00910412	0.0471236	0.638607	0.949729	12.403	0	0
MMP7	Aspirin:Afr	-0.0435225	0.0409185	0.12536	0.34197	0.746117	12.403	0	0
MMP7	Smoking:Afr	-0.0640521	-0.00322719	0.0575977	0.917119	0.954683	12.403	0	0
MMP7	Diabetes:Afr	-0.0676125	0.0347793	0.137171	0.50531	0.949729	12.403	0	0
MMP7	PSA:Afr	-0.0508139	-0.0107747	0.0292645	0.597649	0.949729	12.403	0	0
NCR1	(Intercept)	1.9349	2.53299	3.13109	2.34524e-16	5.62856e-15	18.9717	0	0
NCR1	Gh	-0.0708341	0.727658	1.52615	0.0740488	0.296195	18.9717	0	0
NCR1	Age	0.0109385	0.0175251	0.0241117	2.07457e-07	2.48949e-06	18.9717	0	0
NCR1	BMI	-0.00315889	0.00837012	0.0198991	0.154613	0.46384	18.9717	0	0
NCR1	Education	-0.0429174	0.00572979	0.054377	0.817306	0.934063	18.9717	0	0
NCR1	Aspirin	-0.17989	-0.0710899	0.0377099	0.200135	0.533695	18.9717	0	0
NCR1	Smoking	-0.0590453	0.0242747	0.107595	0.567732	0.801504	18.9717	0	0
NCR1	Diabetes	-0.0731537	0.0714821	0.216118	0.332456	0.664913	18.9717	0	0
NCR1	PSA	-0.0349621	0.0176284	0.0702188	0.510926	0.801504	18.9717	0	0
NCR1	Afr	-0.829465	0.0448295	0.919124	0.919893	0.955928	18.9717	0	0
NCR1	Gh:Age	-0.0192041	-0.00926348	0.000677112	0.0677553	0.296195	18.9717	0	0
NCR1	Gh:BMI	-0.0282826	-0.0135712	0.00114014	0.0705665	0.296195	18.9717	0	0
NCR1	Gh:Education	-0.068114	-0.0018666	0.0643808	0.955928	0.955928	18.9717	0	0
NCR1	Gh:Aspirin	-0.212412	-0.0232564	0.1659	0.809443	0.934063	18.9717	0	0
NCR1	Gh:Smoking	-0.0878496	0.0122976	0.112445	0.809676	0.934063	18.9717	0	0
NCR1	Gh:Diabetes	-0.231607	-0.0123449	0.206917	0.912069	0.955928	18.9717	0	0
NCR1	Gh:PSA	-0.0312708	0.0248288	0.0809285	0.385424	0.711551	18.9717	0	0
NCR1	Age:Afr	-0.0129562	-0.0029321	0.00709205	0.566191	0.801504	18.9717	0	0
NCR1	BMI:Afr	-0.0189732	-0.00324095	0.0124913	0.686181	0.914908	18.9717	0	0
NCR1	Education:Afr	-0.0988491	-0.0271245	0.0446001	0.458291	0.785642	18.9717	0	0
NCR1	Aspirin:Afr	-0.074996	0.084304	0.243604	0.299375	0.653181	18.9717	0	0
NCR1	Smoking:Afr	-0.210335	-0.0955873	0.0191602	0.102458	0.351286	18.9717	0	0
NCR1	Diabetes:Afr	0.0265266	0.219691	0.412855	0.025837	0.206696	18.9717	0	0
NCR1	PSA:Afr	-0.119036	-0.043501	0.0320339	0.258774	0.621058	18.9717	0	0
DCN	(Intercept)	4.4081	4.71162	5.01513	2.06758e-155	4.96218e-154	10.3329	0	0
DCN	Gh	0.0797997	0.48501	0.890221	0.0190156	0.114094	10.3329	0	0
DCN	Age	0.0128798	0.0162223	0.0195648	7.63547e-21	9.16256e-20	10.3329	0	0
DCN	BMI	-0.00653492	-0.000684305	0.00516632	0.818555	0.892969	10.3329	0	0
DCN	Education	-0.0397378	-0.0150508	0.00963623	0.231909	0.659451	10.3329	0	0
DCN	Aspirin	-0.0986618	-0.0434492	0.0117634	0.12288	0.491519	10.3329	0	0
DCN	Smoking	-0.0658315	-0.0235492	0.0187332	0.274771	0.659451	10.3329	0	0
DCN	Diabetes	-0.0512378	0.0221605	0.0955587	0.553759	0.699485	10.3329	0	0
DCN	PSA	-0.0130293	0.0136587	0.0403468	0.315561	0.688497	10.3329	0	0
DCN	Afr	-0.252766	0.190912	0.634591	0.398752	0.692181	10.3329	0	0
DCN	Gh:Age	-0.0126797	-0.00763513	-0.00259058	0.00303904	0.0243123	10.3329	0	0
DCN	Gh:BMI	-0.00973548	-0.00226989	0.00519569	0.550969	0.699485	10.3329	0	0
DCN	Gh:Education	-0.0327253	0.000893285	0.0345118	0.958436	0.966529	10.3329	0	0
DCN	Gh:Aspirin	-0.127204	-0.031213	0.0647779	0.523655	0.699485	10.3329	0	0
DCN	Gh:Smoking	-0.0371375	0.0136841	0.0645058	0.597441	0.716929	10.3329	0	0
DCN	Gh:Diabetes	-0.0638983	0.0473705	0.158639	0.403772	0.692181	10.3329	0	0
DCN	Gh:PSA	-0.0155522	0.0129167	0.0413855	0.373593	0.692181	10.3329	0	0
DCN	Age:Afr	-0.00836783	-0.00328088	0.00180607	0.206006	0.659451	10.3329	0	0
DCN	BMI:Afr	-0.00946521	-0.00148158	0.00650204	0.715875	0.818143	10.3329	0	0
DCN	Education:Afr	-0.0159733	0.0204248	0.0568228	0.27117	0.659451	10.3329	0	0
DCN	Aspirin:Afr	-0.014289	0.0665509	0.147391	0.10655	0.491519	10.3329	0	0
DCN	Smoking:Afr	-0.0569851	0.00124581	0.0594767	0.966529	0.966529	10.3329	0	0
DCN	Diabetes:Afr	-0.0614838	0.0365413	0.134566	0.464734	0.699485	10.3329	0	0
DCN	PSA:Afr	-0.0518797	-0.0135481	0.0247836	0.488203	0.699485	10.3329	0	0
TNFRSF21	(Intercept)	8.60675	8.90508	9.20341	0	0	9.02438	0	0
TNFRSF21	Gh	0.129708	0.527995	0.926282	0.00940815	0.045887	9.02438	0	0
TNFRSF21	Age	0.00346406	0.00674945	0.0100348	5.88626e-05	0.000706351	9.02438	0	0
TNFRSF21	BMI	-0.0133579	-0.00760726	-0.00185661	0.00955979	0.045887	9.02438	0	0
TNFRSF21	Education	-0.0320539	-0.00778873	0.0164764	0.529009	0.834862	9.02438	0	0
TNFRSF21	Aspirin	-0.0685388	-0.0142696	0.0399996	0.606066	0.834862	9.02438	0	0
TNFRSF21	Smoking	-0.0417645	-0.000204637	0.0413552	0.992294	0.992294	9.02438	0	0
TNFRSF21	Diabetes	-0.0297045	0.0424396	0.114584	0.248701	0.596883	9.02438	0	0
TNFRSF21	PSA	-0.0193549	0.00687718	0.0331092	0.607126	0.834862	9.02438	0	0
TNFRSF21	Afr	-0.809068	-0.372971	0.0631255	0.093625	0.283735	9.02438	0	0
TNFRSF21	Gh:Age	-0.012795	-0.00783663	-0.00287828	0.00197206	0.0157765	9.02438	0	0
TNFRSF21	Gh:BMI	-0.0111422	-0.00380419	0.00353383	0.309335	0.624394	9.02438	0	0
TNFRSF21	Gh:Education	-0.0412519	-0.00820776	0.0248363	0.626147	0.834862	9.02438	0	0
TNFRSF21	Gh:Aspirin	-0.119178	-0.0248278	0.0695229	0.605788	0.834862	9.02438	0	0
TNFRSF21	Gh:Smoking	-0.0430445	0.00690873	0.056862	0.786191	0.857663	9.02438	0	0
TNFRSF21	Gh:Diabetes	-0.12621	-0.0168429	0.0925247	0.762614	0.857663	9.02438	0	0
TNFRSF21	Gh:PSA	0.000573297	0.0285557	0.0565381	0.0454938	0.181975	9.02438	0	0
TNFRSF21	Age:Afr	-0.00255818	0.00244185	0.00744187	0.338213	0.624394	9.02438	0	0
TNFRSF21	BMI:Afr	-0.00391176	0.00393544	0.0117826	0.325379	0.624394	9.02438	0	0
TNFRSF21	Education:Afr	-0.0292915	0.00648458	0.0422607	0.722217	0.857663	9.02438	0	0
TNFRSF21	Aspirin:Afr	-0.0756299	0.0038287	0.0832873	0.924706	0.96491	9.02438	0	0
TNFRSF21	Smoking:Afr	-0.048341	0.0088949	0.0661308	0.760514	0.857663	9.02438	0	0
TNFRSF21	Diabetes:Afr	-0.0170308	0.0793193	0.175669	0.106551	0.284135	9.02438	0	0
TNFRSF21	PSA:Afr	-0.0698062	-0.0321296	0.00554709	0.0945785	0.283735	9.02438	0	0
TNFRSF4	(Intercept)	2.8949	3.44574	3.99659	6.85199e-33	1.64448e-31	11.3033	0	0
TNFRSF4	Gh	0.00133749	0.736742	1.47215	0.0495854	0.285133	11.3033	0	0
TNFRSF4	Age	0.0127435	0.0188097	0.0248759	1.53622e-09	1.84346e-08	11.3033	0	0
TNFRSF4	BMI	-0.00303337	0.00758474	0.0182028	0.161354	0.484062	11.3033	0	0
TNFRSF4	Education	-0.0632989	-0.0184953	0.0263084	0.41819	0.627285	11.3033	0	0
TNFRSF4	Aspirin	-0.145869	-0.045665	0.0545386	0.37148	0.627285	11.3033	0	0
TNFRSF4	Smoking	-0.0420684	0.0346685	0.111405	0.375626	0.627285	11.3033	0	0
TNFRSF4	Diabetes	-0.06223	0.0709783	0.204187	0.296081	0.627285	11.3033	0	0
TNFRSF4	PSA	-0.0931506	-0.0447153	0.00372009	0.0703549	0.285133	11.3033	0	0
TNFRSF4	Afr	-0.642815	0.162403	0.967621	0.69242	0.791569	11.3033	0	0
TNFRSF4	Gh:Age	-0.0175794	-0.00842421	0.000730995	0.0712833	0.285133	11.3033	0	0
TNFRSF4	Gh:BMI	-0.0191428	-0.00559376	0.0079553	0.418139	0.627285	11.3033	0	0
TNFRSF4	Gh:Education	-0.0807538	-0.0197405	0.0412728	0.525728	0.742204	11.3033	0	0
TNFRSF4	Gh:Aspirin	-0.209354	-0.0351428	0.139068	0.692367	0.791569	11.3033	0	0
TNFRSF4	Gh:Smoking	-0.164108	-0.0718729	0.0203618	0.126585	0.434006	11.3033	0	0
TNFRSF4	Gh:Diabetes	-0.299159	-0.0972206	0.104718	0.34511	0.627285	11.3033	0	0
TNFRSF4	Gh:PSA	-0.0290934	0.0225739	0.0742412	0.391544	0.627285	11.3033	0	0
TNFRSF4	Age:Afr	-0.0145928	-0.00536065	0.0038715	0.254873	0.627285	11.3033	0	0
TNFRSF4	BMI:Afr	-0.0181148	-0.00362554	0.0108637	0.623599	0.791569	11.3033	0	0
TNFRSF4	Education:Afr	-0.0705144	-0.00445666	0.0616011	0.894727	0.933628	11.3033	0	0
TNFRSF4	Aspirin:Afr	-0.118225	0.0284886	0.175202	0.70332	0.791569	11.3033	0	0
TNFRSF4	Smoking:Afr	-0.108443	-0.00276128	0.10292	0.959129	0.959129	11.3033	0	0
TNFRSF4	Diabetes:Afr	0.034858	0.212761	0.390663	0.0191151	0.152921	11.3033	0	0
TNFRSF4	PSA:Afr	-0.0571179	0.012449	0.0820159	0.725605	0.791569	11.3033	0	0
CCL17	(Intercept)	9.48435	10.3374	11.1905	1.35225e-104	3.2454e-103	5.09275	6.88338e-14	1.00792e-13
CCL17	Gh	-1.77207	-0.633184	0.505704	0.27562	0.55124	5.09275	6.88338e-14	1.00792e-13
CCL17	Age	-0.00604067	0.00335379	0.0127483	0.483842	0.597349	5.09275	6.88338e-14	1.00792e-13
CCL17	BMI	-0.0275941	-0.0111503	0.00529345	0.18367	0.433485	5.09275	6.88338e-14	1.00792e-13
CCL17	Education	-0.118077	-0.0486912	0.0206943	0.168852	0.433485	5.09275	6.88338e-14	1.00792e-13
CCL17	Aspirin	-0.121569	0.0336121	0.188793	0.670971	0.766824	5.09275	6.88338e-14	1.00792e-13
CCL17	Smoking	-0.00611742	0.112722	0.231561	0.0629981	0.377989	5.09275	6.88338e-14	1.00792e-13
CCL17	Diabetes	-0.470724	-0.26443	-0.0581362	0.0120336	0.144404	5.09275	6.88338e-14	1.00792e-13
CCL17	PSA	-0.0353457	0.0396639	0.114674	0.299768	0.553418	5.09275	6.88338e-14	1.00792e-13
CCL17	Afr	-0.815925	0.43108	1.67808	0.497791	0.597349	5.09275	6.88338e-14	1.00792e-13
CCL17	Gh:Age	-0.00704459	0.00713366	0.0213119	0.323807	0.555099	5.09275	6.88338e-14	1.00792e-13
CCL17	Gh:BMI	-0.0031966	0.0177862	0.038769	0.0965711	0.422246	5.09275	6.88338e-14	1.00792e-13
CCL17	Gh:Education	-0.16004	-0.0655515	0.028937	0.173757	0.433485	5.09275	6.88338e-14	1.00792e-13
CCL17	Gh:Aspirin	-0.446647	-0.176855	0.092938	0.198681	0.433485	5.09275	6.88338e-14	1.00792e-13
CCL17	Gh:Smoking	-0.16891	-0.0260698	0.11677	0.720372	0.78586	5.09275	6.88338e-14	1.00792e-13
CCL17	Gh:Diabetes	-0.458379	-0.145646	0.167087	0.361081	0.57773	5.09275	6.88338e-14	1.00792e-13
CCL17	Gh:PSA	-0.110603	-0.0305878	0.049427	0.453433	0.597349	5.09275	6.88338e-14	1.00792e-13
CCL17	Age:Afr	-0.020125	-0.00582756	0.00846985	0.424089	0.597349	5.09275	6.88338e-14	1.00792e-13
CCL17	BMI:Afr	-0.0207905	0.00164828	0.0240871	0.885442	0.920712	5.09275	6.88338e-14	1.00792e-13
CCL17	Education:Afr	-0.0178435	0.0844571	0.186758	0.105561	0.422246	5.09275	6.88338e-14	1.00792e-13
CCL17	Aspirin:Afr	-0.0510178	0.176191	0.403401	0.128435	0.433485	5.09275	6.88338e-14	1.00792e-13
CCL17	Smoking:Afr	-0.2319	-0.0682363	0.0954278	0.413558	0.597349	5.09275	6.88338e-14	1.00792e-13
CCL17	Diabetes:Afr	0.000302518	0.275812	0.551322	0.0497493	0.377989	5.09275	6.88338e-14	1.00792e-13
CCL17	PSA:Afr	-0.102268	0.00546747	0.113203	0.920712	0.920712	5.09275	6.88338e-14	1.00792e-13
ANGPT2	(Intercept)	4.25251	4.8	5.34749	4.36616e-60	1.04788e-58	6.14036	0	0
ANGPT2	Gh	-0.782987	-0.0520576	0.678872	0.888905	0.939968	6.14036	0	0
ANGPT2	Age	0.00972083	0.0157501	0.0217794	3.41642e-07	2.73313e-06	6.14036	0	0
ANGPT2	BMI	-0.000981462	0.00957203	0.0201255	0.0754179	0.258576	6.14036	0	0
ANGPT2	Education	-0.0303539	0.0141772	0.0587082	0.532374	0.68605	6.14036	0	0
ANGPT2	Aspirin	-0.110606	-0.0110123	0.0885815	0.828309	0.939968	6.14036	0	0
ANGPT2	Smoking	0.127853	0.204122	0.280392	1.76365e-07	2.11638e-06	6.14036	0	0
ANGPT2	Diabetes	0.0131362	0.145534	0.277932	0.0312317	0.142762	6.14036	0	0
ANGPT2	PSA	-0.0446502	0.00349043	0.051631	0.886916	0.939968	6.14036	0	0
ANGPT2	Afr	0.176295	0.976613	1.77693	0.0168083	0.10085	6.14036	0	0
ANGPT2	Gh:Age	-0.00627811	0.00282138	0.0119209	0.543123	0.68605	6.14036	0	0
ANGPT2	Gh:BMI	-0.0177354	-0.00426874	0.00919787	0.534151	0.68605	6.14036	0	0
ANGPT2	Gh:Education	-0.0297177	0.0309243	0.0915663	0.317307	0.634613	6.14036	0	0
ANGPT2	Gh:Aspirin	-0.316122	-0.142971	0.0301801	0.105509	0.316528	6.14036	0	0
ANGPT2	Gh:Smoking	-0.157793	-0.0661192	0.0255542	0.157332	0.407138	6.14036	0	0
ANGPT2	Gh:Diabetes	-0.341297	-0.140587	0.0601222	0.169641	0.407138	6.14036	0	0
ANGPT2	Gh:PSA	-0.0315291	0.0198238	0.0711766	0.449011	0.68605	6.14036	0	0
ANGPT2	Age:Afr	-0.0190106	-0.00983466	-0.000658693	0.0356905	0.142762	6.14036	0	0
ANGPT2	BMI:Afr	-0.0207487	-0.00634759	0.00805348	0.387371	0.664065	6.14036	0	0
ANGPT2	Education:Afr	-0.0973226	-0.0316669	0.0339889	0.344229	0.635501	6.14036	0	0
ANGPT2	Aspirin:Afr	-0.140222	0.0055991	0.15142	0.939968	0.939968	6.14036	0	0
ANGPT2	Smoking:Afr	-0.166709	-0.0616711	0.0433672	0.249613	0.544609	6.14036	0	0
ANGPT2	Diabetes:Afr	-0.16952	0.00730036	0.18412	0.935459	0.939968	6.14036	0	0
ANGPT2	PSA:Afr	-0.0948434	-0.0256998	0.0434437	0.466036	0.68605	6.14036	0	0
LAMP3	(Intercept)	3.86367	4.60894	5.35421	3.20759e-32	7.69821e-31	11.8986	0	0
LAMP3	Gh	-1.32093	-0.325956	0.669018	0.52055	0.734894	11.8986	0	0
LAMP3	Age	0.0103611	0.0185685	0.0267758	9.80932e-06	7.84745e-05	11.8986	0	0
LAMP3	BMI	-0.0140174	0.000348511	0.0147144	0.962049	0.962049	11.8986	0	0
LAMP3	Education	-0.0911147	-0.030497	0.0301207	0.323843	0.521629	11.8986	0	0
LAMP3	Aspirin	-0.223918	-0.0883467	0.047225	0.201336	0.445084	11.8986	0	0
LAMP3	Smoking	0.208598	0.31242	0.416242	4.50612e-09	5.40734e-08	11.8986	0	0
LAMP3	Diabetes	-0.293477	-0.113252	0.0669741	0.217893	0.445084	11.8986	0	0
LAMP3	PSA	-0.0699423	-0.00441112	0.0611201	0.894964	0.933876	11.8986	0	0
LAMP3	Afr	0.150325	1.23975	2.32918	0.0257513	0.0812953	11.8986	0	0
LAMP3	Gh:Age	-0.00618283	0.00620381	0.0185904	0.326018	0.521629	11.8986	0	0
LAMP3	Gh:BMI	-0.0135072	0.00482414	0.0231555	0.605762	0.765173	11.8986	0	0
LAMP3	Gh:Education	-0.096178	-0.0136294	0.0689193	0.746068	0.821881	11.8986	0	0
LAMP3	Gh:Aspirin	-0.382327	-0.146626	0.089075	0.222542	0.445084	11.8986	0	0
LAMP3	Gh:Smoking	-0.307152	-0.182362	-0.0575719	0.00421136	0.0202145	11.8986	0	0
LAMP3	Gh:Diabetes	-0.57983	-0.306614	-0.0333993	0.0278669	0.0812953	11.8986	0	0
LAMP3	Gh:PSA	-0.0834247	-0.0135208	0.0563831	0.704423	0.821881	11.8986	0	0
LAMP3	Age:Afr	-0.0262822	-0.0137914	-0.00130069	0.0304857	0.0812953	11.8986	0	0
LAMP3	BMI:Afr	-0.0424671	-0.0228637	-0.00326029	0.0222927	0.0812953	11.8986	0	0
LAMP3	Education:Afr	-0.115967	-0.026593	0.0627806	0.559513	0.746018	11.8986	0	0
LAMP3	Aspirin:Afr	-0.0955549	0.102943	0.301442	0.309158	0.521629	11.8986	0	0
LAMP3	Smoking:Afr	-0.0889347	0.0540483	0.197031	0.458494	0.687741	11.8986	0	0
LAMP3	Diabetes:Afr	0.150892	0.391587	0.632283	0.00144789	0.00868731	11.8986	0	0
LAMP3	PSA:Afr	-0.0790447	0.0150767	0.109198	0.753391	0.821881	11.8986	0	0
CASP8	(Intercept)	6.21183	7.54117	8.87051	1.39208e-27	3.34099e-26	8.62934	0	0
CASP8	Gh	0.946991	2.72173	4.49647	0.00267419	0.0293382	8.62934	0	0
CASP8	Age	-0.029108	-0.0144685	0.000170929	0.0527317	0.253112	8.62934	0	0
CASP8	BMI	-0.026795	-0.00117057	0.0244539	0.928606	0.97572	8.62934	0	0
CASP8	Education	-0.195381	-0.0872576	0.0208663	0.113624	0.389567	8.62934	0	0
CASP8	Aspirin	-0.402276	-0.160457	0.0813625	0.193247	0.451001	8.62934	0	0
CASP8	Smoking	-0.20789	-0.0227026	0.162485	0.809985	0.925697	8.62934	0	0
CASP8	Diabetes	-0.484256	-0.162787	0.158682	0.320698	0.641396	8.62934	0	0
CASP8	PSA	-0.028951	0.087937	0.204825	0.14022	0.420659	8.62934	0	0
CASP8	Afr	-4.8263	-2.88308	-0.939869	0.00366727	0.0293382	8.62934	0	0
CASP8	Gh:Age	-0.0363218	-0.0142277	0.00786635	0.206709	0.451001	8.62934	0	0
CASP8	Gh:BMI	-0.0596594	-0.0269618	0.00573593	0.105984	0.389567	8.62934	0	0
CASP8	Gh:Education	-0.179281	-0.0320387	0.115203	0.669553	0.845751	8.62934	0	0
CASP8	Gh:Aspirin	-0.437884	-0.0174641	0.402956	0.935065	0.97572	8.62934	0	0
CASP8	Gh:Smoking	-0.185383	0.0372046	0.259793	0.743043	0.891651	8.62934	0	0
CASP8	Gh:Diabetes	-0.375217	0.112117	0.599451	0.651832	0.845751	8.62934	0	0
CASP8	Gh:PSA	-0.161687	-0.0369994	0.0876883	0.560586	0.840879	8.62934	0	0
CASP8	Age:Afr	0.00787323	0.030153	0.0524327	0.00802521	0.0481513	8.62934	0	0
CASP8	BMI:Afr	-0.0229801	0.0119865	0.0469531	0.501394	0.802231	8.62934	0	0
CASP8	Education:Afr	-0.0911368	0.0682789	0.227695	0.400933	0.687314	8.62934	0	0
CASP8	Aspirin:Afr	-0.124981	0.22908	0.583142	0.204571	0.451001	8.62934	0	0
CASP8	Smoking:Afr	-0.252891	0.00214753	0.257186	0.986823	0.986823	8.62934	0	0
CASP8	Diabetes:Afr	-0.315593	0.113736	0.543065	0.603364	0.845751	8.62934	0	0
CASP8	PSA:Afr	-0.24594	-0.078056	0.0898284	0.361888	0.668101	8.62934	0	0
ICOSLG	(Intercept)	6.06284	6.80485	7.54686	5.07588e-65	1.21821e-63	27.1608	0	0
ICOSLG	Gh	0.696545	1.68717	2.67779	0.000857344	0.0102881	27.1608	0	0
ICOSLG	Age	-0.00481075	0.00336069	0.0115321	0.419922	0.879326	27.1608	0	0
ICOSLG	BMI	-0.0262506	-0.0119476	0.00235548	0.101517	0.487282	27.1608	0	0
ICOSLG	Education	-0.07788	-0.0175276	0.0428249	0.56896	0.879326	27.1608	0	0
ICOSLG	Aspirin	-0.153776	-0.0187972	0.116181	0.784748	0.879326	27.1608	0	0
ICOSLG	Smoking	-0.13944	-0.0360722	0.0672957	0.493726	0.879326	27.1608	0	0
ICOSLG	Diabetes	-0.165547	0.0138898	0.193327	0.879326	0.879326	27.1608	0	0
ICOSLG	PSA	-0.0576763	0.00756814	0.0728126	0.820028	0.879326	27.1608	0	0
ICOSLG	Afr	-1.2448	-0.160139	0.924523	0.772145	0.879326	27.1608	0	0
ICOSLG	Gh:Age	-0.0247579	-0.0124255	-9.30347e-05	0.048299	0.289794	27.1608	0	0
ICOSLG	Gh:BMI	-0.025373	-0.00712185	0.0111293	0.444113	0.879326	27.1608	0	0
ICOSLG	Gh:Education	-0.0995772	-0.0173897	0.0647978	0.678155	0.879326	27.1608	0	0
ICOSLG	Gh:Aspirin	-0.198774	0.0358954	0.270565	0.764171	0.879326	27.1608	0	0
ICOSLG	Gh:Smoking	0.0127941	0.137038	0.261282	0.0306599	0.245279	27.1608	0	0
ICOSLG	Gh:Diabetes	-0.07563	0.19639	0.468409	0.156917	0.62767	27.1608	0	0
ICOSLG	Gh:PSA	-0.0640757	0.00552237	0.0751204	0.876327	0.879326	27.1608	0	0
ICOSLG	Age:Afr	-0.0106865	0.00174964	0.0141857	0.782594	0.879326	27.1608	0	0
ICOSLG	BMI:Afr	-0.0176808	0.00183678	0.0213544	0.853558	0.879326	27.1608	0	0
ICOSLG	Education:Afr	-0.0741038	0.0148788	0.103861	0.742948	0.879326	27.1608	0	0
ICOSLG	Aspirin:Afr	-0.181695	0.0159348	0.213565	0.874344	0.879326	27.1608	0	0
ICOSLG	Smoking:Afr	-0.117706	0.0246514	0.167009	0.734133	0.879326	27.1608	0	0
ICOSLG	Diabetes:Afr	-0.191143	0.0484995	0.288142	0.691416	0.879326	27.1608	0	0
ICOSLG	PSA:Afr	-0.110375	-0.0166651	0.0770445	0.727242	0.879326	27.1608	0	0
MMP12	(Intercept)	2.67242	3.44287	4.21332	5.45787e-18	6.54944e-17	19.8565	0	0
MMP12	Gh	0.304874	1.33346	2.36205	0.0110958	0.0443831	19.8565	0	0
MMP12	Age	0.0301561	0.0386407	0.0471253	1.31766e-18	3.16239e-17	19.8565	0	0
MMP12	BMI	-0.00862126	0.00622996	0.0210812	0.410695	0.689695	19.8565	0	0
MMP12	Education	-0.133785	-0.0711196	-0.0084541	0.0261536	0.0883407	19.8565	0	0
MMP12	Aspirin	-0.189344	-0.0491918	0.09096	0.491228	0.689695	19.8565	0	0
MMP12	Smoking	0.164156	0.271485	0.378815	7.8632e-07	6.29056e-06	19.8565	0	0
MMP12	Diabetes	0.0791341	0.265448	0.451763	0.00526458	0.0315875	19.8565	0	0
MMP12	PSA	-0.0227802	0.0449648	0.11271	0.193116	0.373835	19.8565	0	0
MMP12	Afr	0.125182	1.25142	2.37765	0.0294469	0.0883407	19.8565	0	0
MMP12	Gh:Age	-0.0152673	-0.00246219	0.0103429	0.706081	0.780983	19.8565	0	0
MMP12	Gh:BMI	-0.0312684	-0.0123177	0.00663296	0.202494	0.373835	19.8565	0	0
MMP12	Gh:Education	-0.141387	-0.0560501	0.0292873	0.197803	0.373835	19.8565	0	0
MMP12	Gh:Aspirin	-0.283505	-0.0398412	0.203822	0.748442	0.780983	19.8565	0	0
MMP12	Gh:Smoking	-0.245105	-0.1161	0.0129062	0.0777117	0.207231	19.8565	0	0
MMP12	Gh:Diabetes	-0.384124	-0.101678	0.180767	0.48018	0.689695	19.8565	0	0
MMP12	Gh:PSA	-0.0858878	-0.0136224	0.058643	0.711593	0.780983	19.8565	0	0
MMP12	Age:Afr	-0.0298117	-0.016899	-0.00398626	0.0103557	0.0443831	19.8565	0	0
MMP12	BMI:Afr	-0.0252512	-0.00498552	0.0152801	0.629457	0.780983	19.8565	0	0
MMP12	Education:Afr	-0.0768445	0.0155484	0.107941	0.741353	0.780983	19.8565	0	0
MMP12	Aspirin:Afr	-0.133	0.0722039	0.277408	0.49015	0.689695	19.8565	0	0
MMP12	Smoking:Afr	-0.246107	-0.0982933	0.04952	0.192281	0.373835	19.8565	0	0
MMP12	Diabetes:Afr	-0.26039	-0.0115626	0.237264	0.927381	0.927381	19.8565	0	0
MMP12	PSA:Afr	-0.129428	-0.0321272	0.065174	0.517271	0.689695	19.8565	0	0
CXCL13	(Intercept)	7.79406	8.46986	9.14566	1.43839e-110	3.45213e-109	8.22167	0	0
CXCL13	Gh	-0.489472	0.412757	1.31499	0.369632	0.799139	8.22167	0	0
CXCL13	Age	0.00639703	0.0138393	0.0212816	0.000274454	0.00329344	8.22167	0	0
CXCL13	BMI	-0.0159091	-0.00288228	0.0101445	0.664324	0.919167	8.22167	0	0
CXCL13	Education	-0.108846	-0.0538792	0.00108808	0.054704	0.437632	8.22167	0	0
CXCL13	Aspirin	-0.112874	0.0100607	0.132995	0.872477	0.919167	8.22167	0	0
CXCL13	Smoking	-0.0564944	0.0376501	0.131795	0.432867	0.799139	8.22167	0	0
CXCL13	Diabetes	-0.254275	-0.0908483	0.0725779	0.275679	0.735145	8.22167	0	0
CXCL13	PSA	-0.0341269	0.0252959	0.0847187	0.403812	0.799139	8.22167	0	0
CXCL13	Afr	-1.65136	-0.663476	0.324404	0.187886	0.644181	8.22167	0	0
CXCL13	Gh:Age	-0.0101608	0.00107123	0.0123033	0.851614	0.919167	8.22167	0	0
CXCL13	Gh:BMI	-0.014084	0.00253864	0.0191613	0.76453	0.919167	8.22167	0	0
CXCL13	Gh:Education	-0.108086	-0.0332319	0.0416221	0.383952	0.799139	8.22167	0	0
CXCL13	Gh:Aspirin	-0.384459	-0.170729	0.0430017	0.117341	0.644181	8.22167	0	0
CXCL13	Gh:Smoking	-0.112938	0.000219586	0.113377	0.996963	0.996963	8.22167	0	0
CXCL13	Gh:Diabetes	-0.0983948	0.149353	0.397101	0.237171	0.711514	8.22167	0	0
CXCL13	Gh:PSA	-0.0837232	-0.0203354	0.0430525	0.529234	0.907259	8.22167	0	0
CXCL13	Age:Afr	-0.00824015	0.00308629	0.0144127	0.593055	0.919167	8.22167	0	0
CXCL13	BMI:Afr	-0.00489608	0.01288	0.0306561	0.15543	0.644181	8.22167	0	0
CXCL13	Education:Afr	-0.026049	0.0549938	0.136037	0.183354	0.644181	8.22167	0	0
CXCL13	Aspirin:Afr	-0.205373	-0.0253774	0.154618	0.782144	0.919167	8.22167	0	0
CXCL13	Smoking:Afr	-0.117054	0.0126009	0.142256	0.848823	0.919167	8.22167	0	0
CXCL13	Diabetes:Afr	-0.259031	-0.0407715	0.177488	0.714082	0.919167	8.22167	0	0
CXCL13	PSA:Afr	-0.0918695	-0.0065215	0.0788265	0.880868	0.919167	8.22167	0	0
VEGFA	(Intercept)	9.14145	9.74849	10.3555	1.12658e-163	2.7038e-162	3.1244	9.98966e-07	1.15373e-06
VEGFA	Gh	-0.285343	0.525087	1.33552	0.203939	0.575805	3.1244	9.98966e-07	1.15373e-06
VEGFA	Age	-0.00605174	0.000633339	0.00731842	0.852588	0.852588	3.1244	9.98966e-07	1.15373e-06
VEGFA	BMI	-0.00787461	0.00382675	0.0155281	0.521273	0.69503	3.1244	9.98966e-07	1.15373e-06
VEGFA	Education	-0.0823472	-0.0329726	0.0164019	0.190401	0.575805	3.1244	9.98966e-07	1.15373e-06
VEGFA	Aspirin	-0.0796555	0.0307708	0.141197	0.584713	0.697523	3.1244	9.98966e-07	1.15373e-06
VEGFA	Smoking	-0.0116969	0.0728687	0.157434	0.0911855	0.437691	3.1244	9.98966e-07	1.15373e-06
VEGFA	Diabetes	-0.106974	0.0398244	0.186623	0.594682	0.697523	3.1244	9.98966e-07	1.15373e-06
VEGFA	PSA	-0.044811	0.00856567	0.0619424	0.752955	0.785692	3.1244	9.98966e-07	1.15373e-06
VEGFA	Afr	-1.78562	-0.898257	-0.0108914	0.0472575	0.37806	3.1244	9.98966e-07	1.15373e-06
VEGFA	Gh:Age	-0.012226	-0.00213677	0.00795244	0.677864	0.739488	3.1244	9.98966e-07	1.15373e-06
VEGFA	Gh:BMI	-0.0278568	-0.0129255	0.00200585	0.0897026	0.437691	3.1244	9.98966e-07	1.15373e-06
VEGFA	Gh:Education	-0.101911	-0.0346736	0.0325643	0.311895	0.575805	3.1244	9.98966e-07	1.15373e-06
VEGFA	Gh:Aspirin	-0.302287	-0.110303	0.0816808	0.259902	0.575805	3.1244	9.98966e-07	1.15373e-06
VEGFA	Gh:Smoking	-0.0442599	0.0573845	0.159029	0.268269	0.575805	3.1244	9.98966e-07	1.15373e-06
VEGFA	Gh:Diabetes	-0.300592	-0.0780519	0.144488	0.491546	0.69503	3.1244	9.98966e-07	1.15373e-06
VEGFA	Gh:PSA	-0.0262331	0.0307053	0.0876437	0.290288	0.575805	3.1244	9.98966e-07	1.15373e-06
VEGFA	Age:Afr	0.000166963	0.010341	0.020515	0.0463621	0.37806	3.1244	9.98966e-07	1.15373e-06
VEGFA	BMI:Afr	-0.010506	0.00546146	0.0214289	0.502346	0.69503	3.1244	9.98966e-07	1.15373e-06
VEGFA	Education:Afr	-0.0457222	0.0270747	0.0998717	0.465756	0.69503	3.1244	9.98966e-07	1.15373e-06
VEGFA	Aspirin:Afr	-0.203692	-0.04201	0.119672	0.610332	0.697523	3.1244	9.98966e-07	1.15373e-06
VEGFA	Smoking:Afr	-0.16281	-0.0463471	0.070116	0.435128	0.69503	3.1244	9.98966e-07	1.15373e-06
VEGFA	Diabetes:Afr	-0.0917174	0.104335	0.300387	0.296678	0.575805	3.1244	9.98966e-07	1.15373e-06
VEGFA	PSA:Afr	-0.117682	-0.0410175	0.0356467	0.2941	0.575805	3.1244	9.98966e-07	1.15373e-06
CCL20	(Intercept)	4.09866	5.49282	6.88697	2.10775e-14	5.05859e-13	41.0771	0	0
CCL20	Gh	1.89476	3.75603	5.61729	7.92762e-05	0.000951314	41.0771	0	0
CCL20	Age	-0.008196	0.00715722	0.0225104	0.360618	0.783539	41.0771	0	0
CCL20	BMI	-0.0219154	0.00495843	0.0318323	0.717443	0.885354	41.0771	0	0
CCL20	Education	-0.248511	-0.135115	-0.0217198	0.0195603	0.156482	41.0771	0	0
CCL20	Aspirin	-0.246318	0.00729205	0.260902	0.955027	0.955027	41.0771	0	0
CCL20	Smoking	-0.0536813	0.140536	0.334752	0.155982	0.534797	41.0771	0	0
CCL20	Diabetes	-0.173299	0.163844	0.500986	0.340581	0.783539	41.0771	0	0
CCL20	PSA	-0.127103	-0.00451553	0.118072	0.942405	0.955027	41.0771	0	0
CCL20	Afr	-2.35762	-0.319657	1.7183	0.758358	0.885354	41.0771	0	0
CCL20	Gh:Age	-0.0447178	-0.0215465	0.00162482	0.0683484	0.328072	41.0771	0	0
CCL20	Gh:BMI	-0.0459343	-0.0116424	0.0226495	0.50551	0.885354	41.0771	0	0
CCL20	Gh:Education	-0.179246	-0.0248248	0.129596	0.752531	0.885354	41.0771	0	0
CCL20	Gh:Aspirin	-0.644761	-0.203843	0.237076	0.364604	0.783539	41.0771	0	0
CCL20	Gh:Smoking	-0.416558	-0.183117	0.0503234	0.12408	0.496321	41.0771	0	0
CCL20	Gh:Diabetes	-1.04432	-0.53323	-0.0221352	0.0408825	0.245295	41.0771	0	0
CCL20	Gh:PSA	-0.105011	0.0257558	0.156523	0.699276	0.885354	41.0771	0	0
CCL20	Age:Afr	-0.0131621	0.010204	0.03357	0.391769	0.783539	41.0771	0	0
CCL20	BMI:Afr	-0.0470388	-0.0103674	0.0263041	0.579261	0.885354	41.0771	0	0
CCL20	Education:Afr	-0.142788	0.0244008	0.191589	0.774685	0.885354	41.0771	0	0
CCL20	Aspirin:Afr	-0.299462	0.071863	0.443188	0.704261	0.885354	41.0771	0	0
CCL20	Smoking:Afr	-0.114112	0.153362	0.420835	0.260875	0.782626	41.0771	0	0
CCL20	Diabetes:Afr	-0.312965	0.137297	0.587558	0.549819	0.885354	41.0771	0	0
CCL20	PSA:Afr	-0.193419	-0.0173491	0.158721	0.846753	0.923731	41.0771	0	0
KLRD1	(Intercept)	4.77604	5.65904	6.54205	2.34198e-34	5.62075e-33	49.222	0	0
KLRD1	Gh	3.17799	4.35685	5.53571	6.99276e-13	8.39131e-12	49.222	0	0
KLRD1	Age	0.00475471	0.0144789	0.0242031	0.00354803	0.0141921	49.222	0	0
KLRD1	BMI	-0.00921347	0.00780746	0.0248284	0.368366	0.634197	49.222	0	0
KLRD1	Education	-0.110752	-0.0389317	0.032889	0.287796	0.627918	49.222	0	0
KLRD1	Aspirin	-0.185844	-0.0252166	0.135411	0.758155	0.866463	49.222	0	0
KLRD1	Smoking	-0.19606	-0.0730499	0.0499601	0.244234	0.586163	49.222	0	0
KLRD1	Diabetes	-0.0467745	0.16676	0.380294	0.125754	0.377263	49.222	0	0
KLRD1	PSA	-0.11122	-0.033578	0.0440644	0.396373	0.634197	49.222	0	0
KLRD1	Afr	-1.51544	-0.224663	1.06611	0.732821	0.866463	49.222	0	0
KLRD1	Gh:Age	-0.0384831	-0.0238073	-0.0091314	0.00149436	0.00717293	49.222	0	0
KLRD1	Gh:BMI	-0.0643603	-0.042641	-0.0209218	0.00012295	0.000983599	49.222	0	0
KLRD1	Gh:Education	-0.263214	-0.165409	-0.067604	0.000931839	0.00559103	49.222	0	0
KLRD1	Gh:Aspirin	-0.54012	-0.260858	0.0184037	0.0671056	0.230076	49.222	0	0
KLRD1	Gh:Smoking	-0.119869	0.0279839	0.175837	0.710477	0.866463	49.222	0	0
KLRD1	Gh:Diabetes	-0.30974	0.0139694	0.337679	0.932547	0.973093	49.222	0	0
KLRD1	Gh:PSA	-0.0413694	0.0414538	0.124277	0.326344	0.634197	49.222	0	0
KLRD1	Age:Afr	-0.0135333	0.00126591	0.0160651	0.866762	0.945559	49.222	0	0
KLRD1	BMI:Afr	-0.0234601	-0.000233718	0.0229927	0.984254	0.984254	49.222	0	0
KLRD1	Education:Afr	-0.0583744	0.0475167	0.153408	0.37886	0.634197	49.222	0	0
KLRD1	Aspirin:Afr	-0.172939	0.0622451	0.297429	0.603705	0.85229	49.222	0	0
KLRD1	Smoking:Afr	-0.141391	0.0280171	0.197425	0.74566	0.866463	49.222	0	0
KLRD1	Diabetes:Afr	-0.481685	-0.196506	0.088674	0.176684	0.471156	49.222	0	0
KLRD1	PSA:Afr	-0.142684	-0.0311675	0.0803489	0.583591	0.85229	49.222	0	0
GZMB	(Intercept)	4.32028	5.48638	6.65248	1.01887e-19	2.4453e-18	12.4563	0	0
GZMB	Gh	-0.336799	1.22	2.7768	0.124448	0.401484	12.4563	0	0
GZMB	Age	-0.0238187	-0.0109769	0.00186482	0.093803	0.401484	12.4563	0	0
GZMB	BMI	-0.0246221	-0.00214424	0.0203336	0.851582	0.993202	12.4563	0	0
GZMB	Education	-0.0952584	-0.000412025	0.0944343	0.993202	0.993202	12.4563	0	0
GZMB	Aspirin	-0.248439	-0.0363145	0.17581	0.737046	0.982728	12.4563	0	0
GZMB	Smoking	-0.0840929	0.0783539	0.240801	0.34421	0.635466	12.4563	0	0
GZMB	Diabetes	-0.497625	-0.215632	0.0663604	0.133828	0.401484	12.4563	0	0
GZMB	PSA	0.00680146	0.109336	0.21187	0.0366384	0.21983	12.4563	0	0
GZMB	Afr	-2.54204	-0.837445	0.867146	0.335333	0.635466	12.4563	0	0
GZMB	Gh:Age	-0.0208755	-0.00149454	0.0178864	0.87978	0.993202	12.4563	0	0
GZMB	Gh:BMI	-0.0182915	0.0103909	0.0390733	0.477404	0.763846	12.4563	0	0
GZMB	Gh:Education	-0.274765	-0.145604	-0.0164432	0.0271707	0.21983	12.4563	0	0
GZMB	Gh:Aspirin	-0.464857	-0.0960644	0.272728	0.609437	0.914155	12.4563	0	0
GZMB	Gh:Smoking	-0.199945	-0.00469012	0.190564	0.962423	0.993202	12.4563	0	0
GZMB	Gh:Diabetes	-0.765966	-0.338477	0.0890134	0.120598	0.401484	12.4563	0	0
GZMB	Gh:PSA	-0.0870848	0.0222913	0.131667	0.689361	0.973216	12.4563	0	0
GZMB	Age:Afr	-0.00840097	0.0111429	0.0306867	0.263564	0.632555	12.4563	0	0
GZMB	BMI:Afr	-0.0312355	-0.000562763	0.03011	0.971294	0.993202	12.4563	0	0
GZMB	Education:Afr	-0.129554	0.0102856	0.150125	0.885292	0.993202	12.4563	0	0
GZMB	Aspirin:Afr	-0.176993	0.13359	0.444173	0.398937	0.683892	12.4563	0	0
GZMB	Smoking:Afr	-0.337678	-0.113958	0.109762	0.317849	0.635466	12.4563	0	0
GZMB	Diabetes:Afr	-0.154084	0.222524	0.599131	0.246616	0.632555	12.4563	0	0
GZMB	PSA:Afr	-0.312066	-0.164797	-0.017529	0.0283175	0.21983	12.4563	0	0
CD83	(Intercept)	1.91869	2.36144	2.80418	1.09536e-24	2.62886e-23	7.57787	0	0
CD83	Gh	0.0912899	0.682379	1.27347	0.0236893	0.113709	7.57787	0	0
CD83	Age	0.0091479	0.0140237	0.0188994	2.04267e-08	2.4512e-07	7.57787	0	0
CD83	BMI	1.61286e-05	0.00855055	0.017085	0.0495692	0.184415	7.57787	0	0
CD83	Education	-0.0614418	-0.0254304	0.010581	0.166183	0.317782	7.57787	0	0
CD83	Aspirin	-0.157381	-0.0768416	0.00369817	0.0614717	0.184415	7.57787	0	0
CD83	Smoking	0.0663831	0.128061	0.189739	4.90963e-05	0.00039277	7.57787	0	0
CD83	Diabetes	-0.10195	0.00511786	0.112185	0.925305	0.937668	7.57787	0	0
CD83	PSA	-0.0462515	-0.00732109	0.0316093	0.71225	0.893387	7.57787	0	0
CD83	Afr	-0.0553242	0.591878	1.23908	0.0730319	0.194752	7.57787	0	0
CD83	Gh:Age	-0.012329	-0.00497044	0.00238815	0.185373	0.317782	7.57787	0	0
CD83	Gh:BMI	-0.0186424	-0.00775219	0.00313801	0.162807	0.317782	7.57787	0	0
CD83	Gh:Education	-0.0458805	0.00315962	0.0521997	0.89944	0.937668	7.57787	0	0
CD83	Gh:Aspirin	-0.200451	-0.0604267	0.0795972	0.397383	0.561011	7.57787	0	0
CD83	Gh:Smoking	-0.111393	-0.0372583	0.0368763	0.32435	0.486525	7.57787	0	0
CD83	Gh:Diabetes	-0.27243	-0.11012	0.0521905	0.183435	0.317782	7.57787	0	0
CD83	Gh:PSA	-0.0431839	-0.00165576	0.0398724	0.937668	0.937668	7.57787	0	0
CD83	Age:Afr	-0.013722	-0.00630161	0.00111882	0.0959568	0.230296	7.57787	0	0
CD83	BMI:Afr	-0.0230719	-0.011426	0.000219854	0.0544782	0.184415	7.57787	0	0
CD83	Education:Afr	-0.0615745	-0.00847993	0.0446147	0.75409	0.893387	7.57787	0	0
CD83	Aspirin:Afr	-0.0553408	0.0625821	0.180505	0.298018	0.476829	7.57787	0	0
CD83	Smoking:Afr	-0.111454	-0.0265111	0.0584314	0.540464	0.720618	7.57787	0	0
CD83	Diabetes:Afr	0.0857612	0.228752	0.371744	0.00173615	0.0104169	7.57787	0	0
CD83	PSA:Afr	-0.0480157	0.0078994	0.0638145	0.781713	0.893387	7.57787	0	0
IL12	(Intercept)	5.36179	6.19835	7.0349	1.42166e-44	3.41199e-43	7.32828	0	0
IL12	Gh	-0.190333	0.926506	2.04335	0.103885	0.579051	7.32828	0	0
IL12	Age	0.00618526	0.0153978	0.0246104	0.00106905	0.0128286	7.32828	0	0
IL12	BMI	0.00407627	0.0202017	0.0363271	0.0141113	0.11289	7.32828	0	0
IL12	Education	-0.107666	-0.0396239	0.0284183	0.253492	0.60838	7.32828	0	0
IL12	Aspirin	-0.198235	-0.0460586	0.106118	0.552781	0.947624	7.32828	0	0
IL12	Smoking	-0.190215	-0.0736771	0.0428612	0.215106	0.580121	7.32828	0	0
IL12	Diabetes	-0.0750809	0.127219	0.329519	0.217545	0.580121	7.32828	0	0
IL12	PSA	-0.0972494	-0.0236919	0.0498655	0.527594	0.947624	7.32828	0	0
IL12	Afr	-1.53951	-0.316649	0.906214	0.611557	0.978492	7.32828	0	0
IL12	Gh:Age	-0.0212812	-0.0073774	0.00652635	0.298108	0.650417	7.32828	0	0
IL12	Gh:BMI	-0.0347346	-0.014158	0.0064186	0.177309	0.580121	7.32828	0	0
IL12	Gh:Education	-0.0925443	0.000114931	0.0927742	0.998059	0.998059	7.32828	0	0
IL12	Gh:Aspirin	-0.304853	-0.0402836	0.224286	0.765219	0.998059	7.32828	0	0
IL12	Gh:Smoking	-0.184549	-0.044475	0.0955993	0.533477	0.947624	7.32828	0	0
IL12	Gh:Diabetes	-0.549475	-0.242797	0.0638819	0.120636	0.579051	7.32828	0	0
IL12	Gh:PSA	-0.0628105	0.0156552	0.0941209	0.695566	0.998059	7.32828	0	0
IL12	Age:Afr	-0.0137299	0.000290703	0.0143113	0.967561	0.998059	7.32828	0	0
IL12	BMI:Afr	-0.0254403	-0.00343584	0.0185686	0.759416	0.998059	7.32828	0	0
IL12	Education:Afr	-0.105923	-0.00560339	0.0947167	0.912765	0.998059	7.32828	0	0
IL12	Aspirin:Afr	-0.238165	-0.0153548	0.207456	0.892481	0.998059	7.32828	0	0
IL12	Smoking:Afr	-0.163813	-0.00331782	0.157178	0.967658	0.998059	7.32828	0	0
IL12	Diabetes:Afr	-0.0923823	0.177794	0.44797	0.196944	0.580121	7.32828	0	0
IL12	PSA:Afr	-0.111746	-0.00609635	0.0995531	0.90989	0.998059	7.32828	0	0
CSF1	(Intercept)	8.3402	8.60503	8.86985	0	0	4.68224	2.42184e-12	3.15224e-12
CSF1	Gh	0.150784	0.504343	0.857901	0.00520952	0.0416761	4.68224	2.42184e-12	3.15224e-12
CSF1	Age	0.00179618	0.00471262	0.00762905	0.00155912	0.0187094	4.68224	2.42184e-12	3.15224e-12
CSF1	BMI	-0.0034507	0.00165414	0.00675897	0.525103	0.723396	4.68224	2.42184e-12	3.15224e-12
CSF1	Education	-0.0441835	-0.0226434	-0.00110325	0.0393798	0.189023	4.68224	2.42184e-12	3.15224e-12
CSF1	Aspirin	-0.0827251	-0.0345505	0.0136241	0.159677	0.466048	4.68224	2.42184e-12	3.15224e-12
CSF1	Smoking	-0.0124645	0.0244281	0.0613207	0.194187	0.466048	4.68224	2.42184e-12	3.15224e-12
CSF1	Diabetes	-0.0408873	0.0231548	0.087197	0.478277	0.723396	4.68224	2.42184e-12	3.15224e-12
CSF1	PSA	-0.015576	0.00771013	0.0309962	0.516103	0.723396	4.68224	2.42184e-12	3.15224e-12
CSF1	Afr	-0.596927	-0.209805	0.177317	0.287891	0.539631	4.68224	2.42184e-12	3.15224e-12
CSF1	Gh:Age	-0.00679482	-0.00239331	0.00200821	0.286307	0.539631	4.68224	2.42184e-12	3.15224e-12
CSF1	Gh:BMI	-0.0150384	-0.00852444	-0.0020105	0.0103594	0.0621561	4.68224	2.42184e-12	3.15224e-12
CSF1	Gh:Education	-0.0386929	-0.00935977	0.0199734	0.531449	0.723396	4.68224	2.42184e-12	3.15224e-12
CSF1	Gh:Aspirin	-0.151846	-0.0680911	0.0156638	0.110981	0.380508	4.68224	2.42184e-12	3.15224e-12
CSF1	Gh:Smoking	-0.0506113	-0.00626792	0.0380755	0.7816	0.7816	4.68224	2.42184e-12	3.15224e-12
CSF1	Gh:Diabetes	-0.149223	-0.0521375	0.0449478	0.2923	0.539631	4.68224	2.42184e-12	3.15224e-12
CSF1	Gh:PSA	-0.0208354	0.00400452	0.0288444	0.751857	0.7816	4.68224	2.42184e-12	3.15224e-12
CSF1	Age:Afr	-0.00350537	0.000933142	0.00537165	0.680091	0.741917	4.68224	2.42184e-12	3.15224e-12
CSF1	BMI:Afr	-0.00526982	0.00169613	0.00866207	0.632971	0.723396	4.68224	2.42184e-12	3.15224e-12
CSF1	Education:Afr	-0.0228983	0.00886003	0.0406184	0.584272	0.723396	4.68224	2.42184e-12	3.15224e-12
CSF1	Aspirin:Afr	-0.0230734	0.0474617	0.117997	0.187057	0.466048	4.68224	2.42184e-12	3.15224e-12
CSF1	Smoking:Afr	-0.0646838	-0.0138756	0.0369325	0.592223	0.723396	4.68224	2.42184e-12	3.15224e-12
CSF1	Diabetes:Afr	-0.00312846	0.0824013	0.167931	0.0589763	0.235905	4.68224	2.42184e-12	3.15224e-12
CSF1	PSA:Afr	-0.0419215	-0.00847605	0.0249694	0.619159	0.723396	4.68224	2.42184e-12	3.15224e-12
ARG1	(Intercept)	5.86154	6.19775	6.53396	1.09563e-200	2.62952e-199	4.85787	5.30576e-13	7.13233e-13
ARG1	Gh	-0.442619	0.00623774	0.455094	0.978255	0.980141	4.85787	5.30576e-13	7.13233e-13
ARG1	Age	-0.0139021	-0.0101996	-0.00649708	7.69424e-08	9.23309e-07	4.85787	5.30576e-13	7.13233e-13
ARG1	BMI	-0.00848168	-0.00200088	0.00447992	0.544841	0.845852	4.85787	5.30576e-13	7.13233e-13
ARG1	Education	-0.0365685	-0.0092224	0.0181237	0.508349	0.845852	4.85787	5.30576e-13	7.13233e-13
ARG1	Aspirin	-0.0639862	-0.0028266	0.058333	0.927773	0.980141	4.85787	5.30576e-13	7.13233e-13
ARG1	Smoking	-0.0310864	0.0157502	0.0625868	0.509567	0.845852	4.85787	5.30576e-13	7.13233e-13
ARG1	Diabetes	-0.0830673	-0.00176314	0.079541	0.966073	0.980141	4.85787	5.30576e-13	7.13233e-13
ARG1	PSA	0.00582025	0.0353829	0.0649456	0.0190212	0.0913017	4.85787	5.30576e-13	7.13233e-13
ARG1	Afr	-1.25117	-0.759702	-0.268235	0.0024725	0.014835	4.85787	5.30576e-13	7.13233e-13
ARG1	Gh:Age	-0.0070855	-0.00149759	0.00409031	0.599145	0.845852	4.85787	5.30576e-13	7.13233e-13
ARG1	Gh:BMI	-0.00899685	-0.000727135	0.00754258	0.863079	0.980141	4.85787	5.30576e-13	7.13233e-13
ARG1	Gh:Education	-0.0124941	0.0247455	0.0619852	0.192608	0.518883	4.85787	5.30576e-13	7.13233e-13
ARG1	Gh:Aspirin	-0.099703	0.00662726	0.112958	0.902704	0.980141	4.85787	5.30576e-13	7.13233e-13
ARG1	Gh:Smoking	-0.0358598	0.0204359	0.0767317	0.47651	0.845852	4.85787	5.30576e-13	7.13233e-13
ARG1	Gh:Diabetes	-0.211871	-0.0886169	0.0346369	0.158641	0.518883	4.85787	5.30576e-13	7.13233e-13
ARG1	Gh:PSA	-0.0404265	-0.00889124	0.0226441	0.580287	0.845852	4.85787	5.30576e-13	7.13233e-13
ARG1	Age:Afr	0.00494487	0.0105797	0.0162146	0.00023941	0.00191528	4.85787	5.30576e-13	7.13233e-13
ARG1	BMI:Afr	-0.00873132	0.000112234	0.00895579	0.980141	0.980141	4.85787	5.30576e-13	7.13233e-13
ARG1	Education:Afr	-0.0576382	-0.0173197	0.0229989	0.399546	0.845852	4.85787	5.30576e-13	7.13233e-13
ARG1	Aspirin:Afr	-0.0741543	0.0153931	0.10494	0.736005	0.980141	4.85787	5.30576e-13	7.13233e-13
ARG1	Smoking:Afr	-0.088972	-0.024469	0.040034	0.456901	0.845852	4.85787	5.30576e-13	7.13233e-13
ARG1	Diabetes:Afr	-0.0367495	0.0718341	0.180418	0.194581	0.518883	4.85787	5.30576e-13	7.13233e-13
ARG1	PSA:Afr	-0.0718951	-0.0294347	0.0130257	0.174082	0.518883	4.85787	5.30576e-13	7.13233e-13
IL4	(Intercept)	-0.501005	0.337455	1.17591	0.429937	0.589097	5.96228	0	0
IL4	Gh	-2.24349	-1.1241	-0.00471839	0.0490435	0.168802	5.96228	0	0
IL4	Age	0.00646403	0.0156976	0.0249312	0.000876059	0.0210254	5.96228	0	0
IL4	BMI	-0.0248235	-0.00866134	0.00750087	0.293314	0.54443	5.96228	0	0
IL4	Education	-0.0867911	-0.0185938	0.0496035	0.592836	0.677526	5.96228	0	0
IL4	Aspirin	-0.101747	0.050777	0.203301	0.513814	0.649028	5.96228	0	0
IL4	Smoking	-0.26515	-0.148346	-0.0315415	0.0128412	0.122284	5.96228	0	0
IL4	Diabetes	-0.370886	-0.168124	0.0346368	0.104053	0.312159	5.96228	0	0
IL4	PSA	-0.0840771	-0.010352	0.0633732	0.783012	0.817056	5.96228	0	0
IL4	Afr	0.171734	1.39739	2.62304	0.0254759	0.122284	5.96228	0	0
IL4	Gh:Age	-0.0131907	0.000744801	0.0146803	0.916513	0.916513	5.96228	0	0
IL4	Gh:BMI	6.95166e-05	0.020693	0.0413165	0.0492338	0.168802	5.96228	0	0
IL4	Gh:Education	-0.132079	-0.0392083	0.0536623	0.407701	0.589097	5.96228	0	0
IL4	Gh:Aspirin	-0.0925409	0.172632	0.437805	0.201781	0.515553	5.96228	0	0
IL4	Gh:Smoking	-0.0721213	0.0682724	0.208666	0.340269	0.54443	5.96228	0	0
IL4	Gh:Diabetes	-0.264113	0.0432649	0.350643	0.782496	0.817056	5.96228	0	0
IL4	Gh:PSA	-0.0376272	0.0410174	0.119662	0.306423	0.54443	5.96228	0	0
IL4	Age:Afr	-0.0301684	-0.0161158	-0.00206322	0.0246257	0.122284	5.96228	0	0
IL4	BMI:Afr	-0.0346369	-0.0125823	0.00947232	0.263264	0.54443	5.96228	0	0
IL4	Education:Afr	-0.0502967	0.0502522	0.150801	0.327051	0.54443	5.96228	0	0
IL4	Aspirin:Afr	-0.483278	-0.25996	-0.0366414	0.0225501	0.122284	5.96228	0	0
IL4	Smoking:Afr	-0.0977752	0.0630863	0.223948	0.441823	0.589097	5.96228	0	0
IL4	Diabetes:Afr	-0.0994844	0.171308	0.4421	0.214814	0.515553	5.96228	0	0
IL4	PSA:Afr	-0.136141	-0.0302509	0.0756394	0.57528	0.677526	5.96228	0	0
IL5	(Intercept)	0.952578	2.61612	4.27966	0.00207661	0.0498385	1.62069	0.0320855	0.0337309
IL5	Gh	-0.454526	1.76639	3.9873	0.118937	0.595286	1.62069	0.0320855	0.0337309
IL5	Age	-0.0188919	-0.000572065	0.0177478	0.951163	0.99445	1.62069	0.0320855	0.0337309
IL5	BMI	-0.0321803	-0.000113733	0.0319528	0.99445	0.99445	1.62069	0.0320855	0.0337309
IL5	Education	-0.0856444	0.0496621	0.184969	0.471637	0.916918	1.62069	0.0320855	0.0337309
IL5	Aspirin	-0.291751	0.0108624	0.313476	0.943872	0.99445	1.62069	0.0320855	0.0337309
IL5	Smoking	-0.322999	-0.091255	0.14049	0.439967	0.916918	1.62069	0.0320855	0.0337309
IL5	Diabetes	-0.76152	-0.359233	0.0430546	0.0800402	0.595286	1.62069	0.0320855	0.0337309
IL5	PSA	-0.142076	0.00419797	0.150472	0.955111	0.99445	1.62069	0.0320855	0.0337309
IL5	Afr	-3.27038	-0.838636	1.59311	0.498814	0.916918	1.62069	0.0320855	0.0337309
IL5	Gh:Age	-0.0460202	-0.0183716	0.00927699	0.192625	0.770501	1.62069	0.0320855	0.0337309
IL5	Gh:BMI	-0.0428972	-0.00197919	0.0389388	0.924418	0.99445	1.62069	0.0320855	0.0337309
IL5	Gh:Education	-0.26824	-0.0839808	0.100279	0.371425	0.916918	1.62069	0.0320855	0.0337309
IL5	Gh:Aspirin	-0.701167	-0.175052	0.351063	0.514049	0.916918	1.62069	0.0320855	0.0337309
IL5	Gh:Smoking	-0.190406	0.088141	0.366688	0.534869	0.916918	1.62069	0.0320855	0.0337309
IL5	Gh:Diabetes	-0.131388	0.478464	1.08832	0.124018	0.595286	1.62069	0.0320855	0.0337309
IL5	Gh:PSA	-0.185971	-0.029936	0.126099	0.706704	0.99445	1.62069	0.0320855	0.0337309
IL5	Age:Afr	-0.0178146	0.0100664	0.0379474	0.478894	0.916918	1.62069	0.0320855	0.0337309
IL5	BMI:Afr	-0.0378246	0.00593271	0.04969	0.790299	0.99445	1.62069	0.0320855	0.0337309
IL5	Education:Afr	-0.280148	-0.0806546	0.118839	0.427847	0.916918	1.62069	0.0320855	0.0337309
IL5	Aspirin:Afr	-0.348571	0.0945029	0.537577	0.675711	0.99445	1.62069	0.0320855	0.0337309
IL5	Smoking:Afr	-0.230006	0.0891507	0.408307	0.583801	0.934081	1.62069	0.0320855	0.0337309
IL5	Diabetes:Afr	-0.0949592	0.442305	0.979568	0.106545	0.595286	1.62069	0.0320855	0.0337309
IL5	PSA:Afr	-0.185231	0.0248598	0.234951	0.816473	0.99445	1.62069	0.0320855	0.0337309
CD28	(Intercept)	2.2183	2.62919	3.04008	2.92667e-34	7.02401e-33	1.07656	0.36453	0.369031
CD28	Gh	-0.107659	0.440899	0.989457	0.115095	0.516283	1.07656	0.36453	0.369031
CD28	Age	-0.00359769	0.000927251	0.0054522	0.68775	0.93241	1.07656	0.36453	0.369031
CD28	BMI	-0.00879118	-0.000870852	0.00704948	0.829258	0.93241	1.07656	0.36453	0.369031
CD28	Education	-0.0348654	-0.00144517	0.0319751	0.93241	0.93241	1.07656	0.36453	0.369031
CD28	Aspirin	-0.159297	-0.0845523	-0.00980768	0.0266435	0.213148	1.07656	0.36453	0.369031
CD28	Smoking	-0.062779	-0.00553886	0.0517013	0.849473	0.93241	1.07656	0.36453	0.369031
CD28	Diabetes	-0.05332	0.0460436	0.145407	0.363494	0.726989	1.07656	0.36453	0.369031
CD28	PSA	-0.0295286	0.00660063	0.0427299	0.720102	0.93241	1.07656	0.36453	0.369031
CD28	Afr	-0.894728	-0.294094	0.30654	0.336956	0.726989	1.07656	0.36453	0.369031
CD28	Gh:Age	-0.00651646	0.000312646	0.00714175	0.928451	0.93241	1.07656	0.36453	0.369031
CD28	Gh:BMI	-0.0220421	-0.0119355	-0.00182889	0.0206683	0.213148	1.07656	0.36453	0.369031
CD28	Gh:Education	-0.0707652	-0.0252537	0.0202577	0.276553	0.726989	1.07656	0.36453	0.369031
CD28	Gh:Aspirin	-0.211116	-0.0811672	0.0487814	0.220671	0.726989	1.07656	0.36453	0.369031
CD28	Gh:Smoking	-0.108212	-0.0394115	0.0293888	0.261318	0.726989	1.07656	0.36453	0.369031
CD28	Gh:Diabetes	-0.169529	-0.0188975	0.131734	0.805635	0.93241	1.07656	0.36453	0.369031
CD28	Gh:PSA	-0.0344815	0.00405849	0.0425985	0.836368	0.93241	1.07656	0.36453	0.369031
CD28	Age:Afr	-0.00735005	-0.000463545	0.00642296	0.894966	0.93241	1.07656	0.36453	0.369031
CD28	BMI:Afr	-0.00219251	0.0086154	0.0194233	0.118107	0.516283	1.07656	0.36453	0.369031
CD28	Education:Afr	-0.0262529	0.0230214	0.0722956	0.359549	0.726989	1.07656	0.36453	0.369031
CD28	Aspirin:Afr	-0.0247145	0.0847233	0.194161	0.129071	0.516283	1.07656	0.36453	0.369031
CD28	Smoking:Afr	-0.0619226	0.016908	0.0957386	0.673997	0.93241	1.07656	0.36453	0.369031
CD28	Diabetes:Afr	-0.177493	-0.0447905	0.0879119	0.507999	0.93241	1.07656	0.36453	0.369031
CD28	PSA:Afr	-0.0653284	-0.0134366	0.0384552	0.611565	0.93241	1.07656	0.36453	0.369031
FGF2	(Intercept)	1.77876	2.48436	3.18995	7.60343e-12	1.82482e-10	2.77949	1.4193e-05	1.59429e-05
FGF2	Gh	0.0431658	0.985172	1.92718	0.0403997	0.242398	2.77949	1.4193e-05	1.59429e-05
FGF2	Age	-0.0139297	-0.00615927	0.00161115	0.120187	0.304847	2.77949	1.4193e-05	1.59429e-05
FGF2	BMI	-0.0202721	-0.00667093	0.00693019	0.336139	0.500338	2.77949	1.4193e-05	1.59429e-05
FGF2	Education	-0.0772392	-0.0198485	0.0375421	0.497595	0.56868	2.77949	1.4193e-05	1.59429e-05
FGF2	Aspirin	-0.228332	-0.0999777	0.0283768	0.126741	0.304847	2.77949	1.4193e-05	1.59429e-05
FGF2	Smoking	-0.163495	-0.0652004	0.0330948	0.1934	0.386799	2.77949	1.4193e-05	1.59429e-05
FGF2	Diabetes	-0.182115	-0.0114841	0.159147	0.89498	0.89498	2.77949	1.4193e-05	1.59429e-05
FGF2	PSA	-0.0405596	0.021483	0.0835256	0.497082	0.56868	2.77949	1.4193e-05	1.59429e-05
FGF2	Afr	-2.29408	-1.26265	-0.231219	0.0164632	0.197558	2.77949	1.4193e-05	1.59429e-05
FGF2	Gh:Age	-0.0157865	-0.0040593	0.00766793	0.49723	0.56868	2.77949	1.4193e-05	1.59429e-05
FGF2	Gh:BMI	-0.0370866	-0.0197311	-0.00237561	0.0258953	0.207162	2.77949	1.4193e-05	1.59429e-05
FGF2	Gh:Education	-0.125663	-0.0475087	0.0306454	0.233274	0.430659	2.77949	1.4193e-05	1.59429e-05
FGF2	Gh:Aspirin	-0.282308	-0.0591544	0.163999	0.603133	0.657963	2.77949	1.4193e-05	1.59429e-05
FGF2	Gh:Smoking	-0.0278456	0.0903012	0.208448	0.134011	0.304847	2.77949	1.4193e-05	1.59429e-05
FGF2	Gh:Diabetes	-0.0285021	0.230168	0.488839	0.0811137	0.304847	2.77949	1.4193e-05	1.59429e-05
FGF2	Gh:PSA	-0.0345505	0.031632	0.0978146	0.348613	0.500338	2.77949	1.4193e-05	1.59429e-05
FGF2	Age:Afr	-0.00291783	0.00890796	0.0207338	0.139722	0.304847	2.77949	1.4193e-05	1.59429e-05
FGF2	BMI:Afr	-0.00361977	0.01494	0.0334998	0.114542	0.304847	2.77949	1.4193e-05	1.59429e-05
FGF2	Education:Afr	-0.0728148	0.011801	0.0964167	0.784439	0.818545	2.77949	1.4193e-05	1.59429e-05
FGF2	Aspirin:Afr	-0.0209761	0.166955	0.354886	0.0816025	0.304847	2.77949	1.4193e-05	1.59429e-05
FGF2	Smoking:Afr	-0.0714441	0.0639271	0.199298	0.354406	0.500338	2.77949	1.4193e-05	1.59429e-05
FGF2	Diabetes:Afr	-0.336989	-0.109107	0.118775	0.347773	0.500338	2.77949	1.4193e-05	1.59429e-05
FGF2	PSA:Afr	-0.12665	-0.0375387	0.0515721	0.408726	0.544968	2.77949	1.4193e-05	1.59429e-05
NOS3	(Intercept)	0.192507	0.660677	1.12885	0.00571095	0.137063	8.436	0	0
NOS3	Gh	-0.0761925	0.548838	1.17387	0.0851926	0.288641	8.436	0	0
NOS3	Age	0.00115547	0.00631122	0.011467	0.0164684	0.197621	8.436	0	0
NOS3	BMI	0.00116622	0.0101907	0.0192152	0.0269106	0.215284	8.436	0	0
NOS3	Education	-0.0627733	-0.024694	0.0133853	0.203536	0.444079	8.436	0	0
NOS3	Aspirin	-0.0965262	-0.0113618	0.0738027	0.793582	0.821145	8.436	0	0
NOS3	Smoking	-0.00131977	0.0639	0.12912	0.0548127	0.249901	8.436	0	0
NOS3	Diabetes	0.00686014	0.120076	0.233291	0.0376596	0.225958	8.436	0	0
NOS3	PSA	-0.0710998	-0.0299339	0.011232	0.153963	0.36951	8.436	0	0
NOS3	Afr	-0.49935	0.185016	0.869381	0.59596	0.715152	8.436	0	0
NOS3	Gh:Age	-0.0116944	-0.00391332	0.00386781	0.324016	0.518425	8.436	0	0
NOS3	Gh:BMI	-0.00627689	0.00523864	0.0167542	0.372323	0.558485	8.436	0	0
NOS3	Gh:Education	-0.101141	-0.0492847	0.00257129	0.0624753	0.249901	8.436	0	0
NOS3	Gh:Aspirin	-0.237139	-0.089075	0.0589893	0.238142	0.449901	8.436	0	0
NOS3	Gh:Smoking	-0.123341	-0.0449499	0.0334416	0.260849	0.449901	8.436	0	0
NOS3	Gh:Diabetes	-0.138361	0.0332692	0.204899	0.703808	0.804352	8.436	0	0
NOS3	Gh:PSA	-0.0489743	-0.00506155	0.0388512	0.821145	0.821145	8.436	0	0
NOS3	Age:Afr	-0.00887257	-0.00102604	0.00682048	0.797586	0.821145	8.436	0	0
NOS3	BMI:Afr	-0.0168989	-0.00458432	0.00773028	0.465342	0.620456	8.436	0	0
NOS3	Education:Afr	-0.0101458	0.0459976	0.102141	0.108241	0.288641	8.436	0	0
NOS3	Aspirin:Afr	-0.0896114	0.0350828	0.159777	0.581086	0.715152	8.436	0	0
NOS3	Smoking:Afr	-0.163501	-0.0736814	0.0161387	0.107797	0.288641	8.436	0	0
NOS3	Diabetes:Afr	-0.237612	-0.0864104	0.0647916	0.262442	0.449901	8.436	0	0
NOS3	PSA:Afr	-0.0349055	0.0242204	0.0833462	0.421768	0.595438	8.436	0	0
ADGRG1	(Intercept)	-3.34266	-2.30707	-1.27147	1.33619e-05	8.01715e-05	12.8524	0	0
ADGRG1	Gh	0.316325	1.6989	3.08147	0.0160613	0.0642453	12.8524	0	0
ADGRG1	Age	0.032393	0.0437975	0.0552021	9.00387e-14	2.16093e-12	12.8524	0	0
ADGRG1	BMI	0.045175	0.0651372	0.0850994	2.12398e-10	2.54878e-09	12.8524	0	0
ADGRG1	Education	-0.0964388	-0.0122072	0.0720243	0.776222	0.931467	12.8524	0	0
ADGRG1	Aspirin	-0.183583	0.00480174	0.193186	0.960128	0.98098	12.8524	0	0
ADGRG1	Smoking	-0.0745807	0.0696858	0.213952	0.343512	0.515267	12.8524	0	0
ADGRG1	Diabetes	0.436638	0.687071	0.937505	8.67676e-08	6.94141e-07	12.8524	0	0
ADGRG1	PSA	-0.181279	-0.0902203	0.000838843	0.0521451	0.153037	12.8524	0	0
ADGRG1	Afr	-0.336959	1.17686	2.69068	0.127477	0.278131	12.8524	0	0
ADGRG1	Gh:Age	-0.0271829	-0.00997096	0.00724095	0.255975	0.411168	12.8524	0	0
ADGRG1	Gh:BMI	-0.0593374	-0.0338649	-0.00839251	0.00920626	0.04419	12.8524	0	0
ADGRG1	Gh:Education	-0.110842	0.00386404	0.11857	0.947321	0.98098	12.8524	0	0
ADGRG1	Gh:Aspirin	-0.568071	-0.240552	0.0869673	0.149867	0.299723	12.8524	0	0
ADGRG1	Gh:Smoking	-0.273643	-0.100241	0.0731616	0.25698	0.411168	12.8524	0	0
ADGRG1	Gh:Diabetes	-0.687217	-0.30757	0.0720773	0.11223	0.269353	12.8524	0	0
ADGRG1	Gh:PSA	-0.00295907	0.0941762	0.191311	0.0573888	0.153037	12.8524	0	0
ADGRG1	Age:Afr	-0.0249615	-0.00760494	0.00975163	0.390191	0.550858	12.8524	0	0
ADGRG1	BMI:Afr	-0.0466519	-0.0194119	0.00782807	0.16235	0.299723	12.8524	0	0
ADGRG1	Education:Afr	-0.129983	-0.00579382	0.118396	0.927093	0.98098	12.8524	0	0
ADGRG1	Aspirin:Afr	-0.333265	-0.0574407	0.218384	0.682948	0.89566	12.8524	0	0
ADGRG1	Smoking:Afr	-0.201098	-0.00241494	0.196268	0.98098	0.98098	12.8524	0	0
ADGRG1	Diabetes:Afr	-0.734821	-0.400361	-0.0659019	0.0190051	0.0651602	12.8524	0	0
ADGRG1	PSA:Afr	-0.155667	-0.0248804	0.105906	0.709064	0.89566	12.8524	0	0
MICAB	(Intercept)	2.13205	4.07663	6.02122	4.14962e-05	0.00099591	1.53679	0.0501277	0.0513809
MICAB	Gh	0.608933	3.20505	5.80117	0.0155726	0.186871	1.53679	0.0501277	0.0513809
MICAB	Age	-0.0226452	-0.00123032	0.0201846	0.910282	0.949859	1.53679	0.0501277	0.0513809
MICAB	BMI	0.00120452	0.0386885	0.0761725	0.0430884	0.285703	1.53679	0.0501277	0.0513809
MICAB	Education	-0.248226	-0.0900607	0.0681049	0.264184	0.452887	1.53679	0.0501277	0.0513809
MICAB	Aspirin	-0.246551	0.107187	0.460925	0.552328	0.736437	1.53679	0.0501277	0.0513809
MICAB	Smoking	-0.290184	-0.0192875	0.251609	0.888939	0.949859	1.53679	0.0501277	0.0513809
MICAB	Diabetes	-0.83724	-0.366989	0.103262	0.126015	0.352163	1.53679	0.0501277	0.0513809
MICAB	PSA	-0.125691	0.0452948	0.216281	0.60338	0.762165	1.53679	0.0501277	0.0513809
MICAB	Afr	-4.11035	-1.26778	1.57479	0.381771	0.58354	1.53679	0.0501277	0.0513809
MICAB	Gh:Age	-0.0620437	-0.0297241	0.00259551	0.0714256	0.285703	1.53679	0.0501277	0.0513809
MICAB	Gh:BMI	-0.0816988	-0.033868	0.0139628	0.165045	0.352163	1.53679	0.0501277	0.0513809
MICAB	Gh:Education	-0.421762	-0.206373	0.00901542	0.0603762	0.285703	1.53679	0.0501277	0.0513809
MICAB	Gh:Aspirin	-0.711615	-0.0966169	0.518381	0.757986	0.866269	1.53679	0.0501277	0.0513809
MICAB	Gh:Smoking	-0.399435	-0.0738287	0.251777	0.656531	0.787837	1.53679	0.0501277	0.0513809
MICAB	Gh:Diabetes	-0.399758	0.313124	1.02601	0.389026	0.58354	1.53679	0.0501277	0.0513809
MICAB	Gh:PSA	-0.056539	0.125856	0.308252	0.176082	0.352163	1.53679	0.0501277	0.0513809
MICAB	Age:Afr	-0.00558366	0.0270076	0.0595988	0.104261	0.352163	1.53679	0.0501277	0.0513809
MICAB	BMI:Afr	-0.086491	-0.0353412	0.0158086	0.175509	0.352163	1.53679	0.0501277	0.0513809
MICAB	Education:Afr	-0.093663	0.139533	0.37273	0.240682	0.444336	1.53679	0.0501277	0.0513809
MICAB	Aspirin:Afr	-0.721546	-0.203618	0.31431	0.440704	0.622171	1.53679	0.0501277	0.0513809
MICAB	Smoking:Afr	-0.380588	-0.00751194	0.365564	0.968498	0.968498	1.53679	0.0501277	0.0513809
MICAB	Diabetes:Afr	-0.0183904	0.60964	1.23767	0.0570863	0.285703	1.53679	0.0501277	0.0513809
MICAB	PSA:Afr	-0.42278	-0.177195	0.0683894	0.157173	0.352163	1.53679	0.0501277	0.0513809
CD4	(Intercept)	0.337423	0.833973	1.33052	0.00101056	0.0121267	6.77755	0	0
CD4	Gh	0.00276243	0.665681	1.3286	0.0490543	0.235461	6.77755	0	0
CD4	Age	0.00630739	0.0117757	0.017244	2.55589e-05	0.000613413	6.77755	0	0
CD4	BMI	-0.00545449	0.00411704	0.0136886	0.398928	0.736483	6.77755	0	0
CD4	Education	-0.0591934	-0.0188059	0.0215817	0.361169	0.73105	6.77755	0	0
CD4	Aspirin	-0.0928541	-0.00252713	0.0877998	0.956239	0.978763	6.77755	0	0
CD4	Smoking	-0.0263074	0.0428659	0.112039	0.224328	0.598208	6.77755	0	0
CD4	Diabetes	-0.0891923	0.0308861	0.150965	0.613931	0.902892	6.77755	0	0
CD4	PSA	-0.0430687	0.000592568	0.0442538	0.978763	0.978763	6.77755	0	0
CD4	Afr	-0.552527	0.173324	0.899175	0.639549	0.902892	6.77755	0	0
CD4	Gh:Age	-0.00579451	0.0024583	0.0107111	0.559084	0.894535	6.77755	0	0
CD4	Gh:BMI	-0.0303162	-0.0181027	-0.00588908	0.00370154	0.0296123	6.77755	0	0
CD4	Gh:Education	-0.0659951	-0.0109957	0.0440037	0.694976	0.915789	6.77755	0	0
CD4	Gh:Aspirin	-0.317056	-0.160016	-0.00297642	0.045819	0.235461	6.77755	0	0
CD4	Gh:Smoking	-0.157897	-0.0747538	0.00838966	0.0779962	0.311985	6.77755	0	0
CD4	Gh:Diabetes	-0.209784	-0.0277501	0.154284	0.764945	0.917934	6.77755	0	0
CD4	Gh:PSA	-0.00943304	0.0371416	0.0837162	0.117957	0.404424	6.77755	0	0
CD4	Age:Afr	-0.0135132	-0.00519103	0.00313114	0.2213	0.598208	6.77755	0	0
CD4	BMI:Afr	-0.00796869	0.0050924	0.0181535	0.444489	0.761982	6.77755	0	0
CD4	Education:Afr	-0.0488663	0.0106804	0.0702271	0.725	0.915789	6.77755	0	0
CD4	Aspirin:Afr	-0.137514	-0.00526142	0.126991	0.937805	0.978763	6.77755	0	0
CD4	Smoking:Afr	-0.100659	-0.0053944	0.0898704	0.911567	0.978763	6.77755	0	0
CD4	Diabetes:Afr	-0.0863697	0.0739978	0.234365	0.365525	0.73105	6.77755	0	0
CD4	PSA:Afr	-0.0942762	-0.0315662	0.0311438	0.323589	0.73105	6.77755	0	0
IL10	(Intercept)	2.44126	3.31196	4.18266	1.52241e-13	3.65378e-12	28.3113	0	0
IL10	Gh	2.14301	3.30544	4.46787	2.93213e-08	3.51856e-07	28.3113	0	0
IL10	Age	-0.00170804	0.0078806	0.0174692	0.107135	0.257124	28.3113	0	0
IL10	BMI	-0.0115003	0.00528335	0.022067	0.536988	0.784168	28.3113	0	0
IL10	Education	-0.0921103	-0.0212906	0.049529	0.555453	0.784168	28.3113	0	0
IL10	Aspirin	-0.115636	0.0427526	0.201141	0.596537	0.795382	28.3113	0	0
IL10	Smoking	-0.144113	-0.0228175	0.098478	0.712163	0.813901	28.3113	0	0
IL10	Diabetes	-0.255003	-0.0444455	0.166112	0.678874	0.813901	28.3113	0	0
IL10	PSA	-0.00291301	0.0736471	0.150207	0.0593637	0.237455	28.3113	0	0
IL10	Afr	-0.799839	0.472942	1.74572	0.466164	0.745863	28.3113	0	0
IL10	Gh:Age	-0.0267141	-0.0122428	0.00222854	0.0972224	0.257124	28.3113	0	0
IL10	Gh:BMI	-0.0646759	-0.0432594	-0.0218428	7.80549e-05	0.00062444	28.3113	0	0
IL10	Gh:Education	-0.262775	-0.166333	-0.0698918	0.000736496	0.00441898	28.3113	0	0
IL10	Gh:Aspirin	-0.40002	-0.124651	0.150719	0.374694	0.642333	28.3113	0	0
IL10	Gh:Smoking	-0.280687	-0.134895	0.0108973	0.0697314	0.239079	28.3113	0	0
IL10	Gh:Diabetes	-0.713832	-0.394635	-0.0754377	0.0154242	0.0740364	28.3113	0	0
IL10	Gh:PSA	-0.0751167	0.00655207	0.0882208	0.874966	0.874966	28.3113	0	0
IL10	Age:Afr	-0.0180142	-0.00342125	0.0111717	0.64565	0.813901	28.3113	0	0
IL10	BMI:Afr	-0.0337183	-0.0108156	0.012087	0.354398	0.642333	28.3113	0	0
IL10	Education:Afr	-0.0959766	0.00843864	0.112854	0.874053	0.874966	28.3113	0	0
IL10	Aspirin:Afr	-0.196695	0.0352105	0.267116	0.765863	0.835487	28.3113	0	0
IL10	Smoking:Afr	-0.0425447	0.124502	0.291549	0.143947	0.314066	28.3113	0	0
IL10	Diabetes:Afr	-0.0802396	0.200965	0.48217	0.161157	0.322313	28.3113	0	0
IL10	PSA:Afr	-0.205787	-0.0958245	0.0141376	0.0875866	0.257124	28.3113	0	0
CD8A	(Intercept)	8.91136	9.90602	10.9007	4.88693e-75	1.17286e-73	6.08546	0	0
CD8A	Gh	-1.05814	0.269793	1.59772	0.69028	0.825006	6.08546	0	0
CD8A	Age	-0.0115243	-0.000570529	0.0103833	0.918632	0.918632	6.08546	0	0
CD8A	BMI	-0.00387558	0.0152977	0.0344709	0.117772	0.4883	6.08546	0	0
CD8A	Education	-0.117768	-0.0368659	0.0440367	0.371522	0.781123	6.08546	0	0
CD8A	Aspirin	-0.124278	0.0566609	0.2376	0.539112	0.81871	6.08546	0	0
CD8A	Smoking	-0.0494281	0.0891366	0.227701	0.207186	0.621557	6.08546	0	0
CD8A	Diabetes	-0.140937	0.0995984	0.340134	0.416769	0.781123	6.08546	0	0
CD8A	PSA	-0.129874	-0.0424141	0.0450462	0.3416	0.781123	6.08546	0	0
CD8A	Afr	-1.72248	-0.268489	1.1855	0.717225	0.825006	6.08546	0	0
CD8A	Gh:Age	-0.0178873	-0.00135568	0.015176	0.872219	0.910141	6.08546	0	0
CD8A	Gh:BMI	-0.0289058	-0.00444012	0.0200256	0.721881	0.825006	6.08546	0	0
CD8A	Gh:Education	-0.141265	-0.0310927	0.0790797	0.57992	0.81871	6.08546	0	0
CD8A	Gh:Aspirin	-0.550288	-0.235713	0.0788615	0.141812	0.4883	6.08546	0	0
CD8A	Gh:Smoking	-0.40172	-0.23517	-0.0686212	0.00568275	0.068193	6.08546	0	0
CD8A	Gh:Diabetes	-0.638902	-0.27426	0.0903831	0.140318	0.4883	6.08546	0	0
CD8A	Gh:PSA	-3.63347e-05	0.0932599	0.186556	0.0500892	0.400713	6.08546	0	0
CD8A	Age:Afr	-0.0123954	0.00427523	0.0209458	0.614983	0.819977	6.08546	0	0
CD8A	BMI:Afr	-0.03685	-0.0106867	0.0154767	0.423108	0.781123	6.08546	0	0
CD8A	Education:Afr	-0.130573	-0.0112913	0.10799	0.852708	0.910141	6.08546	0	0
CD8A	Aspirin:Afr	-0.381443	-0.11652	0.148403	0.388392	0.781123	6.08546	0	0
CD8A	Smoking:Afr	-0.246466	-0.0556363	0.135194	0.567459	0.81871	6.08546	0	0
CD8A	Diabetes:Afr	-0.0808999	0.240341	0.561582	0.142421	0.4883	6.08546	0	0
CD8A	PSA:Afr	-0.167404	-0.0417865	0.0838313	0.514149	0.81871	6.08546	0	0
CCL19	(Intercept)	7.40064	8.40599	9.41135	2.89298e-55	6.94314e-54	3.31082	2.28274e-07	2.71282e-07
CCL19	Gh	-2.37819	-1.03599	0.306206	0.130214	0.446448	3.31082	2.28274e-07	2.71282e-07
CCL19	Age	0.00429287	0.0153644	0.0264359	0.00656524	0.0525219	3.31082	2.28274e-07	2.71282e-07
CCL19	BMI	0.0102621	0.0296413	0.0490206	0.00274458	0.032935	3.31082	2.28274e-07	2.71282e-07
CCL19	Education	-0.112603	-0.0308315	0.0509403	0.459638	0.768346	3.31082	2.28274e-07	2.71282e-07
CCL19	Aspirin	-0.131896	0.0509868	0.23387	0.584525	0.768346	3.31082	2.28274e-07	2.71282e-07
CCL19	Smoking	-0.0570354	0.0830182	0.223072	0.245103	0.690108	3.31082	2.28274e-07	2.71282e-07
CCL19	Diabetes	-0.211874	0.0312465	0.274367	0.800982	0.86193	3.31082	2.28274e-07	2.71282e-07
CCL19	PSA	-0.0727152	0.0156848	0.104085	0.727843	0.86193	3.31082	2.28274e-07	2.71282e-07
CCL19	Afr	0.447277	1.91689	3.38651	0.0106126	0.0636755	3.31082	2.28274e-07	2.71282e-07
CCL19	Gh:Age	-0.0113178	0.00539149	0.0221008	0.526855	0.768346	3.31082	2.28274e-07	2.71282e-07
CCL19	Gh:BMI	-0.0104877	0.0142409	0.0389694	0.25879	0.690108	3.31082	2.28274e-07	2.71282e-07
CCL19	Gh:Education	-0.0816447	0.0297115	0.141068	0.60077	0.768346	3.31082	2.28274e-07	2.71282e-07
CCL19	Gh:Aspirin	-0.353589	-0.0356342	0.282321	0.826016	0.86193	3.31082	2.28274e-07	2.71282e-07
CCL19	Gh:Smoking	-0.2251	-0.0567612	0.111578	0.508428	0.768346	3.31082	2.28274e-07	2.71282e-07
CCL19	Gh:Diabetes	-0.401168	-0.0326071	0.335954	0.86224	0.86224	3.31082	2.28274e-07	2.71282e-07
CCL19	Gh:PSA	-0.0591472	0.0351515	0.12945	0.464742	0.768346	3.31082	2.28274e-07	2.71282e-07
CCL19	Age:Afr	-0.0316957	-0.014846	0.0020037	0.0841375	0.33655	3.31082	2.28274e-07	2.71282e-07
CCL19	BMI:Afr	-0.0539458	-0.0275013	-0.0010568	0.0415328	0.199357	3.31082	2.28274e-07	2.71282e-07
CCL19	Education:Afr	-0.102844	0.0177192	0.138282	0.773149	0.86193	3.31082	2.28274e-07	2.71282e-07
CCL19	Aspirin:Afr	-0.36289	-0.0951205	0.172649	0.486005	0.768346	3.31082	2.28274e-07	2.71282e-07
CCL19	Smoking:Afr	-0.142345	0.0505356	0.243416	0.607349	0.768346	3.31082	2.28274e-07	2.71282e-07
CCL19	Diabetes:Afr	-0.21302	0.111673	0.436365	0.49998	0.768346	3.31082	2.28274e-07	2.71282e-07
CCL19	PSA:Afr	-0.160148	-0.0331805	0.093787	0.608274	0.768346	3.31082	2.28274e-07	2.71282e-07
CXCL10	(Intercept)	5.04561	6.03114	7.01667	1.28583e-31	3.08599e-30	9.21111	0	0
CXCL10	Gh	-0.454756	0.860976	2.17671	0.199469	0.435206	9.21111	0	0
CXCL10	Age	0.0197386	0.0305919	0.0414451	3.85245e-08	4.62294e-07	9.21111	0	0
CXCL10	BMI	0.00179221	0.0207894	0.0397865	0.0319875	0.15354	9.21111	0	0
CXCL10	Education	-0.0786381	0.00152141	0.0816809	0.970305	0.970305	9.21111	0	0
CXCL10	Aspirin	-0.188582	-0.00930495	0.169972	0.918916	0.958869	9.21111	0	0
CXCL10	Smoking	-0.166492	-0.0292001	0.108092	0.676575	0.81189	9.21111	0	0
CXCL10	Diabetes	-0.560734	-0.322408	-0.0840812	0.00805229	0.0644183	9.21111	0	0
CXCL10	PSA	-0.117988	-0.031331	0.055326	0.478282	0.778453	9.21111	0	0
CXCL10	Afr	-0.197557	1.24308	2.68372	0.0907417	0.272225	9.21111	0	0
CXCL10	Gh:Age	-0.012739	0.00364077	0.0200206	0.66288	0.81189	9.21111	0	0
CXCL10	Gh:BMI	-0.0268245	-0.00258347	0.0216575	0.834425	0.953629	9.21111	0	0
CXCL10	Gh:Education	-0.170021	-0.0608609	0.0482996	0.274268	0.548535	9.21111	0	0
CXCL10	Gh:Aspirin	-0.556678	-0.244992	0.0666935	0.123318	0.328847	9.21111	0	0
CXCL10	Gh:Smoking	-0.228598	-0.0635783	0.101441	0.449896	0.778453	9.21111	0	0
CXCL10	Gh:Diabetes	-0.700879	-0.339585	0.0217084	0.0654236	0.261695	9.21111	0	0
CXCL10	Gh:PSA	-0.118297	-0.0258572	0.0665821	0.583278	0.778453	9.21111	0	0
CXCL10	Age:Afr	-0.0310154	-0.0144979	0.00201961	0.0853237	0.272225	9.21111	0	0
CXCL10	BMI:Afr	-0.0445964	-0.0186733	0.0072498	0.157858	0.378859	9.21111	0	0
CXCL10	Education:Afr	-0.125798	-0.00761202	0.110574	0.899474	0.958869	9.21111	0	0
CXCL10	Aspirin:Afr	-0.170703	0.0917868	0.354277	0.492849	0.778453	9.21111	0	0
CXCL10	Smoking:Afr	-0.136268	0.0528099	0.241887	0.58384	0.778453	9.21111	0	0
CXCL10	Diabetes:Afr	0.051181	0.369472	0.687762	0.0229322	0.137593	9.21111	0	0
CXCL10	PSA:Afr	-0.0858632	0.0386008	0.163065	0.543023	0.778453	9.21111	0	0
PTN	(Intercept)	-4.49446	-3.56764	-2.64083	7.90651e-14	9.48781e-13	47.5615	0	0
PTN	Gh	1.05108	2.28843	3.52577	0.000296134	0.00236908	47.5615	0	0
PTN	Age	0.0939601	0.104167	0.114373	2.88393e-78	6.92143e-77	47.5615	0	0
PTN	BMI	-0.0197298	-0.00186448	0.0160009	0.837813	0.913978	47.5615	0	0
PTN	Education	-0.182181	-0.106797	-0.0314136	0.00552492	0.0265196	47.5615	0	0
PTN	Aspirin	-0.378273	-0.209677	-0.0410806	0.0148267	0.0508344	47.5615	0	0
PTN	Smoking	0.0459665	0.175079	0.304192	0.00790358	0.0316143	47.5615	0	0
PTN	Diabetes	-0.283763	-0.059635	0.164493	0.601779	0.754663	47.5615	0	0
PTN	PSA	-0.0494321	0.0320622	0.113556	0.440369	0.646212	47.5615	0	0
PTN	Afr	-0.445673	0.909136	2.26394	0.188262	0.369414	47.5615	0	0
PTN	Gh:Age	-0.0333949	-0.0179909	-0.00258692	0.022107	0.066321	47.5615	0	0
PTN	Gh:BMI	-0.0376935	-0.0148967	0.00790014	0.200099	0.369414	47.5615	0	0
PTN	Gh:Education	-0.141528	-0.0388706	0.0637865	0.457733	0.646212	47.5615	0	0
PTN	Gh:Aspirin	-0.424029	-0.130913	0.162204	0.381103	0.626213	47.5615	0	0
PTN	Gh:Smoking	-0.116947	0.0382413	0.19343	0.628886	0.754663	47.5615	0	0
PTN	Gh:Diabetes	-0.19127	0.148499	0.488268	0.391383	0.626213	47.5615	0	0
PTN	Gh:PSA	-0.111865	-0.0249326	0.0619995	0.573778	0.754663	47.5615	0	0
PTN	Age:Afr	-0.0433058	-0.0277723	-0.0122389	0.000467415	0.00280449	47.5615	0	0
PTN	BMI:Afr	-0.0242828	9.58538e-05	0.0244745	0.993847	0.993847	47.5615	0	0
PTN	Education:Afr	-0.00894423	0.1022	0.213345	0.0714767	0.155949	47.5615	0	0
PTN	Aspirin:Afr	-0.00671428	0.240137	0.486989	0.056556	0.135734	47.5615	0	0
PTN	Smoking:Afr	-0.370344	-0.192531	-0.0147183	0.033843	0.0902479	47.5615	0	0
PTN	Diabetes:Afr	-0.240091	0.0592371	0.358565	0.69791	0.797611	47.5615	0	0
PTN	PSA:Afr	-0.124352	-0.0073035	0.109745	0.902596	0.941839	47.5615	0	0
IL12RB1	(Intercept)	1.28531	1.80222	2.31914	1.20181e-11	2.88435e-10	6.79671	0	0
IL12RB1	Gh	0.647919	1.33803	2.02814	0.000149038	0.00119231	6.79671	0	0
IL12RB1	Age	0.0068802	0.0125728	0.0182653	1.58206e-05	0.000189848	6.79671	0	0
IL12RB1	BMI	-0.00670987	0.00325423	0.0132183	0.521832	0.719558	6.79671	0	0
IL12RB1	Education	-0.0551921	-0.013148	0.0288961	0.539669	0.719558	6.79671	0	0
IL12RB1	Aspirin	-0.158196	-0.0641645	0.0298672	0.180919	0.394732	6.79671	0	0
IL12RB1	Smoking	-0.0166844	0.0553261	0.127336	0.131992	0.316781	6.79671	0	0
IL12RB1	Diabetes	-0.0622915	0.0627121	0.187716	0.325212	0.600391	6.79671	0	0
IL12RB1	PSA	-0.0637081	-0.018256	0.027196	0.430873	0.689397	6.79671	0	0
IL12RB1	Afr	-0.683006	0.0726161	0.828238	0.850494	0.892657	6.79671	0	0
IL12RB1	Gh:Age	-0.0170052	-0.00841393	0.000177368	0.054914	0.22204	6.79671	0	0
IL12RB1	Gh:BMI	-0.0255721	-0.0128575	-0.00014301	0.0474818	0.22204	6.79671	0	0
IL12RB1	Gh:Education	-0.112561	-0.0553057	0.00194954	0.0583156	0.22204	6.79671	0	0
IL12RB1	Gh:Aspirin	-0.300171	-0.13669	0.0267908	0.101188	0.269835	6.79671	0	0
IL12RB1	Gh:Smoking	-0.165986	-0.0794322	0.00712141	0.0720336	0.22204	6.79671	0	0
IL12RB1	Gh:Diabetes	-0.362212	-0.172711	0.0167893	0.0740133	0.22204	6.79671	0	0
IL12RB1	Gh:PSA	-0.0476707	0.000814206	0.0492991	0.973725	0.973725	6.79671	0	0
IL12RB1	Age:Afr	-0.0107642	-0.00210067	0.00656284	0.634389	0.801334	6.79671	0	0
IL12RB1	BMI:Afr	-0.012334	0.00126275	0.0148595	0.855463	0.892657	6.79671	0	0
IL12RB1	Education:Afr	-0.0686735	-0.00668451	0.0553045	0.832498	0.892657	6.79671	0	0
IL12RB1	Aspirin:Afr	-0.0680571	0.0696202	0.207297	0.321376	0.600391	6.79671	0	0
IL12RB1	Smoking:Afr	-0.139731	-0.0405586	0.0586136	0.422526	0.689397	6.79671	0	0
IL12RB1	Diabetes:Afr	-0.114399	0.0525459	0.219491	0.537041	0.719558	6.79671	0	0
IL12RB1	PSA:Afr	-0.0545353	0.0107468	0.0760289	0.746789	0.892657	6.79671	0	0
VEGFC	(Intercept)	4.34263	4.89347	5.44431	1.70236e-61	4.08568e-60	3.61111	2.0127e-08	2.42708e-08
VEGFC	Gh	-1.1897	-0.454297	0.281102	0.225775	0.492601	3.61111	2.0127e-08	2.42708e-08
VEGFC	Age	-0.0203899	-0.0143237	-0.00825754	3.96948e-06	4.76338e-05	3.61111	2.0127e-08	2.42708e-08
VEGFC	BMI	-0.011542	-0.000923997	0.00969404	0.864476	0.956471	3.61111	2.0127e-08	2.42708e-08
VEGFC	Education	-0.0891509	-0.0443476	0.000455797	0.0523733	0.162833	3.61111	2.0127e-08	2.42708e-08
VEGFC	Aspirin	-0.102991	-0.00278853	0.0974144	0.956471	0.956471	3.61111	2.0127e-08	2.42708e-08
VEGFC	Smoking	-0.115726	-0.03899	0.0377463	0.31906	0.638119	3.61111	2.0127e-08	2.42708e-08
VEGFC	Diabetes	-0.264009	-0.130802	0.00240581	0.0542776	0.162833	3.61111	2.0127e-08	2.42708e-08
VEGFC	PSA	-0.0438185	0.00461648	0.0530515	0.851706	0.956471	3.61111	2.0127e-08	2.42708e-08
VEGFC	Afr	-1.716	-0.910784	-0.105572	0.0266576	0.153992	3.61111	2.0127e-08	2.42708e-08
VEGFC	Gh:Age	-0.00785247	0.00130267	0.0104578	0.780187	0.956471	3.61111	2.0127e-08	2.42708e-08
VEGFC	Gh:BMI	0.000283432	0.0138324	0.0273814	0.0454027	0.162833	3.61111	2.0127e-08	2.42708e-08
VEGFC	Gh:Education	-0.0427704	0.0182425	0.0792554	0.557608	0.836412	3.61111	2.0127e-08	2.42708e-08
VEGFC	Gh:Aspirin	-0.281952	-0.107742	0.0664677	0.225246	0.492601	3.61111	2.0127e-08	2.42708e-08
VEGFC	Gh:Smoking	0.00864606	0.10088	0.193114	0.0320816	0.153992	3.61111	2.0127e-08	2.42708e-08
VEGFC	Gh:Diabetes	-0.165624	0.0363128	0.23825	0.724322	0.956471	3.61111	2.0127e-08	2.42708e-08
VEGFC	Gh:PSA	-0.0675912	-0.0159243	0.0357426	0.54553	0.836412	3.61111	2.0127e-08	2.42708e-08
VEGFC	Age:Afr	0.00254835	0.0117804	0.0210125	0.0124243	0.0993944	3.61111	2.0127e-08	2.42708e-08
VEGFC	BMI:Afr	-0.0131825	0.00130658	0.0157957	0.859612	0.956471	3.61111	2.0127e-08	2.42708e-08
VEGFC	Education:Afr	-0.00534747	0.0607098	0.126767	0.071624	0.190997	3.61111	2.0127e-08	2.42708e-08
VEGFC	Aspirin:Afr	-0.0986756	0.0480372	0.19475	0.520778	0.836412	3.61111	2.0127e-08	2.42708e-08
VEGFC	Smoking:Afr	-0.147632	-0.041951	0.0637297	0.436278	0.805436	3.61111	2.0127e-08	2.42708e-08
VEGFC	Diabetes:Afr	-0.172773	0.0051286	0.18303	0.954909	0.956471	3.61111	2.0127e-08	2.42708e-08
VEGFC	PSA:Afr	-0.0640775	0.00548898	0.0750554	0.877014	0.956471	3.61111	2.0127e-08	2.42708e-08
MCP3	(Intercept)	4.5758	6.99257	9.40933	1.68649e-08	4.04757e-07	1.64436	0.028182	0.030012
MCP3	Gh	-0.130438	3.09607	6.32257	0.0599944	0.239978	1.64436	0.028182	0.030012
MCP3	Age	-0.049224	-0.0226092	0.00400556	0.0958495	0.287549	1.64436	0.028182	0.030012
MCP3	BMI	-0.048394	-0.00180824	0.0447775	0.939315	0.939315	1.64436	0.028182	0.030012
MCP3	Education	-0.425327	-0.228756	-0.0321845	0.0225903	0.135542	1.64436	0.028182	0.030012
MCP3	Aspirin	-0.681897	-0.242265	0.197367	0.279874	0.479785	1.64436	0.028182	0.030012
MCP3	Smoking	-0.403549	-0.0668746	0.2698	0.696847	0.781114	1.64436	0.028182	0.030012
MCP3	Diabetes	-0.926255	-0.341819	0.242618	0.251439	0.464196	1.64436	0.028182	0.030012
MCP3	PSA	-0.0197601	0.192744	0.405249	0.0754141	0.258563	1.64436	0.028182	0.030012
MCP3	Afr	-9.1759	-5.64309	-2.11029	0.00176431	0.01469	1.64436	0.028182	0.030012
MCP3	Gh:Age	-0.0810123	-0.0408449	-0.000677475	0.0462644	0.222069	1.64436	0.028182	0.030012
MCP3	Gh:BMI	-0.0841919	-0.0247469	0.0346981	0.414264	0.584844	1.64436	0.028182	0.030012
MCP3	Gh:Education	-0.317339	-0.0496505	0.218038	0.716021	0.781114	1.64436	0.028182	0.030012
MCP3	Gh:Aspirin	-0.502014	0.262317	1.02665	0.500896	0.633303	1.64436	0.028182	0.030012
MCP3	Gh:Smoking	-0.155413	0.249256	0.653926	0.227133	0.454266	1.64436	0.028182	0.030012
MCP3	Gh:Diabetes	-0.314857	0.571125	1.45711	0.206243	0.454266	1.64436	0.028182	0.030012
MCP3	Gh:PSA	-0.201575	0.0251092	0.251794	0.828012	0.864012	1.64436	0.028182	0.030012
MCP3	Age:Afr	0.023951	0.064456	0.104961	0.00183625	0.01469	1.64436	0.028182	0.030012
MCP3	BMI:Afr	-0.0313676	0.0322023	0.0957722	0.320526	0.48079	1.64436	0.028182	0.030012
MCP3	Education:Afr	-0.14203	0.147791	0.437612	0.317316	0.48079	1.64436	0.028182	0.030012
MCP3	Aspirin:Afr	-0.242052	0.401638	1.04533	0.22115	0.454266	1.64436	0.028182	0.030012
MCP3	Smoking:Afr	-0.551246	-0.087581	0.376084	0.711033	0.781114	1.64436	0.028182	0.030012
MCP3	Diabetes:Afr	-1.04811	-0.267583	0.512945	0.501365	0.633303	1.64436	0.028182	0.030012
MCP3	PSA:Afr	-0.548028	-0.242811	0.0624059	0.118847	0.316926	1.64436	0.028182	0.030012
CXCL5	(Intercept)	12.6944	13.352	14.0096	6.65159e-230	1.59638e-228	90.9213	0	0
CXCL5	Gh	-0.809457	0.0685015	0.94646	0.878373	0.981998	90.9213	0	0
CXCL5	Age	-0.0132707	-0.00602859	0.00121351	0.1027	0.616201	90.9213	0	0
CXCL5	BMI	-0.0198702	-0.0071938	0.00548258	0.26579	0.87773	90.9213	0	0
CXCL5	Education	-0.105509	-0.0520206	0.00146802	0.0566184	0.58775	90.9213	0	0
CXCL5	Aspirin	-0.174845	-0.0552172	0.0644104	0.36537	0.87773	90.9213	0	0
CXCL5	Smoking	-0.0926659	-0.00105394	0.090558	0.981998	0.981998	90.9213	0	0
CXCL5	Diabetes	-0.182167	-0.0231372	0.135893	0.775374	0.981998	90.9213	0	0
CXCL5	PSA	-0.0488999	0.00892435	0.0667486	0.762116	0.981998	90.9213	0	0
CXCL5	Afr	-0.0835117	0.877793	1.8391	0.0734688	0.58775	90.9213	0	0
CXCL5	Gh:Age	-0.00888689	0.002043	0.0129729	0.713913	0.981998	90.9213	0	0
CXCL5	Gh:BMI	-0.0181646	-0.00198917	0.0141863	0.809404	0.981998	90.9213	0	0
CXCL5	Gh:Education	-0.0338125	0.0390279	0.111868	0.293405	0.87773	90.9213	0	0
CXCL5	Gh:Aspirin	-0.154899	0.0530818	0.261063	0.616678	0.981998	90.9213	0	0
CXCL5	Gh:Smoking	-0.106781	0.00333312	0.113447	0.952658	0.981998	90.9213	0	0
CXCL5	Gh:Diabetes	-0.230673	0.0104099	0.251493	0.932507	0.981998	90.9213	0	0
CXCL5	Gh:PSA	-0.100281	-0.0385988	0.023084	0.219821	0.87773	90.9213	0	0
CXCL5	Age:Afr	-0.00991766	0.00110409	0.0121258	0.844238	0.981998	90.9213	0	0
CXCL5	BMI:Afr	-0.00713594	0.010162	0.0274599	0.24934	0.87773	90.9213	0	0
CXCL5	Education:Afr	-0.0531849	0.0256778	0.10454	0.5231	0.981998	90.9213	0	0
CXCL5	Aspirin:Afr	-0.0943661	0.0807875	0.255941	0.365721	0.87773	90.9213	0	0
CXCL5	Smoking:Afr	-0.135627	-0.00945994	0.116707	0.883084	0.981998	90.9213	0	0
CXCL5	Diabetes:Afr	-0.215018	-0.00262988	0.209758	0.980624	0.981998	90.9213	0	0
CXCL5	PSA:Afr	-0.0523642	0.0306879	0.11374	0.468663	0.981998	90.9213	0	0
CXCL11	(Intercept)	5.11917	6.36402	7.60887	7.05545e-23	1.69331e-21	25.9959	0	0
CXCL11	Gh	-0.884301	0.777634	2.43957	0.358831	0.615139	25.9959	0	0
CXCL11	Age	0.000795262	0.0145042	0.0282132	0.0381271	0.18301	25.9959	0	0
CXCL11	BMI	0.00217203	0.0261678	0.0501636	0.032591	0.18301	25.9959	0	0
CXCL11	Education	-0.185391	-0.0841394	0.0171121	0.103297	0.275458	25.9959	0	0
CXCL11	Aspirin	-0.0807022	0.145747	0.372197	0.20695	0.480218	25.9959	0	0
CXCL11	Smoking	-0.208224	-0.0348069	0.13861	0.693834	0.754411	25.9959	0	0
CXCL11	Diabetes	-0.622612	-0.321575	-0.0205389	0.0363066	0.18301	25.9959	0	0
CXCL11	PSA	-0.14168	-0.0322214	0.0772373	0.563716	0.676459	25.9959	0	0
CXCL11	Afr	0.108957	1.92866	3.74837	0.0377889	0.18301	25.9959	0	0
CXCL11	Gh:Age	-0.00814117	0.0125486	0.0332384	0.23433	0.480218	25.9959	0	0
CXCL11	Gh:BMI	-0.0613861	-0.0307667	-0.000147246	0.04891	0.19564	25.9959	0	0
CXCL11	Gh:Education	-0.0134165	0.124467	0.26235	0.0768127	0.244746	25.9959	0	0
CXCL11	Gh:Aspirin	-0.619792	-0.226094	0.167604	0.260118	0.480218	25.9959	0	0
CXCL11	Gh:Smoking	-0.222972	-0.0145311	0.193909	0.891242	0.891242	25.9959	0	0
CXCL11	Gh:Diabetes	-0.373878	0.0824811	0.53884	0.722977	0.754411	25.9959	0	0
CXCL11	Gh:PSA	-0.164663	-0.0479005	0.068862	0.421091	0.631636	25.9959	0	0
CXCL11	Age:Afr	-0.0333359	-0.0124722	0.00839143	0.241118	0.480218	25.9959	0	0
CXCL11	BMI:Afr	-0.0434331	-0.010689	0.0220551	0.522029	0.676459	25.9959	0	0
CXCL11	Education:Afr	-0.212211	-0.0629272	0.0863561	0.408427	0.631636	25.9959	0	0
CXCL11	Aspirin:Afr	-0.396148	-0.0645906	0.266967	0.702401	0.754411	25.9959	0	0
CXCL11	Smoking:Afr	-0.165663	0.0731653	0.311994	0.547957	0.676459	25.9959	0	0
CXCL11	Diabetes:Afr	-0.0448501	0.357191	0.759232	0.0815821	0.244746	25.9959	0	0
CXCL11	PSA:Afr	-0.100255	0.0569587	0.214172	0.477371	0.673935	25.9959	0	0
PDL2	(Intercept)	2.39713	3.22944	4.06174	5.06091e-14	1.21462e-12	21.4166	0	0
PDL2	Gh	0.512602	1.62377	2.73494	0.00421218	0.0505462	21.4166	0	0
PDL2	Age	-0.00461562	0.00455018	0.013716	0.330301	0.999123	21.4166	0	0
PDL2	BMI	-0.0212365	-0.00519294	0.0108506	0.525558	0.999123	21.4166	0	0
PDL2	Education	-0.0677346	-3.7928e-05	0.0676587	0.999123	0.999123	21.4166	0	0
PDL2	Aspirin	-0.155293	-0.00388862	0.147515	0.959823	0.999123	21.4166	0	0
PDL2	Smoking	-0.117147	-0.0012002	0.114746	0.983802	0.999123	21.4166	0	0
PDL2	Diabetes	-0.129763	0.0715093	0.272782	0.485939	0.999123	21.4166	0	0
PDL2	PSA	-0.0626862	0.0104978	0.0836817	0.778449	0.999123	21.4166	0	0
PDL2	Afr	-0.942009	0.274644	1.4913	0.657956	0.999123	21.4166	0	0
PDL2	Gh:Age	-0.0221251	-0.0082919	0.00554126	0.239842	0.959367	21.4166	0	0
PDL2	Gh:BMI	-0.0372929	-0.0168208	0.00365136	0.107232	0.757062	21.4166	0	0
PDL2	Gh:Education	-0.0902203	0.00196848	0.0941572	0.966594	0.999123	21.4166	0	0
PDL2	Gh:Aspirin	-0.359804	-0.0965776	0.166649	0.4718	0.999123	21.4166	0	0
PDL2	Gh:Smoking	-0.0389421	0.100421	0.239784	0.157721	0.757062	21.4166	0	0
PDL2	Gh:Diabetes	-0.0793943	0.225727	0.530848	0.146936	0.757062	21.4166	0	0
PDL2	Gh:PSA	-0.0656799	0.0123874	0.0904547	0.755638	0.999123	21.4166	0	0
PDL2	Age:Afr	-0.0152765	-0.0013271	0.0126223	0.851977	0.999123	21.4166	0	0
PDL2	BMI:Afr	-0.022974	-0.00108133	0.0208114	0.922825	0.999123	21.4166	0	0
PDL2	Education:Afr	-0.11026	-0.0104497	0.089361	0.837304	0.999123	21.4166	0	0
PDL2	Aspirin:Afr	-0.242439	-0.0207598	0.200919	0.854267	0.999123	21.4166	0	0
PDL2	Smoking:Afr	-0.136118	0.0235626	0.183243	0.772264	0.999123	21.4166	0	0
PDL2	Diabetes:Afr	-0.220132	0.0486726	0.317477	0.722487	0.999123	21.4166	0	0
PDL2	PSA:Afr	-0.129519	-0.0244063	0.0807066	0.648826	0.999123	21.4166	0	0
LAPTGFbeta1	(Intercept)	3.21768	3.63196	4.04624	4.4051e-60	1.05722e-58	1.55082	0.0465962	0.0483657
LAPTGFbeta1	Gh	-0.788722	-0.235638	0.317445	0.403425	0.637822	1.55082	0.0465962	0.0483657
LAPTGFbeta1	Age	-0.011566	-0.00700371	-0.00244143	0.0026479	0.0317748	1.55082	0.0465962	0.0483657
LAPTGFbeta1	BMI	-0.00731669	0.00066899	0.00865467	0.869487	0.869487	1.55082	0.0465962	0.0483657
LAPTGFbeta1	Education	-0.0476654	-0.0139694	0.0197266	0.416204	0.637822	1.55082	0.0465962	0.0483657
LAPTGFbeta1	Aspirin	-0.0282585	0.0471027	0.122464	0.220364	0.524294	1.55082	0.0465962	0.0483657
LAPTGFbeta1	Smoking	-0.045286	0.0124263	0.0701387	0.672808	0.849863	1.55082	0.0465962	0.0483657
LAPTGFbeta1	Diabetes	-0.179721	-0.0795379	0.0206455	0.119596	0.358789	1.55082	0.0465962	0.0483657
LAPTGFbeta1	PSA	-0.0267291	0.00969822	0.0461255	0.601561	0.802081	1.55082	0.0465962	0.0483657
LAPTGFbeta1	Afr	-1.11913	-0.513538	0.0920504	0.0964367	0.358789	1.55082	0.0465962	0.0483657
LAPTGFbeta1	Gh:Age	-0.00285245	0.00403299	0.0109184	0.250745	0.524294	1.55082	0.0465962	0.0483657
LAPTGFbeta1	Gh:BMI	-0.00899299	0.00119699	0.011387	0.817785	0.869487	1.55082	0.0465962	0.0483657
LAPTGFbeta1	Gh:Education	-0.0846783	-0.0387914	0.00709555	0.0974731	0.358789	1.55082	0.0465962	0.0483657
LAPTGFbeta1	Gh:Aspirin	-0.184295	-0.0532738	0.0777469	0.425214	0.637822	1.55082	0.0465962	0.0483657
LAPTGFbeta1	Gh:Smoking	-0.0761231	-0.0067552	0.0626127	0.848525	0.869487	1.55082	0.0465962	0.0483657
LAPTGFbeta1	Gh:Diabetes	-0.238193	-0.086319	0.065555	0.265064	0.524294	1.55082	0.0465962	0.0483657
LAPTGFbeta1	Gh:PSA	-0.0138732	0.0249847	0.0638427	0.207403	0.524294	1.55082	0.0465962	0.0483657
LAPTGFbeta1	Age:Afr	-0.00124389	0.00569943	0.0126428	0.10757	0.358789	1.55082	0.0465962	0.0483657
LAPTGFbeta1	BMI:Afr	-0.00917447	0.0017226	0.0126197	0.756527	0.869487	1.55082	0.0465962	0.0483657
LAPTGFbeta1	Education:Afr	-0.00374849	0.0459323	0.095613	0.0699446	0.358789	1.55082	0.0465962	0.0483657
LAPTGFbeta1	Aspirin:Afr	-0.144091	-0.0337503	0.0765904	0.548581	0.774467	1.55082	0.0465962	0.0483657
LAPTGFbeta1	Smoking:Afr	-0.067464	0.0120169	0.0914979	0.766819	0.869487	1.55082	0.0465962	0.0483657
LAPTGFbeta1	Diabetes:Afr	0.00298513	0.136782	0.270579	0.0451099	0.358789	1.55082	0.0465962	0.0483657
LAPTGFbeta1	PSA:Afr	-0.0809058	-0.0285858	0.0237341	0.283992	0.524294	1.55082	0.0465962	0.0483657
