# Supplementary material for: Serum proteomics links suppression of tumor immunity to ancestry and lethal prostate cancer
Source: Nat Commun. 2022 Apr 1;13:1759. doi: 10.1038/s41467-022-29235-2 (PMC8975871; doi:10.1038/s41467-022-29235-2)
Supplement: Supplementary file 6 — Supplementary Data 2 [file 41467_2022_29235_MOESM6_ESM.xlsx]

## Sheet: Regression Coefficients with CI
Protein	0.025	0.05	0.5	0.9	0.975
CXCL5	0.226542	0.22929	0.243606	0.257922	0.260671
CXCL1	0.242588	0.246176	0.264865	0.283554	0.287142
MCP2	0.157944	0.162957	0.189067	0.215178	0.220191
MCP1	-0.211684	-0.206777	-0.181219	-0.155661	-0.150754
CXCL11	0.0870565	0.0901731	0.106405	0.122638	0.125754
CCL23	-0.241425	-0.234847	-0.200583	-0.166319	-0.15974
PTN	-0.107241	-0.104251	-0.0886793	-0.0731077	-0.070118
TWEAK	-0.359751	-0.349254	-0.294582	-0.23991	-0.229413
NCR1	-0.200335	-0.193962	-0.160765	-0.127569	-0.121195
CCL17	0.0649207	0.0695858	0.0938831	0.11818	0.122845
IL18	-0.15677	-0.150801	-0.119713	-0.0886246	-0.0826556
CD8A	-0.119764	-0.115144	-0.0910815	-0.0670188	-0.0623987
IL12	-0.114913	-0.110281	-0.0861572	-0.0620331	-0.0574012
CXCL9	-0.0996389	-0.0956083	-0.0746156	-0.0536229	-0.0495923
TNFRSF4	-0.177231	-0.170013	-0.132424	-0.0948355	-0.0876184
MCP4	0.0618758	0.0671567	0.0946612	0.122166	0.127447
MMP7	0.112719	0.12478	0.187601	0.250422	0.262484
CCL3	0.0230751	0.0256147	0.0388416	0.0520685	0.0546081
TNFRSF21	-0.280536	-0.266705	-0.19467	-0.122634	-0.108804
TNFRSF9	-0.134732	-0.128069	-0.093366	-0.058663	-0.052
HO1	-0.188981	-0.179512	-0.130197	-0.0808821	-0.0714136
PDL2	0.0650398	0.0742802	0.122407	0.170534	0.179774
CD70	0.052798	0.0609471	0.10339	0.145832	0.153981
CCL20	0.0191901	0.0221786	0.0377438	0.053309	0.0562976
TNFSF14	-0.076937	-0.0727842	-0.0511547	-0.0295253	-0.0253724
IL7	-0.116471	-0.110123	-0.0770608	-0.0439987	-0.0376508
ARG1	-0.182779	-0.172677	-0.12006	-0.0674432	-0.0573408
CCL19	0.022087	0.026307	0.048286	0.070265	0.074485
LAMP3	-0.0796347	-0.0746084	-0.04843	-0.0222516	-0.0172253
TRAIL	0.0375689	0.0491844	0.109681	0.170179	0.181794
HGF	-0.122693	-0.114797	-0.0736707	-0.0325449	-0.0246487
FGF2	-0.0931922	-0.0871253	-0.0555272	-0.023929	-0.0178622
CASP8	-0.0452087	-0.0421742	-0.0263695	-0.0105649	-0.00753039
CCL4	0.00864805	0.013192	0.0368585	0.060525	0.065069
GZMB	-0.05627	-0.0523396	-0.0318689	-0.0113981	-0.00746773
PGF	-0.129284	-0.120124	-0.072412	-0.0247003	-0.0155396
ICOSLG	0.0218744	0.0351757	0.104453	0.173731	0.187032
MICAB	-0.0309575	-0.0286983	-0.0169316	-0.00516491	-0.00290569
NOS3	0.0127798	0.0227531	0.0746971	0.126641	0.136614
PDCD1	-0.0775586	-0.0715803	-0.0404434	-0.00930651	-0.0033282
GZMH	0.00204461	0.00579778	0.0253455	0.0448932	0.0486463
FASLG	-0.111595	-0.102881	-0.0574957	-0.0121107	-0.00339674
CD83	-0.112634	-0.103826	-0.0579491	-0.0120723	-0.00326387
CRTAM	-0.0800116	-0.0736527	-0.0405336	-0.00741444	-0.00105554
LAPTGFbeta1	0.00185105	0.0131752	0.0721548	0.131134	0.142459
CSF1	-0.197933	-0.181995	-0.098985	-0.0159746	-3.65815e-05
CXCL10	-0.0519259	-0.0477179	-0.0258013	-0.00388481	0.000323183
Gal9	-0.114463	-0.104993	-0.0556737	-0.00635429	0.00311507
VEGFC	-0.00398571	0.00414924	0.0465186	0.088888	0.0970229
PDGFsubunitB	-0.353533	-0.32361	-0.167761	-0.0119125	0.0180106
IL6	-0.00254855	0.000681875	0.0175069	0.034332	0.0375624
Gal1	-0.0146079	0.00144575	0.085058	0.16867	0.184724
ANG1	-0.142803	-0.129726	-0.0616215	0.00648344	0.0195596
KLRD1	-0.065153	-0.0589456	-0.0266158	0.00571412	0.0119215
IL10	-0.0135926	-0.00665067	0.029505	0.0656606	0.0726025
CD27	-0.0170332	-0.00882989	0.0338956	0.0766212	0.0848245
CX3CL1	-0.0194299	-0.0108721	0.0336998	0.0782717	0.0868295
IL8	-0.0142286	-0.0128101	-0.00542208	0.00196592	0.00338443
VEGFR2	-0.041118	-0.0263541	0.0505407	0.127435	0.142199
CD5	-0.0270889	-0.0177747	0.0307365	0.0792476	0.0885618
CD40	-0.0753406	-0.0673214	-0.0255552	0.016211	0.0242301
CD28	-0.0340758	-0.0233063	0.0327846	0.0888755	0.099645
TNFRSF12A	-0.0276838	-0.0196943	0.0219178	0.0635298	0.0715193
IL4	-0.0361543	-0.0320764	-0.0108373	0.0104017	0.0144796
CD40L	-0.0397651	-0.0352341	-0.0116349	0.0119643	0.0164954
MCP3	-0.0136312	-0.0120582	-0.00386567	0.00432686	0.00589984
ANGPT2	-0.0287526	-0.0211022	0.018743	0.0585882	0.0662385
TIE2	-0.123727	-0.109405	-0.0348088	0.039787	0.0541094
ADA	-0.0243521	-0.0179099	0.0156436	0.049197	0.0556393
EGF	-0.0147429	-0.0109487	0.00881254	0.0285738	0.0323679
VEGFA	-0.0607856	-0.0533609	-0.0146907	0.0239795	0.0314043
CD4	-0.0439999	-0.0337235	0.0197991	0.0733217	0.0835981
IL5	-0.0235588	-0.0206605	-0.00556525	0.00952997	0.0124283
GZMA	-0.0390173	-0.0311046	0.0101069	0.0513185	0.0592312
CAIX	-0.0431655	-0.0372829	-0.00664434	0.0239942	0.0298768
MMP12	-0.0269402	-0.0219225	0.0042115	0.0303455	0.0353632
ADGRG1	-0.0199052	-0.0162692	0.0026686	0.0216063	0.0252424
CD244	-0.0693806	-0.0591982	-0.00616486	0.0468685	0.0570509
PDL1	-0.0401142	-0.0331664	0.00301956	0.0392056	0.0461533
CXCL13	-0.0392706	-0.0330877	-0.000884897	0.0313179	0.0375008
IL12RB1	-0.0557683	-0.0469225	-0.000850719	0.045221	0.0540668
DCN	-0.0846583	-0.070904	0.000732416	0.0723689	0.0861231
