# Supplementary material for: Serum proteomics links suppression of tumor immunity to ancestry and lethal prostate cancer
Source: Nat Commun. 2022 Apr 1;13:1759. doi: 10.1038/s41467-022-29235-2 (PMC8975871; doi:10.1038/s41467-022-29235-2)
Supplement: Supplementary file 7 — Supplementary Data 3 [file 41467_2022_29235_MOESM7_ESM.xlsx]

## Sheet: Regression Coefficients with CI
Protein	0.025	0.05	0.5	0.9	0.975
CXCL5	0.21122	0.214105	0.229128	0.244151	0.247037
CXCL1	0.224411	0.228206	0.247967	0.267727	0.271522
MCP1	-0.203973	-0.19897	-0.17292	-0.14687	-0.141867
MCP2	0.140486	0.145557	0.171966	0.198375	0.203447
CXCL11	0.0773622	0.08058	0.0973359	0.114092	0.11731
PTN	-0.130797	-0.127098	-0.107837	-0.088576	-0.084877
CCL23	-0.220184	-0.213392	-0.178027	-0.142662	-0.13587
TWEAK	-0.304037	-0.293091	-0.236093	-0.179096	-0.16815
NCR1	-0.197086	-0.19054	-0.156452	-0.122364	-0.115818
IL18	-0.17306	-0.167115	-0.136156	-0.105197	-0.0992519
CCL17	0.0666545	0.0712987	0.0954814	0.119664	0.124308
CD8A	-0.129095	-0.124527	-0.100742	-0.0769563	-0.0723884
TNFRSF4	-0.197311	-0.189948	-0.151608	-0.113268	-0.105905
IL12	-0.123982	-0.119256	-0.0946475	-0.0700386	-0.0653126
CXCL9	-0.1013	-0.0967391	-0.0729876	-0.0492361	-0.0446747
MCP4	0.059316	0.0645802	0.0919916	0.119403	0.124667
MMP7	0.108657	0.122115	0.192191	0.262267	0.275725
TNFRSF9	-0.149857	-0.142892	-0.106624	-0.070355	-0.0633898
HO1	-0.153697	-0.144095	-0.0941009	-0.0441063	-0.034505
TNFSF14	-0.0793362	-0.0752251	-0.0538183	-0.0324115	-0.0283004
TNFRSF21	-0.259366	-0.245093	-0.170771	-0.0964503	-0.0821771
CCL3	0.0143389	0.0169492	0.0305414	0.0441336	0.0467439
CD70	0.035972	0.0442285	0.0872211	0.130214	0.13847
PDL2	0.046436	0.0556747	0.103782	0.151888	0.161127
ARG1	-0.184895	-0.174892	-0.122804	-0.0707155	-0.0607121
HGF	-0.155426	-0.147442	-0.105869	-0.0642969	-0.0563131
TRAIL	0.0161989	0.0278837	0.0887274	0.149571	0.161256
IL7	-0.0908685	-0.0844205	-0.050845	-0.0172696	-0.0108215
CCL19	0.00640059	0.0106651	0.0328708	0.0550764	0.059341
LAMP3	-0.102672	-0.0972687	-0.0691351	-0.0410014	-0.0355985
CCL20	0.00288626	0.00610473	0.0228636	0.0396224	0.0428409
CASP8	-0.0463563	-0.0433339	-0.0275962	-0.0118584	-0.00883605
FGF2	-0.08463	-0.078625	-0.0473565	-0.016088	-0.010083
ICOSLG	0.0638035	0.0771684	0.14676	0.216353	0.229717
GZMB	-0.0513446	-0.0474269	-0.027027	-0.00662709	-0.00270937
CXCL10	-0.0488217	-0.0444716	-0.0218201	0.000831331	0.00518145
PGF	-0.118753	-0.109071	-0.0586536	-0.00823645	0.00144598
NOS3	-0.0309324	-0.020461	0.0340649	0.0885907	0.0990622
CD83	-0.145673	-0.136525	-0.0888935	-0.0412617	-0.0321142
LAPTGFbeta1	0.00138116	0.0125768	0.0708735	0.12917	0.140366
PDCD1	-0.068734	-0.0627935	-0.0318606	-0.000927669	0.00501287
GZMH	-0.00233132	0.00139407	0.0207925	0.0401908	0.0439162
MICAB	-0.0267563	-0.0244799	-0.0126265	-0.000773071	0.00150333
Gal9	-0.150191	-0.140443	-0.0896888	-0.0389341	-0.0291869
CSF1	-0.234236	-0.21807	-0.133894	-0.0497183	-0.0335526
CRTAM	-0.0812958	-0.0748231	-0.041119	-0.00741502	-0.000942293
VEGFC	-0.00695188	0.00128284	0.0441617	0.0870406	0.0952754
CCL4	0.00435324	0.00902353	0.0333421	0.0576607	0.062331
FASLG	-0.0878915	-0.0791019	-0.0333335	0.0124349	0.0212245
VEGFR2	-0.0507643	-0.0353755	0.0447555	0.124887	0.140275
IL8	-0.0142396	-0.0128119	-0.00537786	0.00205621	0.0034839
Gal1	-0.0255629	-0.00901413	0.0771564	0.163327	0.179876
CD40	-0.0805046	-0.0725469	-0.0311107	0.0103255	0.0182831
IL5	-0.0255666	-0.0225855	-0.00706215	0.00846116	0.0114423
IL10	-0.0287352	-0.0215766	0.0156988	0.0529743	0.0601329
PDGFsubunitB	-0.288938	-0.258643	-0.100896	0.056851	0.0871458
CD5	-0.052541	-0.043051	0.0063643	0.0557796	0.0652696
CD28	-0.0417356	-0.0313813	0.0225346	0.0764505	0.0868049
ANG1	-0.0952788	-0.0821872	-0.0140181	0.0541509	0.0672425
MCP3	-0.0140385	-0.0124591	-0.00423487	0.00398931	0.00556873
CD27	-0.0426891	-0.0338299	0.012301	0.0584319	0.0672912
CX3CL1	-0.00110273	0.00780593	0.054194	0.100582	0.109491
ADA	-0.0316089	-0.0250082	0.00936174	0.0437317	0.0503324
KLRD1	-0.0579405	-0.0516708	-0.0190245	0.0136218	0.0198915
IL4	-0.0281046	-0.0241375	-0.00348085	0.0171759	0.0211429
CD40L	-0.0376478	-0.0332187	-0.010156	0.0129066	0.0173357
IL6	-0.0198481	-0.0164757	0.00108502	0.0186457	0.0220182
TIE2	-0.128629	-0.114213	-0.0391436	0.0359252	0.0503419
IL12RB1	-0.081301	-0.0722909	-0.0253744	0.0215421	0.0305522
EGF	-0.0171092	-0.0133954	0.00594308	0.0252815	0.0289954
VEGFA	-0.0715622	-0.0641943	-0.0258295	0.0125354	0.0199032
CD4	-0.0578938	-0.0473246	0.00771027	0.0627452	0.0733144
CAIX	-0.0442607	-0.0382067	-0.00668274	0.0248412	0.0308952
TNFRSF12A	-0.0433518	-0.0348371	0.00949953	0.0538361	0.0623508
DCN	-0.0641845	-0.0494096	0.0275246	0.104459	0.119234
CXCL13	-0.0356684	-0.0293124	0.00378401	0.0368804	0.0432364
GZMA	-0.0567146	-0.0487887	-0.00751795	0.0337528	0.0416787
MMP12	-0.0431467	-0.0375239	-0.00824569	0.0210326	0.0266553
PDL1	-0.0456134	-0.0388041	-0.00334705	0.03211	0.0389193
ANGPT2	-0.0606407	-0.0525138	-0.0101966	0.0321205	0.0402474
CD244	-0.0572337	-0.0471263	0.00550402	0.0581343	0.0682418
ADGRG1	-0.0405672	-0.0365443	-0.0155969	0.00535053	0.00937339
