# Supplementary material for: Serum proteomics links suppression of tumor immunity to ancestry and lethal prostate cancer
Source: Nat Commun. 2022 Apr 1;13:1759. doi: 10.1038/s41467-022-29235-2 (PMC8975871; doi:10.1038/s41467-022-29235-2)
Supplement: Supplementary file 8 — Supplementary Data 4 [file 41467_2022_29235_MOESM8_ESM.xlsx]

## Sheet: Model Performance
alpha	lambda.max	QF estimate	model-vs-null p-value
0	0.186158	0.753785	0.00019998
0.2	0.128904	0.777182	9.999e-05
0.4	0.0707359	0.781557	9.999e-05
0.6	0.051755	0.784261	0.00010001
0.8	0.0388163	0.787407	9.999e-05
1	0.0340806	0.788832	0.000100331

## Sheet: Feature Frequencies (mean)
Feature	alpha=0	alpha=0.2	alpha=0.4	alpha=0.6	alpha=0.8	alpha=1
education2_NCIMD	1	0.024	0.014	0.009	0.003	0.005
age	1	0.959	0.777	0.42	0.21	0.067
bmi	1	0.877	0.702	0.507	0.41	0.257
smoke	1	0.061	0.012	0.006	0.006	0
diabetes	1	0.002	0.002	0.001	0	0
aspirin	1	0.999	1	0.998	1	0.993
IL8	1	0	0	0	0	0
TNFRSF9	1	1	1	0.999	0.998	0.994
TIE2	1	0.001	0	0	0	0
CD40L	1	0	0.001	0	0	0
CD244	1	0	0.001	0	0.001	0
EGF	1	0	0	0	0	0
ANG1	1	0	0	0	0	0
IL7	1	0.136	0.063	0.037	0.02	0.011
PGF	1	0.937	0.502	0.158	0.041	0.007
IL6	1	0.032	0.004	0.001	0.001	0.001
MCP1	1	0	0	0	0	0
CRTAM	1	0.004	0.001	0	0	0
MCP4	1	0.004	0.003	0.001	0	0
TRAIL	1	0.001	0	0	0	0
CXCL9	1	0.208	0.015	0.002	0	0
CAIX	1	0	0	0	0	0
ADA	1	0.922	0.84	0.72	0.689	0.538
Gal9	1	0	0	0	0	0
VEGFR2	1	0.617	0.496	0.368	0.377	0.238
CD40	1	0.013	0.001	0	0	0
IL18	1	0	0	0	0	0
GZMH	1	0.052	0.01	0.008	0.006	0
CXCL1	1	0.58	0.357	0.192	0.141	0.072
TNFSF14	1	0	0	0	0	0
TWEAK	1	0.004	0.003	0.002	0.001	0.001
PDGFsubunitB	1	0.511	0.391	0.277	0.289	0.143
PDCD1	1	0	0	0	0	0
FASLG	1	0	0	0	0	0
MCP2	1	0.042	0.015	0.001	0.004	0.001
CCL4	1	0	0	0	0.001	0
Gal1	1	0	0	0	0	0
PDL1	1	0	0	0	0	0
CD27	1	0	0	0	0	0
HGF	1	0.021	0.001	0.001	0	0
GZMA	1	0.278	0.102	0.034	0.017	0.01
HO1	1	0	0	0	0	0
CX3CL1	1	0.001	0	0	0	0
CD70	1	0.052	0.034	0.026	0.032	0.012
TNFRSF12A	1	0.067	0.003	0	0.001	0
CCL23	1	0.169	0.036	0.008	0.008	0.002
CD5	1	0	0	0	0	0
CCL3	1	0.001	0	0	0	0
MMP7	1	0.977	0.789	0.521	0.323	0.121
NCR1	1	0	0	0	0	0
DCN	1	0.025	0.001	0	0	0
TNFRSF21	1	0.485	0.067	0.008	0.004	0
TNFRSF4	1	0.2	0.016	0.002	0	0
CCL17	1	0.006	0	0.002	0.001	0
ANGPT2	1	0.183	0.057	0.016	0.006	0.002
LAMP3	1	0	0	0	0	0
CASP8	1	0	0	0	0	0
ICOSLG	1	0.005	0	0	0	0
MMP12	1	0.208	0.037	0.006	0.003	0.001
CXCL13	1	0.009	0.002	0	0	0
VEGFA	1	0.005	0	0	0	0
CCL20	1	0.039	0.007	0.003	0.001	0
KLRD1	1	0.702	0.494	0.285	0.227	0.117
GZMB	1	0.096	0.059	0.032	0.036	0.013
CD83	1	0	0	0	0	0
IL12	1	0.028	0.003	0	0	0
CSF1	1	0	0	0	0	0
ARG1	1	0.007	0.002	0.001	0	0
IL4	1	0.001	0.002	0.001	0	0
IL5	1	0.014	0.003	0.001	0	0
CD28	1	0	0	0	0	0
FGF2	1	0.524	0.367	0.252	0.223	0.128
NOS3	1	0	0	0	0	0
ADGRG1	1	0.002	0	0	0	0
MICAB	1	0.001	0	0	0	0
CD4	1	0.932	0.686	0.448	0.3	0.152
IL10	1	0	0	0	0	0
CD8A	1	0.448	0.206	0.107	0.071	0.023
CCL19	1	0.002	0	0.001	0	0
CXCL10	1	0.569	0.349	0.209	0.139	0.067
PTN	1	1	1	1	1	1
IL12RB1	1	0	0	0	0	0
VEGFC	1	0.054	0.024	0.018	0.02	0.009
MCP3	1	0	0	0	0	0
CXCL5	1	0	0	0	0	0
CXCL11	1	0.288	0.113	0.043	0.028	0.01
PDL2	1	0.093	0.019	0.003	0.003	0
LAPTGFbeta1	1	0.34	0.174	0.098	0.072	0.037

## Sheet: Feature Frequencies (sd)
Feature	alpha=0	alpha=0.2	alpha=0.4	alpha=0.6	alpha=0.8	alpha=1
education2_NCIMD	0	0.0651554	0.0511575	0.0415649	0.0243715	0.0313033
age	0	0.0857658	0.12709	0.135987	0.139993	0.100806
bmi	0	0.107372	0.134486	0.12975	0.141421	0.130523
smoke	0	0.0986288	0.0476166	0.0342031	0.0342031	0
diabetes	0	0.0199497	0.0199497	0.0141421	0	0
aspirin	0	0.0141421	0	0.0199497	0	0.0368482
IL8	0	0	0	0	0	0
TNFRSF9	0	0	0	0.0141421	0.0199497	0.0342031
TIE2	0	0.0141421	0	0	0	0
CD40L	0	0	0.0141421	0	0	0
CD244	0	0	0.0141421	0	0.0141421	0
EGF	0	0	0	0	0	0
ANG1	0	0	0	0	0	0
IL7	0	0.118211	0.09527	0.0778544	0.0601506	0.0457105
PGF	0	0.0994002	0.137443	0.133887	0.0809429	0.0368482
IL6	0	0.0735052	0.0280703	0.0141421	0.0141421	0.0141421
MCP1	0	0	0	0	0	0
CRTAM	0	0.0280703	0.0141421	0	0	0
MCP4	0	0.0280703	0.0243715	0.0141421	0	0
TRAIL	0	0.0141421	0	0	0	0
CXCL9	0	0.13575	0.0528105	0.0199497	0	0
CAIX	0	0	0	0	0	0
ADA	0	0.101823	0.121961	0.134501	0.134048	0.142328
Gal9	0	0	0	0	0	0
VEGFR2	0	0.121593	0.126745	0.138099	0.130214	0.15321
CD40	0	0.0494289	0.0141421	0	0	0
IL18	0	0	0	0	0	0
GZMH	0	0.087947	0.0436984	0.0392902	0.0342031	0
CXCL1	0	0.137457	0.128192	0.121697	0.121626	0.100331
TNFSF14	0	0	0	0	0	0
TWEAK	0	0.0280703	0.0243715	0.0199497	0.0141421	0.0141421
PDGFsubunitB	0	0.141347	0.158254	0.159997	0.152299	0.119256
PDCD1	0	0	0	0	0	0
FASLG	0	0	0	0	0	0
MCP2	0	0.0816661	0.0528105	0.0141421	0.0280703	0.0141421
CCL4	0	0	0	0	0.0141421	0
Gal1	0	0	0	0	0	0
PDL1	0	0	0	0	0	0
CD27	0	0	0	0	0	0
HGF	0	0.0614645	0.0141421	0.0141421	0	0
GZMA	0	0.135676	0.116894	0.0753151	0.0559163	0.0436984
HO1	0	0	0	0	0	0
CX3CL1	0	0.0141421	0	0	0	0
CD70	0	0.087947	0.0753151	0.0674295	0.0735052	0.0476166
TNFRSF12A	0	0.0967357	0.0243715	0	0.0141421	0
CCL23	0	0.12537	0.0770303	0.0392902	0.0392902	0.0199497
CD5	0	0	0	0	0	0
CCL3	0	0.0141421	0	0	0	0
MMP7	0	0.0639645	0.115524	0.145826	0.138444	0.12013
NCR1	0	0	0	0	0	0
DCN	0	0.0663098	0.0141421	0	0	0
TNFRSF21	0	0.149286	0.0967357	0.0392902	0.0280703	0
TNFRSF4	0	0.126809	0.0543948	0.0199497	0	0
CCL17	0	0.0342031	0	0.0199497	0.0141421	0
ANGPT2	0	0.124856	0.0905094	0.0543948	0.0342031	0.0199497
LAMP3	0	0	0	0	0	0
CASP8	0	0	0	0	0	0
ICOSLG	0	0.0313033	0	0	0	0
MMP12	0	0.126555	0.0778544	0.0342031	0.0243715	0.0141421
CXCL13	0	0.0415649	0.0199497	0	0	0
VEGFA	0	0.0313033	0	0	0	0
CCL20	0	0.0819302	0.0368482	0.0243715	0.0141421	0
KLRD1	0	0.128368	0.144459	0.136632	0.145523	0.117388
GZMB	0	0.100171	0.0914374	0.0735052	0.0770303	0.0494289
CD83	0	0	0	0	0	0
IL12	0	0.0695716	0.0243715	0	0	0
CSF1	0	0	0	0	0	0
ARG1	0	0.0368482	0.0199497	0.0141421	0	0
IL4	0	0.0141421	0.0199497	0.0141421	0	0
IL5	0	0.0511575	0.0243715	0.0141421	0	0
CD28	0	0	0	0	0	0
FGF2	0	0.143971	0.144274	0.143523	0.142028	0.128446
NOS3	0	0	0	0	0	0
ADGRG1	0	0.0199497	0	0	0	0
MICAB	0	0.0141421	0	0	0	0
CD4	0	0.0991218	0.130727	0.137808	0.141776	0.127188
IL10	0	0	0	0	0	0
CD8A	0	0.140695	0.141649	0.121758	0.102035	0.0639645
CCL19	0	0.0199497	0	0.0141421	0	0
CXCL10	0	0.131627	0.145964	0.146377	0.123918	0.10278
PTN	0	0	0	0	0	0
IL12RB1	0	0	0	0	0	0
VEGFC	0	0.0890147	0.0651554	0.05738	0.0634043	0.0415649
MCP3	0	0	0	0	0	0
CXCL5	0	0	0	0	0	0
CXCL11	0	0.132453	0.126137	0.0847758	0.0695716	0.0436984
PDL2	0	0.111414	0.0587901	0.0243715	0.0243715	0
LAPTGFbeta1	0	0.145968	0.131951	0.109801	0.106171	0.0778544

## Sheet: Feature Frequencies (p-val)
Feature	alpha=0	alpha=0.2	alpha=0.4	alpha=0.6	alpha=0.8	alpha=1
education2_NCIMD	1	0.914009	0.944806	0.960204	0.987001	0.978602
age	1	0.020098	0.0291971	0.0619938	0.292471	0.711029
bmi	1	0.0346965	0.039796	0.050495	0.0785921	0.156384
smoke	1	0.785621	0.954005	0.974903	0.974803	1
diabetes	1	0.992901	0.991801	0.9957	1	1
aspirin	1	0.0170983	0.010399	0.00679932	0.0059994	0.00349965
IL8	1	1	1	1	1	1
TNFRSF9	1	0.0019998	0.00029997	0.00049995	0.00049995	0.00019998
TIE2	1	0.9961	1	1	1	1
CD40L	1	1	0.9956	1	1	1
CD244	1	1	0.9955	1	0.9957	1
EGF	1	1	1	1	1	1
ANG1	1	1	1	1	1	1
IL7	1	0.527347	0.747925	0.840216	0.913809	0.950105
PGF	1	0.00339966	0.0147985	0.366363	0.80022	0.965703
IL6	1	0.877312	0.983502	0.9958	0.9955	0.9956
MCP1	1	1	1	1	1	1
CRTAM	1	0.982802	0.9954	1	1	1
MCP4	1	0.985101	0.987201	0.9958	1	1
TRAIL	1	0.9956	1	1	1	1
CXCL9	1	0.320768	0.935606	0.990701	1	1
CAIX	1	1	1	1	1	1
ADA	1	0.0217978	0.0194981	0.0191981	0.019698	0.0253975
Gal9	1	1	1	1	1	1
VEGFR2	1	0.070193	0.0646935	0.0838916	0.0828917	0.219978
CD40	1	0.943606	0.9952	1	1	1
IL18	1	1	1	1	1	1
GZMH	1	0.79592	0.957504	0.963404	0.973203	1
CXCL1	1	0.0738926	0.115688	0.294771	0.451055	0.680832
TNFSF14	1	1	1	1	1	1
TWEAK	1	0.984402	0.987801	0.991201	0.9954	0.9955
PDGFsubunitB	1	0.0954905	0.117588	0.19888	0.168183	0.407759
PDCD1	1	1	1	1	1	1
FASLG	1	1	1	1	1	1
MCP2	1	0.845315	0.940006	0.9955	0.982602	0.9953
CCL4	1	1	1	1	0.9951	1
Gal1	1	1	1	1	1	1
PDL1	1	1	1	1	1	1
CD27	1	1	1	1	1	1
HGF	1	0.911309	0.9958	0.9953	1	1
GZMA	1	0.174083	0.576842	0.841316	0.920208	0.952605
HO1	1	1	1	1	1	1
CX3CL1	1	0.9959	1	1	1	1
CD70	1	0.789421	0.853715	0.883912	0.855914	0.944506
TNFRSF12A	1	0.716828	0.986301	1	0.9953	1
CCL23	1	0.408659	0.844516	0.964004	0.964004	0.990601
CD5	1	1	1	1	1	1
CCL3	1	0.9961	1	1	1	1
MMP7	1	0.0133987	0.0161984	0.0339966	0.0990901	0.487251
NCR1	1	1	1	1	1	1
DCN	1	0.89731	0.9956	1	1	1
TNFRSF21	1	0.0437956	0.694231	0.961904	0.981102	1
TNFRSF4	1	0.274073	0.926807	0.990901	1	1
CCL17	1	0.976202	1	0.991901	0.9958	1
ANGPT2	1	0.390361	0.759424	0.928407	0.973603	0.991201
LAMP3	1	1	1	1	1	1
CASP8	1	1	1	1	1	1
ICOSLG	1	0.979502	1	1	1	1
MMP12	1	0.326667	0.842016	0.973303	0.987001	0.9952
CXCL13	1	0.964404	0.991801	1	1	1
VEGFA	1	0.980002	1	1	1	1
CCL20	1	0.853215	0.972203	0.987001	0.9951	1
KLRD1	1	0.0409959	0.060094	0.135786	0.245175	0.505249
GZMB	1	0.627737	0.756024	0.858014	0.840516	0.940006
CD83	1	1	1	1	1	1
IL12	1	0.882712	0.987101	1	1	1
CSF1	1	1	1	1	1	1
ARG1	1	0.970903	0.991501	0.9957	1	1
IL4	1	0.9959	0.992001	0.9956	1	1
IL5	1	0.947205	0.988201	0.9957	1	1
CD28	1	1	1	1	1	1
FGF2	1	0.0910909	0.121688	0.217178	0.269573	0.486551
NOS3	1	1	1	1	1	1
ADGRG1	1	0.992701	1	1	1	1
MICAB	1	0.9963	1	1	1	1
CD4	1	0.0116988	0.0236976	0.0348965	0.109689	0.380662
IL10	1	1	1	1	1	1
CD8A	1	0.121388	0.344266	0.585241	0.70213	0.893811
CCL19	1	0.992501	1	0.9958	1	1
CXCL10	1	0.0616938	0.106489	0.276872	0.447955	0.705329
PTN	1	0.009999	0.00559944	0.00379962	0.00259974	0.00179982
IL12RB1	1	1	1	1	1	1
VEGFC	1	0.794221	0.90051	0.922208	0.915408	0.958504
MCP3	1	1	1	1	1	1
CXCL5	1	1	1	1	1	1
CXCL11	1	0.227077	0.587441	0.814119	0.878812	0.954105
PDL2	1	0.641236	0.917808	0.986201	0.986401	1
LAPTGFbeta1	1	0.152385	0.362364	0.576942	0.692131	0.828317

## Sheet: Feature Coefficients (mean)
Feature	alpha=0	alpha=0.2	alpha=0.4	alpha=0.6	alpha=0.8	alpha=1
education2_NCIMD	-0.0472534	-0.0194446	-0.0218394	-0.0312387	-0.0391757	-0.0312536
age	0.122832	0.077721	0.0661224	0.0542415	0.0491115	0.0491168
bmi	-0.114824	-0.057896	-0.0635571	-0.0628513	-0.0690849	-0.0626706
smoke	-0.0505425	-0.0164141	-0.0151327	-0.0309843	-0.0188427	NaN
diabetes	-0.0274297	-0.018116	-0.0209385	-0.00962069	NaN	NaN
aspirin	-0.192527	-0.134453	-0.190756	-0.208935	-0.251184	-0.23626
IL8	0.0147468	NaN	NaN	NaN	NaN	NaN
TNFRSF9	0.13339	0.141216	0.197972	0.227722	0.247507	0.247731
TIE2	-0.031785	-0.0283984	NaN	NaN	NaN	NaN
CD40L	0.0187539	NaN	0.00159	NaN	NaN	NaN
CD244	-0.0619492	NaN	-0.00826441	NaN	-0.0188281	NaN
EGF	0.0219315	NaN	NaN	NaN	NaN	NaN
ANG1	-0.0289381	NaN	NaN	NaN	NaN	NaN
IL7	0.0623564	0.0205697	0.0245555	0.0181783	0.0303984	0.0180427
PGF	0.0850255	0.0511041	0.0401038	0.0409934	0.0492143	0.0195518
IL6	0.0321904	0.0126479	0.02557	0.0116294	0.00433816	0.00438776
MCP1	-0.0175325	NaN	NaN	NaN	NaN	NaN
CRTAM	0.00125523	0.0066896	0.0122606	NaN	NaN	NaN
MCP4	0.0269641	0.00660392	0.0101519	0.0047612	NaN	NaN
TRAIL	0.00519885	0.00921635	NaN	NaN	NaN	NaN
CXCL9	0.0416675	0.018292	0.0211565	0.0137531	NaN	NaN
CAIX	-0.0311396	NaN	NaN	NaN	NaN	NaN
ADA	0.11652	0.0599953	0.0716014	0.0713337	0.0779463	0.0740804
Gal9	0.00179026	NaN	NaN	NaN	NaN	NaN
VEGFR2	-0.107476	-0.0366191	-0.0477207	-0.0450745	-0.0539474	-0.0498311
CD40	0.0215028	0.00829014	0.0183523	NaN	NaN	NaN
IL18	-0.0500299	NaN	NaN	NaN	NaN	NaN
GZMH	0.0266286	0.0179439	0.0136285	0.0160941	0.0345982	NaN
CXCL1	0.0806678	0.0331505	0.0424065	0.0443449	0.0413965	0.0356421
TNFSF14	-0.0348058	NaN	NaN	NaN	NaN	NaN
TWEAK	-0.00369723	-0.0257972	-0.0343088	-0.0119611	-0.0406524	-0.0248724
PDGFsubunitB	-0.0760901	-0.0278951	-0.0396591	-0.0401935	-0.0500548	-0.0460915
PDCD1	0.00112535	NaN	NaN	NaN	NaN	NaN
FASLG	-0.0386554	NaN	NaN	NaN	NaN	NaN
MCP2	-0.0405892	-0.0184654	-0.0230094	-0.0564101	-0.0232618	-0.00896039
CCL4	-0.016522	NaN	NaN	NaN	-0.0134493	NaN
Gal1	-0.00515593	NaN	NaN	NaN	NaN	NaN
PDL1	-0.0434139	NaN	NaN	NaN	NaN	NaN
CD27	-0.0127292	NaN	NaN	NaN	NaN	NaN
HGF	0.029464	0.0183613	0.010859	0.0163687	NaN	NaN
GZMA	0.0591518	0.0264656	0.0325326	0.0563577	0.0503885	0.0424209
HO1	-0.00844486	NaN	NaN	NaN	NaN	NaN
CX3CL1	0.0211516	0.00297843	NaN	NaN	NaN	NaN
CD70	-0.0714642	-0.019127	-0.028327	-0.0295217	-0.0462122	-0.0484346
TNFRSF12A	0.0269416	0.0112059	0.020437	NaN	0.00354359	NaN
CCL23	0.0358329	0.0179595	0.0237793	0.0268865	0.0362182	0.0117926
CD5	-0.0654371	NaN	NaN	NaN	NaN	NaN
CCL3	0.000571735	0.0108889	NaN	NaN	NaN	NaN
MMP7	0.117225	0.0634525	0.0613141	0.0507027	0.0569894	0.0631814
NCR1	-0.0693984	NaN	NaN	NaN	NaN	NaN
DCN	0.0153428	0.0118356	0.0253808	NaN	NaN	NaN
TNFRSF21	0.0855289	0.0194694	0.0160026	0.0195121	0.0193118	NaN
TNFRSF4	0.0525811	0.0156919	0.015647	0.0146935	NaN	NaN
CCL17	-0.017365	0.0113905	NaN	0.0238406	0.0397425	NaN
ANGPT2	0.0451309	0.0183614	0.0211688	0.0270395	0.0355185	0.0180339
LAMP3	-0.0177713	NaN	NaN	NaN	NaN	NaN
CASP8	-0.0312463	NaN	NaN	NaN	NaN	NaN
ICOSLG	0.0265186	0.0144022	NaN	NaN	NaN	NaN
MMP12	0.0471001	0.018694	0.02025	0.0186379	0.0112404	0.0146475
CXCL13	0.00185572	0.0210278	0.0152399	NaN	NaN	NaN
VEGFA	0.0152719	0.00584989	NaN	NaN	NaN	NaN
CCL20	0.0335387	0.0127782	0.0257776	0.0209185	0.0955918	NaN
KLRD1	0.0802463	0.0343475	0.0395494	0.0388381	0.0425888	0.0363775
GZMB	-0.0630069	-0.0235994	-0.0355915	-0.0401478	-0.0454942	-0.044863
CD83	-0.0172726	NaN	NaN	NaN	NaN	NaN
IL12	-0.0107943	0.023045	0.00472147	NaN	NaN	NaN
CSF1	0.0182947	NaN	NaN	NaN	NaN	NaN
ARG1	0.0337557	0.0109281	0.00906364	0.067933	NaN	NaN
IL4	0.0410622	0.0131394	0.00489234	0.00227879	NaN	NaN
IL5	-0.0664758	-0.0079091	-0.00502241	-0.0060253	NaN	NaN
CD28	-0.029106	NaN	NaN	NaN	NaN	NaN
FGF2	0.0916103	0.0340772	0.0417934	0.0400929	0.0479727	0.0346442
NOS3	-0.0188062	NaN	NaN	NaN	NaN	NaN
ADGRG1	0.0152418	0.00754943	NaN	NaN	NaN	NaN
MICAB	-3.59669e-05	0.00797389	NaN	NaN	NaN	NaN
CD4	0.0814892	0.0578408	0.0615884	0.0590158	0.0613193	0.0628861
IL10	-0.0713752	NaN	NaN	NaN	NaN	NaN
CD8A	0.074415	0.0271958	0.0329659	0.0295274	0.0377353	0.0344763
CCL19	-0.0248777	-0.00854742	NaN	-0.0298779	NaN	NaN
CXCL10	0.0915072	0.0327759	0.0379261	0.0364918	0.046109	0.0302965
PTN	0.217945	0.274369	0.406304	0.490557	0.564971	0.594713
IL12RB1	-0.0479736	NaN	NaN	NaN	NaN	NaN
VEGFC	-0.0214383	-0.0205744	-0.0300653	-0.0296411	-0.0414745	-0.0307981
MCP3	-0.0250395	NaN	NaN	NaN	NaN	NaN
CXCL5	0.0153886	NaN	NaN	NaN	NaN	NaN
CXCL11	0.063175	0.0202582	0.025069	0.0318787	0.0416633	0.0176747
PDL2	0.0422538	0.013656	0.0149125	0.0153661	0.0412099	NaN
LAPTGFbeta1	0.0609746	0.0275879	0.0305847	0.0378996	0.0492242	0.0374088

## Sheet: Feature Coefficients (sd)
Feature	alpha=0	alpha=0.2	alpha=0.4	alpha=0.6	alpha=0.8	alpha=1
education2_NCIMD	0.00122809	0.0138435	0.016462	0.0202405	0.01642	0.03066
age	0.00139819	0.00907387	0.0168124	0.0294897	0.037873	0.0404021
bmi	0.0012123	0.0105068	0.02035	0.0284684	0.044158	0.0452617
smoke	0.00137335	0.0149135	0.0136238	0.0187997	0.0138974	0
diabetes	0.00139834	0.00428702	0.0159902	0	0	0
aspirin	0.00122297	0.00277786	0.00274072	0.00566139	0.00471871	0.0106135
IL8	0.00102477	0	0	0	0	0
TNFRSF9	0.00114053	0.00283056	0.00659989	0.0101403	0.0133766	0.0144439
TIE2	0.00125516	0	0	0	0	0
CD40L	0.00106999	0	2.1684e-19	0	0	0
CD244	0.00136552	0	0	0	0	0
EGF	0.000942007	0	0	0	0	0
ANG1	0.00117719	0	0	0	0	0
IL7	0.0016924	0.0168383	0.0243985	0.0144879	0.0244064	0.00988947
PGF	0.00144033	0.00781788	0.0207822	0.032867	0.0532357	0.0201938
IL6	0.00153401	0.0134456	0.0335542	0	0	0
MCP1	0.00136619	0	0	0	0	0
CRTAM	0.0014772	0.00658934	0	0	0	0
MCP4	0.00143117	0.00391703	0.0087941	0	0	0
TRAIL	0.00117014	0	0	0	0	0
CXCL9	0.00132101	0.0147069	0.0212553	0.00390927	0	0
CAIX	0.00150249	0	0	0	0	0
ADA	0.00162388	0.00837075	0.0155359	0.0222509	0.0255123	0.0320614
Gal9	0.00102067	0	0	0	0	0
VEGFR2	0.00115707	0.013978	0.0194099	0.0255049	0.0260669	0.0345067
CD40	0.000971307	0.0100727	0	0	0	0
IL18	0.0011816	0	0	0	0	0
GZMH	0.00136032	0.0179211	0.0129862	0.0153128	0.0209214	0
CXCL1	0.00117714	0.0138105	0.0263488	0.0349864	0.0328256	0.0438757
TNFSF14	0.000983227	0	0	0	0	0
TWEAK	0.00144617	0.0140508	0.0262417	0.00257158	0	0
PDGFsubunitB	0.00406398	0.0121563	0.0200136	0.023858	0.0342405	0.03716
PDCD1	0.00131896	0	0	0	0	0
FASLG	0.0012081	0	0	0	0	0
MCP2	0.00173693	0.0163414	0.0164959	0	0.0142728	0
CCL4	0.00137356	0	0	0	0	0
Gal1	0.000928623	0	0	0	0	0
PDL1	0.00123468	0	0	0	0	0
CD27	0.000908951	0	0	0	0	0
HGF	0.00128827	0.0137431	0	0	0	0
GZMA	0.00115639	0.0178299	0.0267403	0.0534347	0.037322	0.0343381
HO1	0.0011554	0	0	0	0	0
CX3CL1	0.00109172	0	0	0	0	0
CD70	0.00143629	0.0156336	0.0272544	0.0244415	0.0294214	0.0417804
TNFRSF12A	0.00109496	0.0124547	0.017248	0	0	0
CCL23	0.00137645	0.0142356	0.0301276	0.021162	0.031472	0.0115565
CD5	0.00103965	0	0	0	0	0
CCL3	0.0012669	0	0	0	0	0
MMP7	0.00107294	0.00559572	0.0137882	0.0252534	0.0359011	0.0520906
NCR1	0.00104012	0	0	0	0	0
DCN	0.00171106	0.0127032	0	0	0	0
TNFRSF21	0.000761999	0.00914069	0.0134696	0.0115236	0.0218304	0
TNFRSF4	0.00104699	0.0106042	0.0164297	0.0042628	0	0
CCL17	0.00147844	0.0100717	0	0.000421231	0	0
ANGPT2	0.00140015	0.0154815	0.0190496	0.0207174	0.0182708	0.0113679
LAMP3	0.00123338	0	0	0	0	0
CASP8	0.00117013	0	0	0	0	0
ICOSLG	0.00119077	0.00877007	0	0	0	0
MMP12	0.0013009	0.0168145	0.017323	0.0178626	0.00612214	0
CXCL13	0.00167402	0.0141793	0.00189955	0	0	0
VEGFA	0.00116485	0.00760158	0	0	0	0
CCL20	0.00169746	0.00820562	0.0223593	0.0083133	0	0
KLRD1	0.0013919	0.0102047	0.0180462	0.0256495	0.0322257	0.029926
GZMB	0.00177905	0.019495	0.0291972	0.0294495	0.0354814	0.0391223
CD83	0.00132802	0	0	0	0	0
IL12	0.00142026	0.0161298	0.00289026	0	0	0
CSF1	0.00080788	0	0	0	0	0
ARG1	0.00318285	0.0126465	0.00627227	0	0	0
IL4	0.00316005	0	0.0014533	0	0	0
IL5	0.00146493	0.00499615	0.00294656	8.67362e-19	0	0
CD28	0.00233537	0	0	0	0	0
FGF2	0.00198632	0.0143843	0.021744	0.022619	0.0339928	0.0312837
NOS3	0.00159064	0	0	0	0	0
ADGRG1	0.00147791	0.00600801	0	0	0	0
MICAB	0.00160791	0	0	0	0	0
CD4	0.00187567	0.00887875	0.0185025	0.0287396	0.0380307	0.0534486
IL10	0.00140526	0	0	0	0	0
CD8A	0.00144125	0.0150437	0.0226185	0.0249382	0.0295802	0.0248134
CCL19	0.00142355	0.00736578	0	0	0	0
CXCL10	0.00127155	0.0117067	0.0227263	0.0278521	0.0333915	0.0229401
PTN	0.00149945	0.00268301	0.00544273	0.00915792	0.00999453	0.011906
IL12RB1	0.00114151	0	0	0	0	0
VEGFC	0.00137046	0.0191903	0.0270754	0.0212673	0.0298539	0.0203162
MCP3	0.00106334	0	0	0	0	0
CXCL5	0.00127621	0	0	0	0	0
CXCL11	0.00138098	0.0135583	0.0202751	0.0275241	0.0358221	0.00829119
PDL2	0.00180724	0.0116038	0.0102259	0.010427	0.0324865	0
LAPTGFbeta1	0.00156664	0.0175739	0.0241442	0.0323749	0.0446003	0.0337832

## Sheet: Feature Coefficients (p-val)
Feature	alpha=0	alpha=0.2	alpha=0.4	alpha=0.6	alpha=0.8	alpha=1
education2_NCIMD	0.383562	0.612903	0.671141	0.622642	0.571429	0.675676
age	0.00979902	0.0369231	0.197639	0.363703	0.51434	0.54717
bmi	0.020498	0.131754	0.225899	0.306564	0.360028	0.464835
smoke	0.307369	0.661935	0.765957	0.56	0.836735	1
diabetes	0.584642	0.733333	0.736842	0.875	1	1
aspirin	0.00019998	0.00217077	0.000480077	0.00266489	0.00335345	0.003861
IL8	0.682832	1	1	1	1	1
TNFRSF9	0.00019998	0.00121655	0.00210526	0.00301205	0.00359712	0.00531915
TIE2	0.490451	0.5	1	1	1	1
CD40L	0.635536	1	1	1	1	1
CD244	0.134787	1	0.833333	1	1	1
EGF	0.546545	1	1	1	1	1
ANG1	0.479552	1	1	1	1	1
IL7	0.19508	0.59181	0.640545	0.782609	0.654676	0.788462
PGF	0.00119988	0.0592105	0.369955	0.475138	0.584906	0.875
IL6	0.505649	0.762032	0.666667	0.888889	1	1
MCP1	0.711229	1	1	1	1	1
CRTAM	0.970103	0.655172	1	1	1	1
MCP4	0.589041	0.788462	0.826087	1	1	1
TRAIL	0.914209	0.857143	1	1	1	1
CXCL9	0.325367	0.593257	0.64486	0.75	1	1
CAIX	0.507349	1	1	1	1	1
ADA	0.0180982	0.107847	0.161089	0.254637	0.25241	0.298182
Gal9	0.963904	1	1	1	1	1
VEGFR2	0.0225977	0.323767	0.365188	0.458926	0.471273	0.518462
CD40	0.509849	0.758621	1	1	1	1
IL18	0.276572	1	1	1	1	1
GZMH	0.537146	0.641071	0.894737	0.857143	0.606061	1
CXCL1	0.0824918	0.343952	0.446418	0.508893	0.602923	0.71885
TNFSF14	0.325667	1	1	1	1	1
TWEAK	0.936506	0.422222	0.551724	0.846154	0.4	0.5
PDGFsubunitB	0.10439	0.465116	0.485041	0.548353	0.510516	0.620553
PDCD1	0.974403	1	1	1	1	1
FASLG	0.425057	1	1	1	1	1
MCP2	0.415458	0.635379	0.629139	0.5	0.814815	1
CCL4	0.719728	1	1	1	0.5	1
Gal1	0.894211	1	1	1	1	1
PDL1	0.267273	1	1	1	1	1
CD27	0.725227	1	1	1	1	1
HGF	0.462054	0.567073	0.888889	1	1	1
GZMA	0.112189	0.441045	0.510022	0.482456	0.433962	0.592593
HO1	0.872313	1	1	1	1	1
CX3CL1	0.547845	1	1	1	1	1
CD70	0.139486	0.620202	0.609244	0.664286	0.525	0.565217
TNFRSF12A	0.456754	0.706131	0.571429	1	1	1
CCL23	0.418158	0.620956	0.662602	0.560976	0.658537	0.857143
CD5	0.069593	1	1	1	1	1
CCL3	0.983102	0.916667	1	1	1	1
MMP7	0.010399	0.0618956	0.219877	0.414978	0.432146	0.459184
NCR1	0.0425957	1	1	1	1	1
DCN	0.705929	0.75	0.714286	1	1	1
TNFRSF21	0.0127987	0.467357	0.708502	0.75	0.75	1
TNFRSF4	0.115088	0.541618	0.753623	0.8	1	1
CCL17	0.720628	0.793651	1	0.7	0.555556	1
ANGPT2	0.333967	0.629717	0.689888	0.682353	0.567568	0.923077
LAMP3	0.691331	1	1	1	1	1
CASP8	0.419558	1	1	1	1	1
ICOSLG	0.551345	0.652174	1	1	1	1
MMP12	0.309269	0.631129	0.667897	0.735294	0.857143	1
CXCL13	0.966303	0.494737	0.736842	1	1	1
VEGFA	0.743526	0.843137	1	1	1	1
CCL20	0.494351	0.71754	0.726027	0.571429	0.5	1
KLRD1	0.0843916	0.291829	0.406431	0.525234	0.554893	0.650943
GZMB	0.166583	0.580705	0.571429	0.546961	0.563107	0.54902
CD83	0.553045	1	1	1	1	1
IL12	0.80402	0.539474	0.909091	1	1	1
CSF1	0.590541	1	1	1	1	1
ARG1	0.524548	0.75	0.9375	0.5	1	1
IL4	0.443256	0.8	1	1	1	1
IL5	0.221878	0.83237	0.878788	1	1	1
CD28	0.545645	1	1	1	1	1
FGF2	0.0507949	0.329253	0.422759	0.498615	0.501012	0.67756
NOS3	0.707429	1	1	1	1	1
ADGRG1	0.759724	0.928571	1	1	1	1
MICAB	0.979602	0.785714	1	1	1	1
CD4	0.0643936	0.0876289	0.198255	0.351873	0.389344	0.46134
IL10	0.123788	1	1	1	1	1
CD8A	0.136786	0.471417	0.567123	0.653313	0.638695	0.640449
CCL19	0.620038	0.884615	1	0.888889	1	1
CXCL10	0.0368963	0.304199	0.469388	0.54602	0.522293	0.64455
PTN	9.999e-05	0.000459559	0.000664011	0.000957854	0.000934579	0.00141844
IL12RB1	0.249975	1	1	1	1	1
VEGFC	0.635036	0.615863	0.567961	0.544715	0.563636	0.694444
MCP3	0.506949	1	1	1	1	1
CXCL5	0.748625	1	1	1	1	1
CXCL11	0.187181	0.581426	0.66706	0.643443	0.582011	0.857143
PDL2	0.339466	0.7	0.775194	0.692308	0.8	1
LAPTGFbeta1	0.139886	0.461176	0.599034	0.578341	0.551601	0.679104
