# Supplementary material for: Serum proteomics links suppression of tumor immunity to ancestry and lethal prostate cancer
Source: Nat Commun. 2022 Apr 1;13:1759. doi: 10.1038/s41467-022-29235-2 (PMC8975871; doi:10.1038/s41467-022-29235-2)
Supplement: Supplementary file 9 — Supplementary Data 5 [file 41467_2022_29235_MOESM9_ESM.xlsx]

## Sheet: Model Performance
alpha	lambda.max	QF estimate	model-vs-null p-value
0	0.113532	0.851209	1.59997e-05
0.2	0.348311	0.892659	0.00137457
0.4	0.120039	0.899135	2.87853e-05
0.6	0.0800258	0.901396	2.87919e-05
0.8	0.0546874	0.902379	2.06224e-05
1	0.0437499	0.902821	2.04328e-05

## Sheet: Feature Frequencies (mean)
Feature	alpha=0	alpha=0.2	alpha=0.4	alpha=0.6	alpha=0.8	alpha=1
NCCN	1	1	1	1	1	1
education2_NCIMD	1	0	0	0	0	0
age	1	0.0068	0.0556	0.0048	0.004	0.0008
bmi	1	0	0.0292	0.0124	0.0252	0.0188
smoke	1	0	0	0	0	0
diabetes	1	0	0	0	0	0
aspirin	1	0	0.062	0.0192	0.042	0.012
IL8	1	0	0	0	0	0
TNFRSF9	1	0.8348	0.9816	0.94	0.886	0.7368
TIE2	1	0	0	0	0	0
CD40L	1	0	0	0	0	0
CD244	1	0	0	0	0	0
EGF	1	0	0	0	0	0
ANG1	1	0	0	0	0	0
IL7	1	0	0	0	0	0.0004
PGF	1	0.4444	0.5116	0.1712	0.0752	0.0464
IL6	1	0	0	0	0	0
MCP1	1	0	0	0	0	0
CRTAM	1	0	0	0	0	0
MCP4	1	0	0	0	0	0
TRAIL	1	0	0	0	0	0
CXCL9	1	0	0	0	0	0
CAIX	1	0	0	0	0	0
ADA	1	0.0008	0.0488	0.0144	0.0168	0.01
Gal9	1	0	0	0	0	0
VEGFR2	1	0	0	0	0	0
CD40	1	0	0	0	0	0
IL18	1	0	0	0	0	0
GZMH	1	0	0	0	0	0
CXCL1	1	0	0.0008	0	0.0004	0
TNFSF14	1	0	0	0	0	0
TWEAK	1	0	0	0	0	0
PDGFsubunitB	1	0	0	0	0.0004	0
PDCD1	1	0	0	0	0	0
FASLG	1	0	0	0	0	0
MCP2	1	0	0	0	0	0.0012
CCL4	1	0	0	0	0	0
Gal1	1	0	0	0	0	0
PDL1	1	0	0	0	0	0
CD27	1	0	0	0	0	0
HGF	1	0	0	0	0	0
GZMA	1	0	0.0052	0.0004	0	0.0004
HO1	1	0	0	0	0	0
CX3CL1	1	0	0	0	0	0
CD70	1	0	0	0	0	0
TNFRSF12A	1	0.0004	0.0012	0	0	0
CCL23	1	0	0.0152	0.0108	0.028	0.032
CD5	1	0	0	0	0	0
CCL3	1	0	0	0	0	0
MMP7	1	0.0136	0.1864	0.072	0.0844	0.0624
NCR1	1	0	0	0	0	0
DCN	1	0	0.0008	0	0	0
TNFRSF21	1	0.0012	0.024	0.0036	0.0088	0.0048
TNFRSF4	1	0.002	0.0028	0.0004	0.0004	0.0004
CCL17	1	0	0	0	0	0
ANGPT2	1	0	0	0	0	0
LAMP3	1	0	0	0	0	0
CASP8	1	0	0	0	0	0
ICOSLG	1	0	0	0	0	0
MMP12	1	0	0.004	0.0012	0.0012	0.0016
CXCL13	1	0	0	0	0	0
VEGFA	1	0	0	0	0	0
CCL20	1	0	0	0	0	0
KLRD1	1	0	0.0644	0.0524	0.1632	0.2004
GZMB	1	0	0	0	0	0
CD83	1	0	0	0	0	0
IL12	1	0	0	0	0	0
CSF1	1	0	0	0	0	0
ARG1	1	0	0	0	0	0
IL4	1	0	0	0	0	0
IL5	1	0	0	0	0	0
CD28	1	0	0	0	0	0
FGF2	1	0	0.0004	0	0	0
NOS3	1	0	0	0	0	0
ADGRG1	1	0	0	0	0	0
MICAB	1	0	0	0	0	0
CD4	1	0.1968	0.508	0.3556	0.3232	0.2936
IL10	1	0	0	0	0	0
CD8A	1	0	0.0052	0.0028	0.014	0.012
CCL19	1	0	0	0	0	0
CXCL10	1	0	0.0056	0.0004	0.0028	0.0008
PTN	1	0.9744	0.9976	0.9992	0.9988	0.9984
IL12RB1	1	0	0	0	0	0
VEGFC	1	0	0	0	0	0
MCP3	1	0	0	0	0	0
CXCL5	1	0	0	0	0	0
CXCL11	1	0	0	0	0	0
PDL2	1	0	0.0028	0	0.0008	0.0008
LAPTGFbeta1	1	0	0.002	0	0	0

## Sheet: Feature Frequencies (sd)
Feature	alpha=0	alpha=0.2	alpha=0.4	alpha=0.6	alpha=0.8	alpha=1
NCCN	0	0	0	0	0	0
education2_NCIMD	0	0	0	0	0	0
age	0	0.0362821	0.0923347	0.0306405	0.028028	0.0126364
bmi	0	0	0.070692	0.0482794	0.0664363	0.0584242
smoke	0	0	0	0	0	0
diabetes	0	0	0	0	0	0
aspirin	0	0	0.0976477	0.0589773	0.0844409	0.0475449
IL8	0	0	0	0	0	0
TNFRSF9	0	0.123367	0.0578631	0.0943281	0.12294	0.142711
TIE2	0	0	0	0	0	0
CD40L	0	0	0	0	0	0
CD244	0	0	0	0	0	0
EGF	0	0	0	0	0	0
ANG1	0	0	0	0	0	0
IL7	0	0	0	0	0	0.00894427
PGF	0	0.138228	0.140231	0.13329	0.101022	0.0854497
IL6	0	0	0	0	0	0
MCP1	0	0	0	0	0	0
CRTAM	0	0	0	0	0	0
MCP4	0	0	0	0	0	0
TRAIL	0	0	0	0	0	0
CXCL9	0	0	0	0	0	0
CAIX	0	0	0	0	0	0
ADA	0	0.0126364	0.0896361	0.0517494	0.0555331	0.0436326
Gal9	0	0	0	0	0	0
VEGFR2	0	0	0	0	0	0
CD40	0	0	0	0	0	0
IL18	0	0	0	0	0	0
GZMH	0	0	0	0	0	0
CXCL1	0	0	0.0126364	0	0.00894427	0
TNFSF14	0	0	0	0	0	0
TWEAK	0	0	0	0	0	0
PDGFsubunitB	0	0	0	0	0.00894427	0
PDCD1	0	0	0	0	0	0
FASLG	0	0	0	0	0	0
MCP2	0	0	0	0	0	0.0154609
CCL4	0	0	0	0	0	0
Gal1	0	0	0	0	0	0
PDL1	0	0	0	0	0	0
CD27	0	0	0	0	0	0
HGF	0	0	0	0	0	0
GZMA	0	0	0.0318589	0.00894427	0	0.00894427
HO1	0	0	0	0	0	0
CX3CL1	0	0	0	0	0	0
CD70	0	0	0	0	0	0
TNFRSF12A	0	0.00894427	0.0154609	0	0	0
CCL23	0	0	0.0545427	0.0452488	0.0694669	0.0744788
CD5	0	0	0	0	0	0
CCL3	0	0	0	0	0	0
MMP7	0	0.0503996	0.134504	0.0993768	0.108167	0.0927548
NCR1	0	0	0	0	0	0
DCN	0	0	0.0126364	0	0	0
TNFRSF21	0	0.0154609	0.0650574	0.0266169	0.0410601	0.0306405
TNFRSF4	0	0.0199197	0.0235216	0.00894427	0.00894427	0.00894427
CCL17	0	0	0	0	0	0
ANGPT2	0	0	0	0	0	0
LAMP3	0	0	0	0	0	0
CASP8	0	0	0	0	0	0
ICOSLG	0	0	0	0	0	0
MMP12	0	0	0.028028	0.0154609	0.0154609	0.0178347
CXCL13	0	0	0	0	0	0
VEGFA	0	0	0	0	0	0
CCL20	0	0	0	0	0	0
KLRD1	0	0	0.100961	0.0941912	0.135508	0.137833
GZMB	0	0	0	0	0	0
CD83	0	0	0	0	0	0
IL12	0	0	0	0	0	0
CSF1	0	0	0	0	0	0
ARG1	0	0	0	0	0	0
IL4	0	0	0	0	0	0
IL5	0	0	0	0	0	0
CD28	0	0	0	0	0	0
FGF2	0	0	0.00894427	0	0	0
NOS3	0	0	0	0	0	0
ADGRG1	0	0	0	0	0	0
MICAB	0	0	0	0	0	0
CD4	0	0.139243	0.132253	0.139956	0.142205	0.144502
IL10	0	0	0	0	0	0
CD8A	0	0	0.0318589	0.0235216	0.0510805	0.0475449
CCL19	0	0	0	0	0	0
CXCL10	0	0	0.0330276	0.00894427	0.0235216	0.0126364
PTN	0	0.0668849	0.0217989	0.0126364	0.0154609	0.0178347
IL12RB1	0	0	0	0	0	0
VEGFC	0	0	0	0	0	0
MCP3	0	0	0	0	0	0
CXCL5	0	0	0	0	0	0
CXCL11	0	0	0	0	0	0
PDL2	0	0	0.0235216	0	0.0126364	0.0126364
LAPTGFbeta1	0	0	0.0199197	0	0	0

## Sheet: Feature Frequencies (p-val)
Feature	alpha=0	alpha=0.2	alpha=0.4	alpha=0.6	alpha=0.8	alpha=1
NCCN	0.99992	1.59997e-05	0.000111998	0.000191997	0.000367994	0.000335995
education2_NCIMD	0.99992	1	1	1	1	1
age	0.99992	0.966001	0.730948	0.97632	0.980464	0.99608
bmi	0.99992	1	0.855906	0.938737	0.876898	0.908561
smoke	0.99992	1	1	1	1	1
diabetes	0.99992	1	1	1	1	1
aspirin	0.99992	1	0.705109	0.905282	0.801091	0.941249
IL8	0.99992	1	1	1	1	1
TNFRSF9	0.99992	1.59997e-05	6.3999e-05	9.59985e-05	0.000191997	0.000591991
TIE2	0.99992	1	1	1	1	1
CD40L	0.99992	1	1	1	1	1
CD244	0.99992	1	1	1	1	1
EGF	0.99992	1	1	1	1	1
ANG1	0.99992	1	1	1	1	1
IL7	0.99992	1	1	1	1	0.998048
PGF	0.99992	0.000207997	0.00230396	0.303947	0.637398	0.772068
IL6	0.99992	1	1	1	1	1
MCP1	0.99992	1	1	1	1	1
CRTAM	0.99992	1	1	1	1	1
MCP4	0.99992	1	1	1	1	1
TRAIL	0.99992	1	1	1	1	1
CXCL9	0.99992	1	1	1	1	1
CAIX	0.99992	1	1	1	1	1
ADA	0.99992	0.996	0.766532	0.928657	0.917617	0.951089
Gal9	0.99992	1	1	1	1	1
VEGFR2	0.99992	1	1	1	1	1
CD40	0.99992	1	1	1	1	1
IL18	0.99992	1	1	1	1	1
GZMH	0.99992	1	1	1	1	1
CXCL1	0.99992	1	0.996064	1	0.998032	1
TNFSF14	0.99992	1	1	1	1	1
TWEAK	0.99992	1	1	1	1	1
PDGFsubunitB	0.99992	1	1	1	0.99808	1
PDCD1	0.99992	1	1	1	1	1
FASLG	0.99992	1	1	1	1	1
MCP2	0.99992	1	1	1	1	0.99424
CCL4	0.99992	1	1	1	1	1
Gal1	0.99992	1	1	1	1	1
PDL1	0.99992	1	1	1	1	1
CD27	0.99992	1	1	1	1	1
HGF	0.99992	1	1	1	1	1
GZMA	0.99992	1	0.974192	0.998	1	0.998016
HO1	0.99992	1	1	1	1	1
CX3CL1	0.99992	1	1	1	1	1
CD70	0.99992	1	1	1	1	1
TNFRSF12A	0.99992	0.998	0.994064	1	1	1
CCL23	0.99992	1	0.926625	0.946545	0.863026	0.845042
CD5	0.99992	1	1	1	1	1
CCL3	0.99992	1	1	1	1	1
MMP7	0.99992	0.932001	0.263036	0.652118	0.60975	0.694837
NCR1	0.99992	1	1	1	1	1
DCN	0.99992	1	0.99608	1	1	1
TNFRSF21	0.99992	0.994	0.880866	0.982048	0.956609	0.976208
TNFRSF4	0.99992	0.99	0.986144	0.998	0.998032	0.998
CCL17	0.99992	1	1	1	1	1
ANGPT2	0.99992	1	1	1	1	1
LAMP3	0.99992	1	1	1	1	1
CASP8	0.99992	1	1	1	1	1
ICOSLG	0.99992	1	1	1	1	1
MMP12	0.99992	1	0.980272	0.994128	0.994064	0.99216
CXCL13	0.99992	1	1	1	1	1
VEGFA	0.99992	1	1	1	1	1
CCL20	0.99992	1	1	1	1	1
KLRD1	0.99992	1	0.699397	0.754548	0.343291	0.233084
GZMB	0.99992	1	1	1	1	1
CD83	0.99992	1	1	1	1	1
IL12	0.99992	1	1	1	1	1
CSF1	0.99992	1	1	1	1	1
ARG1	0.99992	1	1	1	1	1
IL4	0.99992	1	1	1	1	1
IL5	0.99992	1	1	1	1	1
CD28	0.99992	1	1	1	1	1
FGF2	0.99992	1	0.998016	1	1	1
NOS3	0.99992	1	1	1	1	1
ADGRG1	0.99992	1	1	1	1	1
MICAB	0.99992	1	1	1	1	1
CD4	0.99992	0.240124	0.00236796	0.0248796	0.0498872	0.0816307
IL10	0.99992	1	1	1	1	1
CD8A	0.99992	1	0.974304	0.986192	0.931617	0.941265
CCL19	0.99992	1	1	1	1	1
CXCL10	0.99992	1	0.972288	0.998032	0.986336	0.996128
PTN	0.99992	1.59997e-05	0.000175997	0.000159997	0.000143998	0.000351994
IL12RB1	0.99992	1	1	1	1	1
VEGFC	0.99992	1	1	1	1	1
MCP3	0.99992	1	1	1	1	1
CXCL5	0.99992	1	1	1	1	1
CXCL11	0.99992	1	1	1	1	1
PDL2	0.99992	1	0.986128	1	0.996128	0.996064
LAPTGFbeta1	0.99992	1	0.990176	1	1	1

## Sheet: Feature Coefficients (mean)
Feature	alpha=0	alpha=0.2	alpha=0.4	alpha=0.6	alpha=0.8	alpha=1
NCCN	0.542705	0.177565	0.525106	0.694111	0.875694	0.992006
education2_NCIMD	-0.0565153	NaN	NaN	NaN	NaN	NaN
age	0.106854	0.00612083	0.0182803	0.0155541	0.0203102	0.0176268
bmi	-0.121631	NaN	-0.0173045	-0.0213662	-0.0301844	-0.0266621
smoke	-0.0504367	NaN	NaN	NaN	NaN	NaN
diabetes	-0.0170237	NaN	NaN	NaN	NaN	NaN
aspirin	-0.22487	NaN	-0.0175909	-0.0168533	-0.0246439	-0.0319485
IL8	0.0216896	NaN	NaN	NaN	NaN	NaN
TNFRSF9	0.153329	0.029879	0.093068	0.0912591	0.087268	0.0781739
TIE2	-0.0344013	NaN	NaN	NaN	NaN	NaN
CD40L	0.0171486	NaN	NaN	NaN	NaN	NaN
CD244	-0.0607625	NaN	NaN	NaN	NaN	NaN
EGF	0.0204531	NaN	NaN	NaN	NaN	NaN
ANG1	-0.0326918	NaN	NaN	NaN	NaN	NaN
IL7	0.0881162	NaN	NaN	NaN	NaN	0.0126507
PGF	0.0941105	0.0153708	0.0305989	0.0323968	0.0411245	0.063964
IL6	0.0304965	NaN	NaN	NaN	NaN	NaN
MCP1	-0.0343687	NaN	NaN	NaN	NaN	NaN
CRTAM	-0.00500473	NaN	NaN	NaN	NaN	NaN
MCP4	0.0219898	NaN	NaN	NaN	NaN	NaN
TRAIL	0.0168406	NaN	NaN	NaN	NaN	NaN
CXCL9	0.0217643	NaN	NaN	NaN	NaN	NaN
CAIX	-0.0279608	NaN	NaN	NaN	NaN	NaN
ADA	0.141104	0.00276459	0.01748	0.0184606	0.0242665	0.0250799
Gal9	-0.0101435	NaN	NaN	NaN	NaN	NaN
VEGFR2	-0.130196	NaN	NaN	NaN	NaN	NaN
CD40	0.027081	NaN	NaN	NaN	NaN	NaN
IL18	-0.0385779	NaN	NaN	NaN	NaN	NaN
GZMH	-0.00101436	NaN	NaN	NaN	NaN	NaN
CXCL1	0.0744447	NaN	0.0232247	NaN	0.0304338	NaN
TNFSF14	-0.047602	NaN	NaN	NaN	NaN	NaN
TWEAK	0.0124655	NaN	NaN	NaN	NaN	NaN
PDGFsubunitB	-0.0902289	NaN	NaN	NaN	-0.0199543	NaN
PDCD1	-0.00951132	NaN	NaN	NaN	NaN	NaN
FASLG	-0.038079	NaN	NaN	NaN	NaN	NaN
MCP2	-0.0601268	NaN	NaN	NaN	NaN	-0.0239512
CCL4	0.0112591	NaN	NaN	NaN	NaN	NaN
Gal1	-0.0126242	NaN	NaN	NaN	NaN	NaN
PDL1	-0.0624164	NaN	NaN	NaN	NaN	NaN
CD27	-0.033676	NaN	NaN	NaN	NaN	NaN
HGF	0.0407218	NaN	NaN	NaN	NaN	NaN
GZMA	0.0570657	NaN	0.0129362	0.00440979	NaN	0.0362247
HO1	-0.00368901	NaN	NaN	NaN	NaN	NaN
CX3CL1	0.0260219	NaN	NaN	NaN	NaN	NaN
CD70	-0.0977828	NaN	NaN	NaN	NaN	NaN
TNFRSF12A	0.0163551	0.000670219	0.00268425	NaN	NaN	NaN
CCL23	0.0700519	NaN	0.0141563	0.0209712	0.0234222	0.0340713
CD5	-0.0850078	NaN	NaN	NaN	NaN	NaN
CCL3	-0.00128453	NaN	NaN	NaN	NaN	NaN
MMP7	0.15012	0.00453871	0.0205316	0.0256238	0.0376473	0.0542231
NCR1	-0.0927291	NaN	NaN	NaN	NaN	NaN
DCN	0.000209711	NaN	0.00552119	NaN	NaN	NaN
TNFRSF21	0.118821	0.00295059	0.00954518	0.0118786	0.0241411	0.0301568
TNFRSF4	0.0586196	0.00539481	0.00900734	0.00465674	0.000875191	0.0129681
CCL17	-0.00978371	NaN	NaN	NaN	NaN	NaN
ANGPT2	0.0224604	NaN	NaN	NaN	NaN	NaN
LAMP3	-0.0279042	NaN	NaN	NaN	NaN	NaN
CASP8	-0.0489417	NaN	NaN	NaN	NaN	NaN
ICOSLG	0.0228939	NaN	NaN	NaN	NaN	NaN
MMP12	0.0548492	NaN	0.0105477	0.00932455	0.0224688	0.0201682
CXCL13	-0.0218611	NaN	NaN	NaN	NaN	NaN
VEGFA	-0.00750394	NaN	NaN	NaN	NaN	NaN
CCL20	0.0359522	NaN	NaN	NaN	NaN	NaN
KLRD1	0.116855	NaN	0.0128247	0.0188729	0.0293415	0.0377526
GZMB	-0.0952694	NaN	NaN	NaN	NaN	NaN
CD83	-0.023206	NaN	NaN	NaN	NaN	NaN
IL12	-0.0515826	NaN	NaN	NaN	NaN	NaN
CSF1	0.019622	NaN	NaN	NaN	NaN	NaN
ARG1	0.0748206	NaN	NaN	NaN	NaN	NaN
IL4	0.0851996	NaN	NaN	NaN	NaN	NaN
IL5	-0.0859498	NaN	NaN	NaN	NaN	NaN
CD28	-0.0224551	NaN	NaN	NaN	NaN	NaN
FGF2	0.0961194	NaN	0.0154006	NaN	NaN	NaN
NOS3	0.0105291	NaN	NaN	NaN	NaN	NaN
ADGRG1	0.0232219	NaN	NaN	NaN	NaN	NaN
MICAB	0.0260293	NaN	NaN	NaN	NaN	NaN
CD4	0.0899025	0.0103973	0.0354939	0.0368321	0.050337	0.0564009
IL10	-0.0878539	NaN	NaN	NaN	NaN	NaN
CD8A	0.10509	NaN	0.00959805	0.00985534	0.0222535	0.0342187
CCL19	-0.0522708	NaN	NaN	NaN	NaN	NaN
CXCL10	0.117345	NaN	0.0165069	0.0250294	0.0247373	0.0352925
PTN	0.234523	0.0633508	0.211082	0.251025	0.291048	0.297434
IL12RB1	-0.0743558	NaN	NaN	NaN	NaN	NaN
VEGFC	-0.000159577	NaN	NaN	NaN	NaN	NaN
MCP3	-0.0248106	NaN	NaN	NaN	NaN	NaN
CXCL5	0.01388	NaN	NaN	NaN	NaN	NaN
CXCL11	0.050406	NaN	NaN	NaN	NaN	NaN
PDL2	0.0675885	NaN	0.0122712	NaN	0.0267006	0.00610555
LAPTGFbeta1	0.0664123	NaN	0.0144802	NaN	NaN	NaN

## Sheet: Feature Coefficients (sd)
Feature	alpha=0	alpha=0.2	alpha=0.4	alpha=0.6	alpha=0.8	alpha=1
NCCN	0.00244993	0.00103894	0.00318615	0.00399281	0.004733	0.00613034
education2_NCIMD	0.00228912	0	0	0	0	0
age	0.00224137	0.00555613	0.0163422	0.0117609	0.0144138	0.0107889
bmi	0.00211932	0	0.0165839	0.0196694	0.0272063	0.0273193
smoke	0.00252701	0	0	0	0	0
diabetes	0.00226906	0	0	0	0	0
aspirin	0.0023093	0	0.0137018	0.0115415	0.0224015	0.0298376
IL8	0.00157794	0	0	0	0	0
TNFRSF9	0.00182684	0.00652662	0.00629667	0.0118331	0.0166827	0.0225928
TIE2	0.00232334	0	0	0	0	0
CD40L	0.00171986	0	0	0	0	0
CD244	0.00236775	0	0	0	0	0
EGF	0.00153672	0	0	0	0	0
ANG1	0.00196285	0	0	0	0	0
IL7	0.00282378	0	0	0	0	0
PGF	0.00192704	0.00790765	0.0144523	0.0258134	0.0357337	0.0535702
IL6	0.00252643	0	0	0	0	0
MCP1	0.00268012	0	0	0	0	0
CRTAM	0.002402	0	0	0	0	0
MCP4	0.00252885	0	0	0	0	0
TRAIL	0.00204146	0	0	0	0	0
CXCL9	0.00237636	0	0	0	0	0
CAIX	0.00229393	0	0	0	0	0
ADA	0.00250185	0.00163173	0.0145943	0.0177393	0.0235477	0.0208762
Gal9	0.00177708	0	0	0	0	0
VEGFR2	0.00190557	0	0	0	0	0
CD40	0.00169121	0	0	0	0	0
IL18	0.00236027	0	0	0	0	0
GZMH	0.00221593	0	0	0	0	0
CXCL1	0.00195446	0	0.00198167	0	0	0
TNFSF14	0.00166252	0	0	0	0	0
TWEAK	0.00247474	0	0	0	0	0
PDGFsubunitB	0.00687741	0	0	0	0	0
PDCD1	0.00213654	0	0	0	0	0
FASLG	0.00203843	0	0	0	0	0
MCP2	0.00274085	0	0	0	0	0.0289716
CCL4	0.00224341	0	0	0	0	0
Gal1	0.00145501	0	0	0	0	0
PDL1	0.00229348	0	0	0	0	0
CD27	0.0016213	0	0	0	0	0
HGF	0.00190649	0	0	0	0	0
GZMA	0.0019903	0	0.0143819	0	0	0
HO1	0.00205918	0	0	0	0	0
CX3CL1	0.00168589	0	0	0	0	0
CD70	0.00249406	0	0	0	0	0
TNFRSF12A	0.00170783	0	0.00206133	0	0	0
CCL23	0.00236074	0	0.0134155	0.0195801	0.0193997	0.0290224
CD5	0.00186814	0	0	0	0	0
CCL3	0.00201662	0	0	0	0	0
MMP7	0.00194125	0.0049334	0.0155158	0.0217762	0.0305627	0.0454055
NCR1	0.00187378	0	0	0	0	0
DCN	0.00249289	0	0.004058	0	0	0
TNFRSF21	0.00146498	0.000557854	0.00817845	0.00747509	0.0215131	0.0231995
TNFRSF4	0.00179518	0.00358992	0.00672934	0	0	0
CCL17	0.00265294	0	0	0	0	0
ANGPT2	0.0023313	0	0	0	0	0
LAMP3	0.00218844	0	0	0	0	0
CASP8	0.00189975	0	0	0	0	0
ICOSLG	0.00275447	0	0	0	0	0
MMP12	0.00219548	0	0.00973723	0.00437637	0.023412	0.0123193
CXCL13	0.00306438	0	0	0	0	0
VEGFA	0.0021551	0	0	0	0	0
CCL20	0.00297681	0	0	0	0	0
KLRD1	0.00222672	0	0.0114834	0.0159783	0.0215709	0.0287828
GZMB	0.0025814	0	0	0	0	0
CD83	0.00189998	0	0	0	0	0
IL12	0.00227105	0	0	0	0	0
CSF1	0.00136967	0	0	0	0	0
ARG1	0.00420316	0	0	0	0	0
IL4	0.00435373	0	0	0	0	0
IL5	0.00207451	0	0	0	0	0
CD28	0.00375581	0	0	0	0	0
FGF2	0.00317156	0	1.73472e-18	0	0	0
NOS3	0.0023612	0	0	0	0	0
ADGRG1	0.00236628	0	0	0	0	0
MICAB	0.00273971	0	0	0	0	0
CD4	0.00257053	0.00757324	0.015464	0.0221028	0.0318881	0.0380097
IL10	0.00208876	0	0	0	0	0
CD8A	0.00236505	0	0.00568717	0.00847427	0.0188917	0.0238183
CCL19	0.00261474	0	0	0	0	0
CXCL10	0.00202965	0	0.014232	0	0.0239159	0.00353412
PTN	0.00268916	0.00542965	0.00515179	0.00549601	0.0073088	0.00994019
IL12RB1	0.00219554	0	0	0	0	0
VEGFC	0.00238616	0	0	0	0	0
MCP3	0.00159175	0	0	0	0	0
CXCL5	0.00212011	0	0	0	0	0
CXCL11	0.00203987	0	0	0	0	0
PDL2	0.00290109	0	0.0074264	0	0.00564685	0.00143553
LAPTGFbeta1	0.00269141	0	0.00569822	0	0	0

## Sheet: Feature Coefficients (p-val)
Feature	alpha=0	alpha=0.2	alpha=0.4	alpha=0.6	alpha=0.8	alpha=1
NCCN	1.59997e-05	0.111111	0.00132626	0.00132275	0.000583771	0.000620732
education2_NCIMD	0.446457	1	1	1	1	1
age	0.0983984	1	0.604278	0.571429	0.7	0.833333
bmi	0.0747188	1	0.683333	0.617021	0.659341	0.708075
smoke	0.464153	1	1	1	1	1
diabetes	0.809379	1	1	1	1	1
aspirin	0.00155198	1	0.638191	0.691358	0.703593	0.734177
IL8	0.662437	1	1	1	1	1
TNFRSF9	0.000463993	0.0434783	0.0122249	0.0609756	0.13449	0.26898
TIE2	0.600822	1	1	1	1	1
CD40L	0.753124	1	1	1	1	1
CD244	0.304267	1	1	1	1	1
EGF	0.686405	1	1	1	1	1
ANG1	0.575127	1	1	1	1	1
IL7	0.186829	1	1	1	1	1
PGF	0.0143518	0.451613	0.367983	0.515358	0.595349	0.481203
IL6	0.649622	1	1	1	1	1
MCP1	0.600294	1	1	1	1	1
CRTAM	0.933585	1	1	1	1	1
MCP4	0.747252	1	1	1	1	1
TRAIL	0.803475	1	1	1	1	1
CXCL9	0.718197	1	1	1	1	1
CAIX	0.674149	1	1	1	1	1
ADA	0.0436313	1	0.726708	0.714286	0.696078	0.724638
Gal9	0.859442	1	1	1	1	1
VEGFR2	0.0506232	1	1	1	1	1
CD40	0.570423	1	1	1	1	1
IL18	0.557639	1	1	1	1	1
GZMH	0.974688	1	1	1	1	1
CXCL1	0.24406	1	0.4	1	1	1
TNFSF14	0.336571	1	1	1	1	1
TWEAK	0.844914	1	1	1	1	1
PDGFsubunitB	0.168205	1	1	1	1	1
PDCD1	0.874594	1	1	1	1	1
FASLG	0.570855	1	1	1	1	1
MCP2	0.384746	1	1	1	1	0.75
CCL4	0.86197	1	1	1	1	1
Gal1	0.817523	1	1	1	1	1
PDL1	0.278012	1	1	1	1	1
CD27	0.526968	1	1	1	1	1
HGF	0.471352	1	1	1	1	1
GZMA	0.282363	1	0.846154	1	1	0.5
HO1	0.957761	1	1	1	1	1
CX3CL1	0.618086	1	1	1	1	1
CD70	0.15091	1	1	1	1	1
TNFRSF12A	0.757668	1	0.8	1	1	1
CCL23	0.271916	1	0.690476	0.514286	0.626316	0.65285
CD5	0.109854	1	1	1	1	1
CCL3	0.977984	1	1	1	1	1
MMP7	0.0220956	1	0.581614	0.590909	0.531062	0.490654
NCR1	0.063215	1	1	1	1	1
DCN	0.973328	1	0.833333	1	1	1
TNFRSF21	0.0166877	1	0.745455	0.5	0.564103	0.428571
TNFRSF4	0.233596	1	1	1	1	1
CCL17	0.88901	1	1	1	1	1
ANGPT2	0.74322	1	1	1	1	1
LAMP3	0.660117	1	1	1	1	1
CASP8	0.37961	1	1	1	1	1
ICOSLG	0.719572	1	1	1	1	1
MMP12	0.402106	1	0.833333	0.777778	0.8	0.909091
CXCL13	0.746756	1	1	1	1	1
VEGFA	0.908353	1	1	1	1	1
CCL20	0.600982	1	1	1	1	1
KLRD1	0.0773588	1	0.710407	0.664671	0.614634	0.547878
GZMB	0.135486	1	1	1	1	1
CD83	0.588679	1	1	1	1	1
IL12	0.398474	1	1	1	1	1
CSF1	0.697349	1	1	1	1	1
ARG1	0.292971	1	1	1	1	1
IL4	0.239436	1	1	1	1	1
IL5	0.2447	1	1	1	1	1
CD28	0.74922	1	1	1	1	1
FGF2	0.150222	1	1	1	1	1
NOS3	0.878306	1	1	1	1	1
ADGRG1	0.735396	1	1	1	1	1
MICAB	0.724116	1	1	1	1	1
CD4	0.156813	0.7	0.29375	0.459966	0.402142	0.428138
IL10	0.187069	1	1	1	1	1
CD8A	0.130062	1	0.8	0.846154	0.754902	0.6125
CCL19	0.447753	1	1	1	1	1
CXCL10	0.0548471	1	0.736842	1	0.909091	0.555556
PTN	9.59985e-05	0.1	0.00141643	0.00141243	0.000781861	0.001554
IL12RB1	0.221244	1	1	1	1	1
VEGFC	0.976576	1	1	1	1	1
MCP3	0.642086	1	1	1	1	1
CXCL5	0.832995	1	1	1	1	1
CXCL11	0.452201	1	1	1	1	1
PDL2	0.289483	1	0.666667	1	0.555556	0.8
LAPTGFbeta1	0.270572	1	0.583333	1	1	1
