# Supplementary material for: Serum proteomics links suppression of tumor immunity to ancestry and lethal prostate cancer
Source: Nat Commun. 2022 Apr 1;13:1759. doi: 10.1038/s41467-022-29235-2 (PMC8975871; doi:10.1038/s41467-022-29235-2)
Supplement: Supplementary file 10 — Source Data file [file 41467_2022_29235_MOESM10_ESM.xlsx]

## Sheet: Fig. 1a
Fig. 1a
	Name	CD40L	EGF	TNFSF14	IL8	MCP3	CASP8	FGF2	CCL4	CCL3	MCP1	IL6	CCL20	ADA	PDCD1	GZMA	GZMH	GZMB	ARG1	IL18	HO1	FASLG	TIE2	CD244	TWEAK	VEGFR2	TRAIL	CCL19	CD70	CAIX	CCL23	CD40	Gal1	PDL1	Gal9	TNFRSF12A	CD27	TNFRSF9	CD83	TNFRSF4	NCR1	PGF	TNFRSF21	CX3CL1	CSF1	CD5	IL12RB1	IL12	CD4
	CD40L	1	0.83	0.58	0.22	0.16	0.26	0.23	0.18	0.17	0.04	0.04	-0.02	-0.01	-0.04	0.11	0.08	0.15	0.01	0.01	-0.04	0.1	0.15	0.21	0.22	0.25	0.02	0	-0.04	0.01	0.03	0.41	0.19	0.09	-0.02	0.12	-0.06	0.04	0.01	0.03	0.05	0.05	0.06	0	0.06	0.04	0	0	0
	EGF	0.83	1	0.74	0.51	0.43	0.5	0.34	0.32	0.33	0.13	0.09	-0.02	0.03	-0.04	0.14	0.17	0.26	0.04	0.05	-0.11	0.15	0.14	0.28	0.23	0.15	0	-0.05	-0.02	0	-0.02	0.56	0.23	0.08	0.04	0.05	-0.04	0.05	0	0.04	0.09	0.04	0.05	-0.02	0.08	0.03	0.01	0.02	-0.04
	TNFSF14	0.58	0.74	1	0.7	0.61	0.72	0.41	0.41	0.4	0.26	0.27	0.04	0.16	0.04	0.18	0.23	0.36	0.28	0.17	-0.08	0.19	0.19	0.28	0.23	0.16	0.07	-0.01	0.06	0.03	0.09	0.58	0.28	0.12	0.21	0.06	0.02	0.13	0.11	0.12	0.18	0.11	0.11	0.02	0.22	0.12	0.11	0.1	0.02
	IL8	0.22	0.51	0.7	1	0.89	0.82	0.47	0.46	0.42	0.34	0.31	0.09	0.2	0.05	0.17	0.25	0.39	0.21	0.25	-0.01	0.21	0.09	0.28	0.12	0.01	-0.04	-0.09	0.08	0.05	-0.01	0.57	0.27	0.01	0.17	-0.03	0.05	0.09	0.06	0.07	0.14	0.05	0.1	0.03	0.17	0.04	0.07	0.06	-0.04
	MCP3	0.16	0.43	0.61	0.89	1	0.77	0.45	0.45	0.39	0.43	0.39	0.1	0.17	0.04	0.16	0.19	0.33	0.16	0.25	-0.01	0.19	0.06	0.22	0.08	-0.03	-0.05	-0.06	0.14	0	-0.04	0.52	0.26	0	0.17	-0.08	0.04	0.09	0.05	0.06	0.12	0.03	0.07	-0.02	0.18	0.02	0.05	0.07	-0.04
	CASP8	0.26	0.5	0.72	0.82	0.77	1	0.44	0.39	0.34	0.32	0.3	0.11	0.38	0.18	0.25	0.33	0.42	0.43	0.31	0.02	0.18	0.18	0.29	0.12	0.07	0.03	-0.01	0.1	0.1	0.04	0.58	0.34	0.1	0.32	0.06	0.11	0.19	0.15	0.17	0.21	0.12	0.15	0.08	0.28	0.18	0.16	0.12	0.05
	FGF2	0.23	0.34	0.41	0.47	0.45	0.44	1	0.17	0.17	0.2	0.15	-0.05	0.11	0.07	0.02	0.09	0.24	0.17	0.17	-0.02	0.18	0.03	0.17	0.08	0.11	0.07	-0.01	0.07	-0.01	0.06	0.4	0.27	0.07	0.19	0.05	0.05	0.1	0.12	0.09	0.18	0.13	0.14	0.12	0.15	0.07	0.08	0.11	0.02
	CCL4	0.18	0.32	0.41	0.46	0.45	0.39	0.17	1	0.64	0.25	0.33	0.25	0.11	0.1	0.25	0.17	0.25	0.01	0.25	0.16	0.26	0.23	0.31	0.2	0.09	0.1	0.1	0.17	0.13	0.12	0.44	0.27	0.17	0.14	0.08	0.11	0.2	0.24	0.2	0.22	0.15	0.16	0.13	0.22	0.16	0.18	0.16	0.16
	CCL3	0.17	0.33	0.4	0.42	0.39	0.34	0.17	0.64	1	0.16	0.27	0.14	0.03	0.07	0.17	0.1	0.2	-0.01	0.19	0	0.16	0.12	0.21	0.09	-0.03	0.05	0.04	0.16	0.07	0.09	0.4	0.27	0.1	0.14	0.06	0.14	0.19	0.18	0.18	0.2	0.15	0.14	0.09	0.19	0.14	0.09	0.1	0.05
	MCP1	0.04	0.13	0.26	0.34	0.43	0.32	0.2	0.25	0.16	1	0.31	0.24	0.13	0.08	0.13	0.04	0.17	0.1	0.19	0.02	0.11	0.15	0.11	0.15	0.02	0.14	0.1	0.18	0.19	0.1	0.26	0.25	0.1	0.18	0.14	0.17	0.25	0.19	0.21	0.22	0.23	0.24	0.24	0.22	0.08	0.19	0.19	0.07
	IL6	0.04	0.09	0.27	0.31	0.39	0.3	0.15	0.33	0.27	0.31	1	0.38	0.12	0.14	0.21	0.13	0.12	0.1	0.21	0.07	0.11	0.11	0.08	-0.01	-0.05	0.03	0.17	0.22	0.08	0.16	0.26	0.21	0.11	0.26	0.12	0.28	0.26	0.24	0.24	0.21	0.22	0.13	0.13	0.31	0.13	0.27	0.21	0.22
	CCL20	-0.02	-0.02	0.04	0.09	0.1	0.11	-0.05	0.25	0.14	0.24	0.38	1	0.21	0.25	0.36	0.14	0.12	0.03	0.27	0.15	0.06	0.2	0.12	-0.07	0	0.12	0.31	0.22	0.35	0.2	0.17	0.15	0.19	0.25	0.25	0.36	0.35	0.32	0.27	0.21	0.22	0.22	0.24	0.32	0.29	0.35	0.26	0.2
	ADA	-0.01	0.03	0.16	0.2	0.17	0.38	0.11	0.11	0.03	0.13	0.12	0.21	1	0.48	0.38	0.34	0.33	0.42	0.38	0.16	0.09	0.24	0.29	0.05	0.11	0.12	0.12	0.17	0.36	0.14	0.27	0.32	0.24	0.48	0.23	0.24	0.34	0.34	0.33	0.31	0.28	0.35	0.28	0.38	0.34	0.34	0.22	0.27
	PDCD1	-0.04	-0.04	0.04	0.05	0.04	0.18	0.07	0.1	0.07	0.08	0.14	0.25	0.48	1	0.43	0.25	0.23	0.22	0.3	0.06	0.19	0.19	0.33	0.09	0.08	0.19	0.27	0.15	0.31	0.26	0.25	0.3	0.32	0.52	0.3	0.41	0.56	0.52	0.53	0.44	0.38	0.42	0.37	0.41	0.54	0.49	0.45	0.32
	GZMA	0.11	0.14	0.18	0.17	0.16	0.25	0.02	0.25	0.17	0.13	0.21	0.36	0.38	0.43	1	0.55	0.45	0.14	0.44	0.22	0.28	0.36	0.42	0.17	0.14	0.36	0.31	0.27	0.33	0.26	0.35	0.31	0.33	0.44	0.32	0.35	0.46	0.43	0.4	0.32	0.33	0.34	0.31	0.49	0.5	0.53	0.42	0.33
	GZMH	0.08	0.17	0.23	0.25	0.19	0.33	0.09	0.17	0.1	0.04	0.13	0.14	0.34	0.25	0.55	1	0.6	0.28	0.22	0.05	0.09	0.19	0.24	0.14	0.09	0.1	0.09	0.15	0.19	0.01	0.23	0.14	0.11	0.23	0.06	0.08	0.12	0.14	0.12	-0.01	0.08	0.08	0.07	0.2	0.21	0.17	0.11	0.09
	GZMB	0.15	0.26	0.36	0.39	0.33	0.42	0.24	0.25	0.2	0.17	0.12	0.12	0.33	0.23	0.45	0.6	1	0.27	0.24	0.05	0.27	0.17	0.23	0.16	0.14	0.16	0.09	0.05	0.13	0.04	0.31	0.21	0.11	0.26	0.05	0.05	0.1	0.17	0.11	0.13	0.07	0.11	0.07	0.19	0.18	0.15	0.13	0.1
	ARG1	0.01	0.04	0.28	0.21	0.16	0.43	0.17	0.01	-0.01	0.1	0.1	0.03	0.42	0.22	0.14	0.28	0.27	1	0.19	0	0.03	0.07	0.07	-0.07	0	0.08	0.01	-0.04	0.09	0.04	0.08	0.01	-0.01	0.3	-0.01	0.02	0.07	0.06	0.06	0.09	0.02	0.05	0.01	0.1	0.1	0.04	0	0
	IL18	0.01	0.05	0.17	0.25	0.25	0.31	0.17	0.25	0.19	0.19	0.21	0.27	0.38	0.3	0.44	0.22	0.24	0.19	1	0.46	0.22	0.25	0.37	0.06	0.16	0.26	0.23	0.26	0.29	0.19	0.36	0.33	0.28	0.47	0.23	0.35	0.42	0.45	0.37	0.37	0.3	0.37	0.26	0.45	0.37	0.41	0.36	0.25
	HO1	-0.04	-0.11	-0.08	-0.01	-0.01	0.02	-0.02	0.16	0	0.02	0.07	0.15	0.16	0.06	0.22	0.05	0.05	0	0.46	1	0.09	0.27	0.2	0.09	0.21	0.11	0.08	0.12	0.16	0.08	0.05	0.14	0.06	0.11	0.14	0.08	0.1	0.19	0.11	0.14	0.15	0.22	0.19	0.21	0.11	0.12	0.15	0.12
	FASLG	0.1	0.15	0.19	0.21	0.19	0.18	0.18	0.26	0.16	0.11	0.11	0.06	0.09	0.19	0.28	0.09	0.27	0.03	0.22	0.09	1	0.19	0.4	0.29	0.09	0.27	0.14	0.19	0.11	0.17	0.3	0.29	0.24	0.21	0.21	0.18	0.27	0.24	0.3	0.44	0.26	0.28	0.29	0.26	0.25	0.36	0.39	0.18
	TIE2	0.15	0.14	0.19	0.09	0.06	0.18	0.03	0.23	0.12	0.15	0.11	0.2	0.24	0.19	0.36	0.19	0.17	0.07	0.25	0.27	0.19	1	0.52	0.41	0.42	0.29	0.11	0.29	0.31	0.28	0.32	0.29	0.21	0.21	0.31	0.2	0.26	0.34	0.29	0.26	0.31	0.42	0.4	0.42	0.32	0.34	0.25	0.27
	CD244	0.21	0.28	0.28	0.28	0.22	0.29	0.17	0.31	0.21	0.11	0.08	0.12	0.29	0.33	0.42	0.24	0.23	0.07	0.37	0.2	0.4	0.52	1	0.39	0.35	0.28	0.13	0.33	0.34	0.33	0.55	0.45	0.35	0.37	0.38	0.35	0.45	0.47	0.45	0.46	0.46	0.56	0.47	0.53	0.48	0.47	0.37	0.36
	TWEAK	0.22	0.23	0.23	0.12	0.08	0.12	0.08	0.2	0.09	0.15	-0.01	-0.07	0.05	0.09	0.17	0.14	0.16	-0.07	0.06	0.09	0.29	0.41	0.39	1	0.34	0.3	0	0.31	0.15	0.32	0.31	0.34	0.16	0.04	0.15	0.03	0.15	0.18	0.19	0.24	0.28	0.3	0.26	0.23	0.17	0.17	0.25	0.15
	VEGFR2	0.25	0.15	0.16	0.01	-0.03	0.07	0.11	0.09	-0.03	0.02	-0.05	0	0.11	0.08	0.14	0.09	0.14	0	0.16	0.21	0.09	0.42	0.35	0.34	1	0.3	0.12	0.24	0.09	0.21	0.18	0.18	0.13	0.09	0.11	0.05	0.03	0.15	0.05	0.02	0.1	0.2	0.16	0.22	0.19	0.09	0.05	0.15
	TRAIL	0.02	0	0.07	-0.04	-0.05	0.03	0.07	0.1	0.05	0.14	0.03	0.12	0.12	0.19	0.36	0.1	0.16	0.08	0.26	0.11	0.27	0.29	0.28	0.3	0.3	1	0.3	0.29	0.18	0.27	0.21	0.3	0.34	0.32	0.21	0.3	0.37	0.35	0.32	0.31	0.35	0.36	0.32	0.43	0.33	0.41	0.35	0.27
	CCL19	0	-0.05	-0.01	-0.09	-0.06	-0.01	-0.01	0.1	0.04	0.1	0.17	0.31	0.12	0.27	0.31	0.09	0.09	0.01	0.23	0.08	0.14	0.11	0.13	0	0.12	0.3	1	0.21	0.22	0.26	0.13	0.15	0.24	0.32	0.24	0.27	0.37	0.32	0.35	0.2	0.27	0.24	0.23	0.29	0.33	0.41	0.36	0.26
	CD70	-0.04	-0.02	0.06	0.08	0.14	0.1	0.07	0.17	0.16	0.18	0.22	0.22	0.17	0.15	0.27	0.15	0.05	-0.04	0.26	0.12	0.19	0.29	0.33	0.31	0.24	0.29	0.21	1	0.27	0.37	0.32	0.4	0.31	0.26	0.34	0.42	0.4	0.39	0.34	0.27	0.43	0.4	0.4	0.43	0.38	0.41	0.33	0.32
	CAIX	0.01	0	0.03	0.05	0	0.1	-0.01	0.13	0.07	0.19	0.08	0.35	0.36	0.31	0.33	0.19	0.13	0.09	0.29	0.16	0.11	0.31	0.34	0.15	0.09	0.18	0.22	0.27	1	0.23	0.32	0.24	0.36	0.33	0.4	0.41	0.45	0.45	0.43	0.39	0.45	0.48	0.49	0.45	0.38	0.42	0.26	0.25
	CCL23	0.03	-0.02	0.09	-0.01	-0.04	0.04	0.06	0.12	0.09	0.1	0.16	0.2	0.14	0.26	0.26	0.01	0.04	0.04	0.19	0.08	0.17	0.28	0.33	0.32	0.21	0.27	0.26	0.37	0.23	1	0.37	0.42	0.43	0.35	0.49	0.5	0.51	0.47	0.48	0.47	0.59	0.47	0.48	0.47	0.47	0.48	0.43	0.46
	CD40	0.41	0.56	0.58	0.57	0.52	0.58	0.4	0.44	0.4	0.26	0.26	0.17	0.27	0.25	0.35	0.23	0.31	0.08	0.36	0.05	0.3	0.32	0.55	0.31	0.18	0.21	0.13	0.32	0.32	0.37	1	0.61	0.46	0.45	0.48	0.46	0.56	0.55	0.54	0.54	0.57	0.53	0.42	0.55	0.48	0.46	0.42	0.34
	Gal1	0.19	0.23	0.28	0.27	0.26	0.34	0.27	0.27	0.27	0.25	0.21	0.15	0.32	0.3	0.31	0.14	0.21	0.01	0.33	0.14	0.29	0.29	0.45	0.34	0.18	0.3	0.15	0.4	0.24	0.42	0.61	1	0.52	0.54	0.58	0.54	0.59	0.53	0.56	0.6	0.67	0.63	0.54	0.61	0.46	0.49	0.47	0.45
	PDL1	0.09	0.08	0.12	0.01	0	0.1	0.07	0.17	0.1	0.1	0.11	0.19	0.24	0.32	0.33	0.11	0.11	-0.01	0.28	0.06	0.24	0.21	0.35	0.16	0.13	0.34	0.24	0.31	0.36	0.43	0.46	0.52	1	0.5	0.56	0.56	0.65	0.61	0.6	0.58	0.68	0.53	0.52	0.58	0.52	0.55	0.47	0.47
	Gal9	-0.02	0.04	0.21	0.17	0.17	0.32	0.19	0.14	0.14	0.18	0.26	0.25	0.48	0.52	0.44	0.23	0.26	0.3	0.47	0.11	0.21	0.21	0.37	0.04	0.09	0.32	0.32	0.26	0.33	0.35	0.45	0.54	0.5	1	0.51	0.6	0.68	0.67	0.64	0.63	0.61	0.56	0.5	0.68	0.58	0.6	0.52	0.46
	TNFRSF12A	0.12	0.05	0.06	-0.03	-0.08	0.06	0.05	0.08	0.06	0.14	0.12	0.25	0.23	0.3	0.32	0.06	0.05	-0.01	0.23	0.14	0.21	0.31	0.38	0.15	0.11	0.21	0.24	0.34	0.4	0.49	0.48	0.58	0.56	0.51	1	0.64	0.66	0.64	0.66	0.62	0.78	0.67	0.67	0.63	0.55	0.54	0.46	0.5
	CD27	-0.06	-0.04	0.02	0.05	0.04	0.11	0.05	0.11	0.14	0.17	0.28	0.36	0.24	0.41	0.35	0.08	0.05	0.02	0.35	0.08	0.18	0.2	0.35	0.03	0.05	0.3	0.27	0.42	0.41	0.5	0.46	0.54	0.56	0.6	0.64	1	0.78	0.75	0.73	0.7	0.77	0.68	0.64	0.67	0.66	0.62	0.5	0.52
	TNFRSF9	0.04	0.05	0.13	0.09	0.09	0.19	0.1	0.2	0.19	0.25	0.26	0.35	0.34	0.56	0.46	0.12	0.1	0.07	0.42	0.1	0.27	0.26	0.45	0.15	0.03	0.37	0.37	0.4	0.45	0.51	0.56	0.59	0.65	0.68	0.66	0.78	1	0.85	0.85	0.76	0.8	0.7	0.67	0.73	0.74	0.74	0.67	0.58
	CD83	0.01	0	0.11	0.06	0.05	0.15	0.12	0.24	0.18	0.19	0.24	0.32	0.34	0.52	0.43	0.14	0.17	0.06	0.45	0.19	0.24	0.34	0.47	0.18	0.15	0.35	0.32	0.39	0.45	0.47	0.55	0.53	0.61	0.67	0.64	0.75	0.85	1	0.8	0.75	0.77	0.72	0.63	0.73	0.76	0.69	0.64	0.55
	TNFRSF4	0.03	0.04	0.12	0.07	0.06	0.17	0.09	0.2	0.18	0.21	0.24	0.27	0.33	0.53	0.4	0.12	0.11	0.06	0.37	0.11	0.3	0.29	0.45	0.19	0.05	0.32	0.35	0.34	0.43	0.48	0.54	0.56	0.6	0.64	0.66	0.73	0.85	0.8	1	0.77	0.79	0.74	0.68	0.68	0.7	0.71	0.67	0.5
	NCR1	0.05	0.09	0.18	0.14	0.12	0.21	0.18	0.22	0.2	0.22	0.21	0.21	0.31	0.44	0.32	-0.01	0.13	0.09	0.37	0.14	0.44	0.26	0.46	0.24	0.02	0.31	0.2	0.27	0.39	0.47	0.54	0.6	0.58	0.63	0.62	0.7	0.76	0.75	0.77	1	0.79	0.72	0.7	0.7	0.64	0.66	0.6	0.52
	PGF	0.05	0.04	0.11	0.05	0.03	0.12	0.13	0.15	0.15	0.23	0.22	0.22	0.28	0.38	0.33	0.08	0.07	0.02	0.3	0.15	0.26	0.31	0.46	0.28	0.1	0.35	0.27	0.43	0.45	0.59	0.57	0.67	0.68	0.61	0.78	0.77	0.8	0.77	0.79	0.79	1	0.8	0.77	0.76	0.67	0.68	0.58	0.57
	TNFRSF21	0.06	0.05	0.11	0.1	0.07	0.15	0.14	0.16	0.14	0.24	0.13	0.22	0.35	0.42	0.34	0.08	0.11	0.05	0.37	0.22	0.28	0.42	0.56	0.3	0.2	0.36	0.24	0.4	0.48	0.47	0.53	0.63	0.53	0.56	0.67	0.68	0.7	0.72	0.74	0.72	0.8	1	0.78	0.78	0.63	0.58	0.48	0.49
	CX3CL1	0	-0.02	0.02	0.03	-0.02	0.08	0.12	0.13	0.09	0.24	0.13	0.24	0.28	0.37	0.31	0.07	0.07	0.01	0.26	0.19	0.29	0.4	0.47	0.26	0.16	0.32	0.23	0.4	0.49	0.48	0.42	0.54	0.52	0.5	0.67	0.64	0.67	0.63	0.68	0.7	0.77	0.78	1	0.66	0.56	0.61	0.47	0.48
	CSF1	0.06	0.08	0.22	0.17	0.18	0.28	0.15	0.22	0.19	0.22	0.31	0.32	0.38	0.41	0.49	0.2	0.19	0.1	0.45	0.21	0.26	0.42	0.53	0.23	0.22	0.43	0.29	0.43	0.45	0.47	0.55	0.61	0.58	0.68	0.63	0.67	0.73	0.73	0.68	0.7	0.76	0.78	0.66	1	0.64	0.64	0.55	0.51
	CD5	0.04	0.03	0.12	0.04	0.02	0.18	0.07	0.16	0.14	0.08	0.13	0.29	0.34	0.54	0.5	0.21	0.18	0.1	0.37	0.11	0.25	0.32	0.48	0.17	0.19	0.33	0.33	0.38	0.38	0.47	0.48	0.46	0.52	0.58	0.55	0.66	0.74	0.76	0.7	0.64	0.67	0.63	0.56	0.64	1	0.62	0.56	0.49
	IL12RB1	0	0.01	0.11	0.07	0.05	0.16	0.08	0.18	0.09	0.19	0.27	0.35	0.34	0.49	0.53	0.17	0.15	0.04	0.41	0.12	0.36	0.34	0.47	0.17	0.09	0.41	0.41	0.41	0.42	0.48	0.46	0.49	0.55	0.6	0.54	0.62	0.74	0.69	0.71	0.66	0.68	0.58	0.61	0.64	0.62	1	0.6	0.53
	IL12	0	0.02	0.1	0.06	0.07	0.12	0.11	0.16	0.1	0.19	0.21	0.26	0.22	0.45	0.42	0.11	0.13	0	0.36	0.15	0.39	0.25	0.37	0.25	0.05	0.35	0.36	0.33	0.26	0.43	0.42	0.47	0.47	0.52	0.46	0.5	0.67	0.64	0.67	0.6	0.58	0.48	0.47	0.55	0.56	0.6	1	0.41
	CD4	0	-0.04	0.02	-0.04	-0.04	0.05	0.02	0.16	0.05	0.07	0.22	0.2	0.27	0.32	0.33	0.09	0.1	0	0.25	0.12	0.18	0.27	0.36	0.15	0.15	0.27	0.26	0.32	0.25	0.46	0.34	0.45	0.47	0.46	0.5	0.52	0.58	0.55	0.5	0.52	0.57	0.49	0.48	0.51	0.49	0.53	0.41	1
	ICOSLG	0.1	0.1	0.09	0.07	0.04	0.09	0.15	0.12	0.1	0.07	0.06	0.19	0.22	0.35	0.35	0.2	0.15	0	0.27	0.2	0.29	0.37	0.49	0.3	0.27	0.24	0.2	0.4	0.41	0.37	0.41	0.41	0.42	0.33	0.47	0.45	0.49	0.53	0.51	0.49	0.59	0.62	0.56	0.52	0.51	0.46	0.4	0.34
	LAMP3	0.01	0.02	0.11	0.08	0.07	0.16	0.08	0.18	0.12	0.18	0.18	0.33	0.23	0.37	0.33	0.13	0.13	0.09	0.35	0.1	0.08	0.27	0.32	0.06	0.16	0.3	0.28	0.28	0.39	0.32	0.36	0.26	0.4	0.47	0.39	0.53	0.58	0.67	0.53	0.44	0.46	0.54	0.45	0.54	0.53	0.52	0.35	0.32
	PDL2	-0.06	-0.02	0.01	0.05	0.05	0.07	0.05	0.13	0.07	0.1	0.09	0.26	0.28	0.34	0.32	0.14	0.09	0.02	0.36	0.2	0.18	0.41	0.4	0.23	0.26	0.28	0.18	0.37	0.37	0.33	0.31	0.38	0.41	0.41	0.39	0.47	0.48	0.52	0.48	0.47	0.5	0.59	0.51	0.55	0.5	0.47	0.35	0.39
	DCN	0.07	0.08	0.08	0.06	0.03	0.13	0.06	0.15	0.13	0.13	0.1	0.16	0.24	0.28	0.23	0.09	0.02	0.01	0.16	0.16	0.18	0.33	0.38	0.34	0.07	0.22	0.12	0.33	0.32	0.38	0.45	0.55	0.46	0.42	0.6	0.47	0.53	0.49	0.48	0.51	0.66	0.62	0.57	0.56	0.39	0.47	0.35	0.4
	PTN	-0.04	-0.08	-0.05	-0.05	-0.07	-0.02	-0.05	0.07	0.06	0.1	0.12	0.2	0.16	0.23	0.18	0.09	-0.03	0	0.09	0.12	0.07	0.18	0.17	0.27	-0.05	0.11	0.09	0.26	0.24	0.32	0.22	0.38	0.27	0.25	0.41	0.38	0.4	0.34	0.36	0.34	0.48	0.39	0.4	0.33	0.25	0.33	0.28	0.29
	MMP7	0.1	0.04	0.07	0	-0.02	0.04	0.03	0.17	0.14	0.1	0.18	0.28	0.17	0.24	0.32	0.09	0.07	0.02	0.3	0.19	0.08	0.26	0.28	0.12	0.14	0.23	0.26	0.26	0.37	0.43	0.34	0.46	0.41	0.43	0.54	0.54	0.49	0.5	0.44	0.44	0.58	0.51	0.45	0.5	0.41	0.4	0.34	0.41
	MMP12	-0.04	-0.12	-0.03	-0.02	0.01	-0.01	-0.05	0.18	0.11	0.14	0.26	0.39	0.21	0.3	0.28	0.03	-0.02	0.01	0.3	0.18	0.13	0.14	0.13	0.05	-0.01	0.18	0.33	0.23	0.31	0.36	0.2	0.31	0.31	0.37	0.35	0.42	0.5	0.48	0.43	0.35	0.4	0.33	0.31	0.36	0.36	0.4	0.4	0.32
	CRTAM	-0.04	-0.01	-0.01	-0.01	-0.01	0.04	-0.08	0.12	0.08	0.02	0.11	0.25	0.26	0.42	0.5	0.34	0.12	0.04	0.3	0.2	0.27	0.32	0.52	0.16	0.06	0.27	0.24	0.34	0.36	0.26	0.28	0.29	0.38	0.34	0.33	0.46	0.53	0.47	0.47	0.36	0.42	0.46	0.41	0.49	0.47	0.52	0.42	0.36
	KLRD1	0.06	0.01	0	-0.03	0.02	0.02	-0.06	0.1	0.08	0.03	0.13	0.2	0.18	0.3	0.4	0.33	0.15	-0.04	0.27	0.11	0.24	0.25	0.33	0.19	0.09	0.27	0.17	0.35	0.24	0.27	0.26	0.35	0.33	0.35	0.33	0.38	0.43	0.4	0.39	0.29	0.38	0.33	0.28	0.44	0.39	0.44	0.38	0.35
	CXCL9	-0.05	-0.06	0.03	0.06	0.04	0.1	0.02	0.2	0.13	0.24	0.23	0.39	0.27	0.4	0.42	0.15	0.1	0.03	0.35	0.13	0.3	0.16	0.29	0.06	-0.02	0.27	0.32	0.35	0.34	0.43	0.36	0.4	0.44	0.48	0.51	0.56	0.65	0.57	0.57	0.5	0.55	0.4	0.51	0.48	0.51	0.64	0.58	0.4
	CXCL10	0.05	0.03	0.13	0.09	0.12	0.16	0.05	0.21	0.09	0.24	0.19	0.37	0.26	0.38	0.56	0.22	0.23	0.09	0.4	0.19	0.36	0.24	0.38	0.07	0.1	0.41	0.43	0.27	0.27	0.26	0.32	0.33	0.36	0.5	0.33	0.38	0.51	0.45	0.48	0.39	0.35	0.37	0.37	0.47	0.43	0.6	0.53	0.3
	IL10	0.01	0.01	0.13	0.1	0.11	0.14	0.07	0.25	0.14	0.27	0.36	0.47	0.21	0.32	0.39	0.16	0.18	0.1	0.42	0.22	0.28	0.28	0.36	0.1	0.18	0.33	0.35	0.32	0.34	0.32	0.3	0.29	0.38	0.38	0.34	0.43	0.48	0.47	0.44	0.39	0.4	0.4	0.35	0.48	0.37	0.49	0.42	0.39
	CXCL13	-0.04	-0.04	0.06	0.06	0.09	0.11	0.05	0.1	0.06	0.09	0.22	0.28	0.21	0.4	0.41	0.25	0.17	0.06	0.33	0.1	0.16	0.21	0.29	0.12	0.01	0.24	0.38	0.24	0.25	0.23	0.23	0.22	0.27	0.36	0.23	0.33	0.46	0.37	0.36	0.26	0.29	0.23	0.27	0.34	0.35	0.45	0.37	0.32
	HGF	0.32	0.34	0.54	0.39	0.36	0.46	0.23	0.29	0.24	0.35	0.43	0.33	0.26	0.21	0.39	0.23	0.25	0.21	0.32	0.1	0.16	0.4	0.34	0.29	0.14	0.22	0.24	0.31	0.29	0.32	0.53	0.44	0.3	0.44	0.37	0.36	0.41	0.4	0.38	0.4	0.44	0.42	0.33	0.51	0.34	0.37	0.32	0.28
	VEGFA	0.23	0.22	0.29	0.15	0.15	0.21	0.11	0.17	0.12	0.19	0.28	0.21	0.16	0.14	0.27	0.13	0.13	0.05	0.23	0.09	0.1	0.22	0.27	0.23	0.17	0.26	0.12	0.37	0.3	0.36	0.46	0.42	0.38	0.35	0.4	0.39	0.42	0.38	0.39	0.38	0.5	0.37	0.32	0.51	0.38	0.33	0.32	0.27
	ANGPT2	-0.05	-0.12	-0.03	-0.07	-0.13	-0.04	-0.09	0.14	0.08	0.1	0.17	0.32	0.15	0.2	0.29	0.12	0.07	0	0.23	0.13	0.12	0.38	0.24	0.19	0.15	0.24	0.26	0.26	0.3	0.37	0.21	0.29	0.27	0.35	0.42	0.41	0.4	0.44	0.4	0.36	0.44	0.42	0.39	0.4	0.35	0.4	0.25	0.44
	CD8A	-0.05	-0.08	0	-0.07	-0.05	0	-0.09	0.08	-0.02	0.06	0.15	0.21	0.15	0.23	0.4	0.15	0.04	0.05	0.27	0.17	0.18	0.25	0.33	0.16	0.14	0.27	0.15	0.21	0.26	0.31	0.2	0.26	0.35	0.35	0.36	0.37	0.42	0.39	0.39	0.34	0.39	0.33	0.29	0.44	0.37	0.43	0.35	0.38
	NOS3	-0.05	-0.08	-0.05	-0.11	-0.08	-0.03	-0.03	-0.05	-0.02	0.01	0.08	0.15	0.15	0.26	0.25	0.16	0.06	0.03	0.17	-0.01	0.03	0.13	0.13	-0.06	-0.05	0.21	0.18	0.12	0.19	0.03	0.05	0.16	0.21	0.29	0.2	0.24	0.31	0.25	0.26	0.25	0.19	0.2	0.24	0.27	0.28	0.29	0.22	0.19
	ADGRG1	0	-0.02	-0.03	-0.03	0.05	0.02	-0.01	0.08	0.05	0.12	0.2	0.24	0.14	0.25	0.44	0.15	0.1	0	0.3	0.22	0.06	0.25	0.28	0.03	-0.02	0.21	0.24	0.16	0.25	0.13	0.2	0.23	0.23	0.37	0.26	0.33	0.35	0.37	0.34	0.29	0.29	0.34	0.24	0.37	0.27	0.38	0.29	0.26
	CD28	0.02	0.01	0.06	0.04	0.03	0.11	0.07	0.01	-0.03	0.08	0.09	0.13	0.16	0.23	0.21	0.1	0.05	0.05	0.18	0.01	0.17	0.25	0.32	0.11	0.12	0.07	0.13	0.15	0.3	0.13	0.21	0.17	0.2	0.24	0.19	0.18	0.27	0.24	0.3	0.25	0.25	0.27	0.25	0.26	0.26	0.25	0.17	0.2
	IL5	0.04	0.06	0.08	0.04	0.05	0.03	0.05	0.08	0.08	0.01	0.04	0.07	0.07	0.04	0.11	0.08	0.01	-0.04	0.07	0.07	-0.06	0.07	0.1	-0.02	0.02	-0.01	0.1	0.17	0.07	0.12	0.06	0.07	0.08	0.1	0.08	0.13	0.1	0.1	0.1	0.03	0.09	0.05	0.1	0.11	0.09	0.06	0.08	0.08
	MICAB	0.08	0.04	0	-0.01	0.02	0.02	0.01	-0.09	0.03	0.03	0.09	0.04	0.12	0.12	0.14	0.14	0.07	0.06	0.14	0.01	-0.04	0.06	0.05	-0.05	0.05	0.05	0.1	0.12	0.11	0.07	0.03	0.06	0.08	0.13	0.07	0.08	0.08	0.05	0.07	0.03	0.07	0.08	0.04	0.13	0.04	0.08	0.09	0.04
	MCP4	0.23	0.14	0.08	-0.02	-0.02	-0.04	-0.03	0.12	-0.01	0.04	-0.02	0.02	-0.08	0.02	0.05	0.05	-0.03	-0.05	0.03	0.01	0.12	0.07	0.18	0.25	0.21	0.16	0.04	0.15	0	0.19	0.13	0.14	0.1	-0.08	0.1	-0.01	0.05	-0.02	0	-0.03	0.08	0.04	0.08	0.02	0.05	0.07	0.06	0.13
	MCP2	0.2	0.13	0.05	-0.06	-0.07	-0.03	-0.02	0.19	0.08	-0.04	0	0.1	0.06	0.05	0.16	0.11	0.09	0	0.05	0.06	0.19	0.18	0.23	0.2	0.31	0.26	0.11	0.14	0.04	0.13	0.08	0.11	0.16	0.04	0.09	0.03	0.08	0.09	0.05	0.04	0.1	0.11	0.16	0.16	0.14	0.12	0.09	0.14
	CCL17	0.19	0.12	0.07	-0.01	-0.02	0.01	0.05	0.18	0.08	0.01	0.04	0.05	-0.01	0.07	0.06	0.04	-0.01	-0.05	0.14	0.08	0.15	0.12	0.14	0.23	0.2	0.2	0.14	0.16	0.04	0.21	0.17	0.23	0.15	0.1	0.16	0.09	0.13	0.12	0.14	0.13	0.17	0.15	0.09	0.14	0.07	0.12	0.12	0.1
	IL7	0.03	-0.17	-0.19	-0.27	-0.26	-0.27	-0.01	-0.13	-0.19	0.01	0.01	0.04	-0.03	0.05	-0.03	-0.02	-0.12	-0.08	0	0.06	0.07	0.16	0.12	0.22	0.32	0.22	0.11	0.23	0.02	0.24	-0.1	0.09	0.14	0.03	0.14	0.02	0.05	0.01	0.01	0.01	0.12	0.1	0.14	0.13	0.03	0.05	0.1	0.09
	ANG1	0.53	0.47	0.29	0.06	0.04	0.06	0.11	0.11	0.06	-0.02	-0.08	-0.14	-0.1	-0.08	-0.04	-0.03	0.05	-0.01	-0.06	-0.02	0.13	0.15	0.2	0.34	0.37	0.2	-0.07	0.08	-0.09	0.07	0.21	0.17	0.05	-0.09	0	-0.14	-0.1	-0.11	-0.11	-0.03	-0.02	0.05	-0.04	0.05	-0.03	-0.11	-0.05	-0.01
	PDGFsubunitB	0.2	0.17	0.16	0.09	0.1	0.09	0.15	0.09	0.03	0.04	-0.03	-0.1	-0.01	0.02	0.03	0.04	0.11	-0.03	0.05	-0.01	0.09	0.15	0.16	0.23	0.39	0.26	0.04	0.28	-0.09	0.14	0.14	0.23	0.05	0.01	0.01	0	-0.02	-0.02	-0.05	-0.05	0.02	0.12	0.01	0.14	0.05	-0.01	0.03	0.06
	LAPTGFbeta1	0.37	0.3	0.25	0.04	0.02	0.12	0.1	0.19	0.08	0.05	0.11	0.11	0.12	0.1	0.25	0.14	0.14	0	0.13	0.11	0.15	0.4	0.34	0.39	0.41	0.33	0.13	0.27	0.12	0.26	0.3	0.26	0.2	0.08	0.18	0.06	0.1	0.12	0.12	0.15	0.2	0.23	0.18	0.27	0.17	0.14	0.13	0.23
	VEGFC	0.36	0.33	0.22	0.09	0.09	0.08	0.11	0.09	0.06	0.04	-0.07	-0.15	-0.1	-0.12	0	0.03	0.08	-0.06	-0.15	-0.09	0.03	0.06	0.1	0.24	0.26	0.15	-0.1	0	-0.15	-0.08	0.04	-0.01	-0.1	-0.22	-0.16	-0.26	-0.22	-0.24	-0.19	-0.2	-0.17	-0.1	-0.16	-0.12	-0.11	-0.18	-0.13	-0.1
	CXCL1	0.13	0.11	0.06	0.04	0.04	0	0.05	0.13	0.1	-0.28	0.14	0.09	-0.01	0.04	0.05	0.03	-0.04	0	-0.01	-0.06	0.1	0.12	0.18	0.14	0.21	0.16	0.06	0.19	0.02	0.18	0.12	0.1	0.08	0.03	0.06	0.06	0.03	0.05	0.01	0.01	0.03	0.03	0.05	0.09	0.09	0.07	0.04	0.12
	CXCL5	0.06	0	-0.13	-0.12	-0.11	-0.17	-0.11	0.04	0.05	-0.28	-0.07	-0.09	-0.05	-0.03	0.02	-0.01	-0.13	-0.16	0	-0.04	0.07	0.02	0.11	0.13	0.15	0.17	0.02	0.19	0	0.12	0.01	0.13	0.09	0	0.06	0.05	-0.04	0	-0.02	-0.06	0.04	0.05	0.03	0.06	0.05	0.02	-0.03	0.13
	CXCL11	0	-0.04	-0.01	-0.08	-0.06	0	-0.01	0.08	0.07	-0.17	0.11	0.17	0.08	0.14	0.26	0.18	0.17	0.07	0.21	0.04	0.13	0.08	0.17	0.1	0.12	0.24	0.23	0.18	0.08	0.17	0.07	0.13	0.13	0.26	0.11	0.14	0.18	0.16	0.16	0.12	0.1	0.05	0.06	0.17	0.2	0.23	0.22	0.22
	IL4	0.08	0.1	0.06	0.04	0.05	0.02	0.04	0.03	0.03	-0.01	0.07	-0.03	0.05	0.14	0.04	0.06	0.05	-0.07	-0.03	-0.08	0.15	0.09	0.07	0.09	0.07	0.05	0.03	0.06	-0.03	0.1	0.03	0.03	0.06	0.03	0.07	0.04	0.02	0.02	0.09	0.07	0.05	0.08	0.04	0.07	0.03	0.06	0.08	0.01
[truncated: 34 more columns]

## Sheet: Fig. 1b
Fig. 1b
	Name	IL7	TIE2	VEGFR2	TWEAK	MCP2	CD40L	EGF	TNFSF14	ANG1	PDGFsubunitB	VEGFC	IL6	VEGFA	HGF	LAPTGFbeta1	CCL4	CCL3	IL8	MCP3	CASP8	FGF2	MCP4	CCL17	CXCL1	CXCL5	CXCL11	MCP1	IL18	HO1	FASLG	GZMH	GZMA	GZMB	ADA	CD28	TRAIL	LAMP3	CAIX	CD70	CD244	CRTAM	PDCD1	IL12	CD40	Gal1	PDL1	PGF	TNFRSF12A
	IL7	1	0.2	0.24	0.29	0.18	0.14	-0.03	0.01	0.37	0.25	0.28	0.13	0.24	0.22	0.36	0.1	0.01	-0.13	-0.11	-0.1	-0.05	0.25	0.26	0.24	0.2	0.24	0.06	0.09	0.08	0.11	-0.05	0.03	-0.07	0.04	0.02	0.17	-0.01	-0.02	0.14	0.12	0.1	0.06	0.11	0.02	0.14	0.14	0.09	0.08
	TIE2	0.2	1	0.49	0.36	0.19	0.19	0.18	0.23	0.29	0.28	0.18	0.21	0.22	0.37	0.38	0.27	0.17	0.2	0.18	0.2	0.13	0.03	0.16	0.19	0.13	0.19	0.1	0.31	0.19	0.26	0.26	0.4	0.19	0.28	0.28	0.26	0.19	0.26	0.29	0.45	0.34	0.3	0.27	0.34	0.35	0.33	0.29	0.27
	VEGFR2	0.24	0.49	1	0.38	0.21	0.22	0.2	0.25	0.36	0.38	0.29	0.08	0.28	0.26	0.4	0.17	0.07	0.19	0.15	0.18	0.18	0.11	0.2	0.2	0.13	0.12	0.05	0.22	0.09	0.23	0.19	0.28	0.21	0.14	0.19	0.24	0.11	0.06	0.27	0.29	0.09	0.14	0.11	0.28	0.35	0.2	0.13	0.13
	TWEAK	0.29	0.36	0.38	1	0.3	0.34	0.3	0.3	0.42	0.3	0.44	0.05	0.19	0.28	0.43	0.28	0.09	0.16	0.18	0.16	0.12	0.33	0.22	0.11	0.12	0.2	0.26	0.1	0.11	0.31	0.1	0.19	0.09	0.11	0.11	0.24	0.01	0.06	0.2	0.35	0.15	0.08	0.09	0.24	0.3	0.1	0.13	0.03
	MCP2	0.18	0.19	0.21	0.3	1	0.32	0.32	0.3	0.34	0.18	0.29	0.06	0.21	0.18	0.31	0.27	0.14	0.17	0.16	0.19	0.1	0.3	0.17	0.21	0.15	0.18	0.15	0.14	0.06	0.1	0.12	0.15	0.18	0.11	0.05	0.21	0.05	0.04	0.15	0.25	0.04	0	0.02	0.22	0.18	0.12	0.04	0.05
	CD40L	0.14	0.19	0.22	0.34	0.32	1	0.87	0.67	0.64	0.35	0.46	0.1	0.35	0.43	0.5	0.29	0.25	0.26	0.2	0.34	0.22	0.26	0.29	0.27	0.25	0.25	0.07	0.16	0.03	0.11	0.2	0.27	0.25	0.08	0.02	0.18	0.08	0.08	0.07	0.24	0.07	0.02	0.1	0.42	0.25	0.18	0.12	0.08
	EGF	-0.03	0.18	0.2	0.3	0.32	0.87	1	0.79	0.55	0.34	0.43	0.16	0.28	0.43	0.43	0.38	0.31	0.5	0.43	0.55	0.36	0.19	0.24	0.22	0.19	0.19	0.11	0.17	-0.01	0.11	0.24	0.26	0.31	0.08	0	0.11	0.04	0.03	0.07	0.28	0.03	0	0.06	0.47	0.27	0.13	0.07	0.01
	TNFSF14	0.01	0.23	0.25	0.3	0.3	0.67	0.79	1	0.52	0.37	0.39	0.35	0.28	0.63	0.44	0.43	0.3	0.61	0.53	0.65	0.43	0.15	0.21	0.18	0.15	0.18	0.19	0.23	-0.04	0.1	0.28	0.24	0.36	0.11	0	0.15	0.09	-0.01	0.07	0.27	0.02	-0.03	-0.02	0.48	0.29	0.12	0.07	0.02
	ANG1	0.37	0.29	0.36	0.42	0.34	0.64	0.55	0.52	1	0.58	0.57	0.15	0.31	0.39	0.56	0.34	0.21	0.17	0.18	0.22	0.15	0.32	0.36	0.3	0.32	0.26	0.07	0.11	-0.01	0.16	0.12	0.21	0.16	0.06	0.02	0.24	0.03	-0.03	0.12	0.2	0.07	0.02	0.06	0.24	0.25	0.11	0.03	-0.03
	PDGFsubunitB	0.25	0.28	0.38	0.3	0.18	0.35	0.34	0.37	0.58	1	0.43	0.05	0.2	0.28	0.38	0.27	0.13	0.2	0.19	0.25	0.19	0.15	0.37	0.2	0.2	0.14	0.01	0.06	-0.01	0.15	0.11	0.15	0.2	0.1	0.03	0.17	0.04	0.01	0.17	0.13	0.06	0.09	0.12	0.19	0.28	0.1	0	0.02
	VEGFC	0.28	0.18	0.29	0.44	0.29	0.46	0.43	0.39	0.57	0.43	1	0.02	0.15	0.28	0.48	0.29	0.1	0.2	0.17	0.19	0.03	0.32	0.25	0.22	0.26	0.2	0.02	0.14	-0.03	0.14	0.18	0.19	0.15	0.03	0.05	0.23	0.03	-0.04	0.07	0.25	0.08	0.05	0.02	0.16	0.14	0.05	-0.08	-0.11
	IL6	0.13	0.21	0.08	0.05	0.06	0.1	0.16	0.35	0.15	0.05	0.02	1	0.34	0.51	0.3	0.2	0.17	0.28	0.31	0.36	0.22	0.05	0.13	0.19	0.01	0.22	0.23	0.23	-0.01	0.01	0.19	0.22	0.2	0.14	0.03	0.08	0.12	0.04	0.15	0.19	0.17	0.11	0.12	0.3	0.27	0.22	0.28	0.22
	VEGFA	0.24	0.22	0.28	0.19	0.21	0.35	0.28	0.28	0.31	0.2	0.15	0.34	1	0.51	0.46	0.29	0.21	0.17	0.15	0.24	0.14	0.17	0.22	0.29	0.12	0.31	0.18	0.32	0.08	0.18	0.22	0.35	0.2	0.2	0.14	0.23	0.24	0.25	0.36	0.36	0.28	0.27	0.28	0.54	0.42	0.5	0.53	0.47
	HGF	0.22	0.37	0.26	0.28	0.18	0.43	0.43	0.63	0.39	0.28	0.28	0.51	0.51	1	0.53	0.38	0.28	0.36	0.32	0.42	0.27	0.1	0.15	0.22	0.12	0.3	0.25	0.38	0.09	0.12	0.3	0.4	0.27	0.28	0.17	0.33	0.3	0.22	0.29	0.39	0.28	0.22	0.2	0.51	0.41	0.4	0.41	0.34
	LAPTGFbeta1	0.36	0.38	0.4	0.43	0.31	0.5	0.43	0.44	0.56	0.38	0.48	0.3	0.46	0.53	1	0.37	0.25	0.24	0.22	0.3	0.21	0.28	0.31	0.39	0.25	0.41	0.14	0.24	0.07	0.19	0.31	0.4	0.27	0.18	0.14	0.29	0.19	0.09	0.26	0.36	0.22	0.19	0.21	0.44	0.37	0.3	0.27	0.2
	CCL4	0.1	0.27	0.17	0.28	0.27	0.29	0.38	0.43	0.34	0.27	0.29	0.2	0.29	0.38	0.37	1	0.57	0.47	0.42	0.44	0.25	0.2	0.2	0.12	0.16	0.17	0.3	0.3	0.17	0.22	0.24	0.31	0.3	0.18	0.17	0.18	0.19	0.15	0.22	0.32	0.22	0.13	0.2	0.46	0.32	0.26	0.25	0.21
	CCL3	0.01	0.17	0.07	0.09	0.14	0.25	0.31	0.3	0.21	0.13	0.1	0.17	0.21	0.28	0.25	0.57	1	0.34	0.29	0.3	0.17	0.09	0.11	0.14	0.05	0.16	0.13	0.12	-0.02	0.05	0.13	0.17	0.17	0.1	0.07	0.02	0.17	0.08	0.15	0.19	0.11	0.06	0.07	0.34	0.2	0.25	0.19	0.18
	IL8	-0.13	0.2	0.19	0.16	0.17	0.26	0.5	0.61	0.17	0.2	0.2	0.28	0.17	0.36	0.24	0.47	0.34	1	0.89	0.74	0.59	0.01	0.15	0.14	0.06	0.1	0.28	0.24	0.05	0.15	0.29	0.25	0.42	0.17	0.07	-0.02	0.09	0.06	0.11	0.3	0.06	0.04	0.04	0.51	0.3	0.1	0.1	0.09
	MCP3	-0.11	0.18	0.15	0.18	0.16	0.2	0.43	0.53	0.18	0.19	0.17	0.31	0.15	0.32	0.22	0.42	0.29	0.89	1	0.68	0.59	0.02	0.15	0.12	0.06	0.08	0.35	0.24	0.03	0.2	0.25	0.24	0.39	0.16	0.07	0	0.04	-0.03	0.15	0.27	0.06	0.03	0.04	0.46	0.31	0.06	0.08	0.06
	CASP8	-0.1	0.2	0.18	0.16	0.19	0.34	0.55	0.65	0.22	0.25	0.19	0.36	0.24	0.42	0.3	0.44	0.3	0.74	0.68	1	0.49	0	0.17	0.12	0.01	0.14	0.28	0.32	0.04	0.12	0.39	0.29	0.49	0.21	0.06	0.12	0.19	0.07	0.17	0.3	0.12	0.09	0.11	0.57	0.43	0.17	0.21	0.18
	FGF2	-0.05	0.13	0.18	0.12	0.1	0.22	0.36	0.43	0.15	0.19	0.03	0.22	0.14	0.27	0.21	0.25	0.17	0.59	0.59	0.49	1	-0.02	0.18	0.09	0.03	0.08	0.16	0.12	-0.02	0.09	0.14	0.15	0.25	0.12	0.04	-0.05	0.02	-0.05	0.12	0.18	0.01	0.02	0.1	0.37	0.26	0.06	0.11	0.05
	MCP4	0.25	0.03	0.11	0.33	0.3	0.26	0.19	0.15	0.32	0.15	0.32	0.05	0.17	0.1	0.28	0.2	0.09	0.01	0.02	0	-0.02	1	0.37	0.27	0.3	0.26	0.16	0.01	-0.04	0.15	0	0	-0.04	-0.09	0.04	0.07	0	-0.02	0.1	0.14	0.02	0.03	-0.01	0.11	0.16	0.09	0.12	0.03
	CCL17	0.26	0.16	0.2	0.22	0.17	0.29	0.24	0.21	0.36	0.37	0.25	0.13	0.22	0.15	0.31	0.2	0.11	0.15	0.15	0.17	0.18	0.37	1	0.3	0.27	0.16	0.03	0.06	-0.09	0.09	0.06	0.13	0.09	0.05	0.01	0.09	0.09	-0.01	0.13	0.11	0.05	0.06	0.13	0.18	0.25	0.08	0.09	0.09
	CXCL1	0.24	0.19	0.2	0.11	0.21	0.27	0.22	0.18	0.3	0.2	0.22	0.19	0.29	0.22	0.39	0.12	0.14	0.14	0.12	0.12	0.09	0.27	0.3	1	0.57	0.47	-0.26	0.16	-0.1	0.11	0.11	0.17	0.06	0.05	0.05	0.07	0.01	-0.03	0.15	0.27	0.09	0.09	0.11	0.24	0.24	0.2	0.16	0.16
	CXCL5	0.2	0.13	0.13	0.12	0.15	0.25	0.19	0.15	0.32	0.2	0.26	0.01	0.12	0.12	0.25	0.16	0.05	0.06	0.06	0.01	0.03	0.3	0.27	0.57	1	0.33	-0.26	0.06	-0.1	0.17	0.09	0.12	0.03	-0.01	0.02	0.08	-0.01	-0.13	0.09	0.18	0.03	0.06	0.07	0.12	0.16	0.08	0.05	0.08
	CXCL11	0.24	0.19	0.12	0.2	0.18	0.25	0.19	0.18	0.26	0.14	0.2	0.22	0.31	0.3	0.41	0.17	0.16	0.1	0.08	0.14	0.08	0.26	0.16	0.47	0.33	1	-0.05	0.18	0.04	0.18	0.2	0.28	0.08	0.08	0.14	0.18	0.15	0.06	0.14	0.31	0.17	0.14	0.2	0.29	0.16	0.25	0.22	0.15
	MCP1	0.06	0.1	0.05	0.26	0.15	0.07	0.11	0.19	0.07	0.01	0.02	0.23	0.18	0.25	0.14	0.3	0.13	0.28	0.35	0.28	0.16	0.16	0.03	-0.26	-0.26	-0.05	1	0.2	0.17	0.2	0.08	0.15	0.1	0.16	0.05	0.17	0.16	0.22	0.23	0.13	0.16	0.16	0.14	0.33	0.32	0.23	0.37	0.3
	IL18	0.09	0.31	0.22	0.1	0.14	0.16	0.17	0.23	0.11	0.06	0.14	0.23	0.32	0.38	0.24	0.3	0.12	0.24	0.24	0.32	0.12	0.01	0.06	0.16	0.06	0.18	0.2	1	0.39	0.18	0.32	0.44	0.21	0.27	0.25	0.29	0.39	0.27	0.3	0.43	0.41	0.36	0.32	0.43	0.32	0.39	0.33	0.33
	HO1	0.08	0.19	0.09	0.11	0.06	0.03	-0.01	-0.04	-0.01	-0.01	-0.03	-0.01	0.08	0.09	0.07	0.17	-0.02	0.05	0.03	0.04	-0.02	-0.04	-0.09	-0.1	-0.1	0.04	0.17	0.39	1	0.14	0.09	0.15	0.04	0.22	0.17	0.11	0.1	0.25	0.13	0.19	0.19	0.14	0.12	0.19	0.19	0.18	0.17	0.21
	FASLG	0.11	0.26	0.23	0.31	0.1	0.11	0.11	0.1	0.16	0.15	0.14	0.01	0.18	0.12	0.19	0.22	0.05	0.15	0.2	0.12	0.09	0.15	0.09	0.11	0.17	0.18	0.2	0.18	0.14	1	0.21	0.36	0.27	0.18	0.28	0.24	0.09	0.11	0.2	0.46	0.34	0.25	0.38	0.2	0.23	0.2	0.2	0.16
	GZMH	-0.05	0.26	0.19	0.1	0.12	0.2	0.24	0.28	0.12	0.11	0.18	0.19	0.22	0.3	0.31	0.24	0.13	0.29	0.25	0.39	0.14	0	0.06	0.11	0.09	0.2	0.08	0.32	0.09	0.21	1	0.69	0.62	0.26	0.25	0.27	0.26	0.18	0.27	0.38	0.48	0.31	0.3	0.37	0.24	0.24	0.21	0.19
	GZMA	0.03	0.4	0.28	0.19	0.15	0.27	0.26	0.24	0.21	0.15	0.19	0.22	0.35	0.4	0.4	0.31	0.17	0.25	0.24	0.29	0.15	0	0.13	0.17	0.12	0.28	0.15	0.44	0.15	0.36	0.69	1	0.5	0.36	0.35	0.47	0.36	0.28	0.39	0.55	0.66	0.47	0.54	0.47	0.37	0.39	0.37	0.35
	GZMB	-0.07	0.19	0.21	0.09	0.18	0.25	0.31	0.36	0.16	0.2	0.15	0.2	0.2	0.27	0.27	0.3	0.17	0.42	0.39	0.49	0.25	-0.04	0.09	0.06	0.03	0.08	0.1	0.21	0.04	0.27	0.62	0.5	1	0.2	0.2	0.22	0.19	0.05	0.15	0.23	0.2	0.18	0.21	0.32	0.21	0.12	0.07	0.08
	ADA	0.04	0.28	0.14	0.11	0.11	0.08	0.08	0.11	0.06	0.1	0.03	0.14	0.2	0.28	0.18	0.18	0.1	0.17	0.16	0.21	0.12	-0.09	0.05	0.05	-0.01	0.08	0.16	0.27	0.22	0.18	0.26	0.36	0.2	1	0.32	0.29	0.32	0.3	0.26	0.31	0.32	0.3	0.32	0.33	0.35	0.27	0.32	0.37
	CD28	0.02	0.28	0.19	0.11	0.05	0.02	0	0	0.02	0.03	0.05	0.03	0.14	0.17	0.14	0.17	0.07	0.07	0.07	0.06	0.04	0.04	0.01	0.05	0.02	0.14	0.05	0.25	0.17	0.28	0.25	0.35	0.2	0.32	1	0.19	0.27	0.21	0.3	0.36	0.39	0.47	0.34	0.26	0.21	0.25	0.27	0.24
	TRAIL	0.17	0.26	0.24	0.24	0.21	0.18	0.11	0.15	0.24	0.17	0.23	0.08	0.23	0.33	0.29	0.18	0.02	-0.02	0	0.12	-0.05	0.07	0.09	0.07	0.08	0.18	0.17	0.29	0.11	0.24	0.27	0.47	0.22	0.29	0.19	1	0.42	0.19	0.25	0.35	0.45	0.35	0.33	0.24	0.24	0.31	0.27	0.21
	LAMP3	-0.01	0.19	0.11	0.01	0.05	0.08	0.04	0.09	0.03	0.04	0.03	0.12	0.24	0.3	0.19	0.19	0.17	0.09	0.04	0.19	0.02	0	0.09	0.01	-0.01	0.15	0.16	0.39	0.1	0.09	0.26	0.36	0.19	0.32	0.27	0.42	1	0.27	0.28	0.31	0.41	0.43	0.28	0.37	0.25	0.4	0.45	0.38
	CAIX	-0.02	0.26	0.06	0.06	0.04	0.08	0.03	-0.01	-0.03	0.01	-0.04	0.04	0.25	0.22	0.09	0.15	0.08	0.06	-0.03	0.07	-0.05	-0.02	-0.01	-0.03	-0.13	0.06	0.22	0.27	0.25	0.11	0.18	0.28	0.05	0.3	0.21	0.19	0.27	1	0.25	0.32	0.3	0.33	0.32	0.36	0.26	0.43	0.5	0.48
	CD70	0.14	0.29	0.27	0.2	0.15	0.07	0.07	0.07	0.12	0.17	0.07	0.15	0.36	0.29	0.26	0.22	0.15	0.11	0.15	0.17	0.12	0.1	0.13	0.15	0.09	0.14	0.23	0.3	0.13	0.2	0.27	0.39	0.15	0.26	0.3	0.25	0.28	0.25	1	0.34	0.36	0.42	0.36	0.44	0.48	0.45	0.49	0.46
	CD244	0.12	0.45	0.29	0.35	0.25	0.24	0.28	0.27	0.2	0.13	0.25	0.19	0.36	0.39	0.36	0.32	0.19	0.3	0.27	0.3	0.18	0.14	0.11	0.27	0.18	0.31	0.13	0.43	0.19	0.46	0.38	0.55	0.23	0.31	0.36	0.35	0.31	0.32	0.34	1	0.58	0.43	0.44	0.58	0.47	0.52	0.48	0.41
	CRTAM	0.1	0.34	0.09	0.15	0.04	0.07	0.03	0.02	0.07	0.06	0.08	0.17	0.28	0.28	0.22	0.22	0.11	0.06	0.06	0.12	0.01	0.02	0.05	0.09	0.03	0.17	0.16	0.41	0.19	0.34	0.48	0.66	0.2	0.32	0.39	0.45	0.41	0.3	0.36	0.58	1	0.6	0.53	0.35	0.31	0.44	0.46	0.42
	PDCD1	0.06	0.3	0.14	0.08	0	0.02	0	-0.03	0.02	0.09	0.05	0.11	0.27	0.22	0.19	0.13	0.06	0.04	0.03	0.09	0.02	0.03	0.06	0.09	0.06	0.14	0.16	0.36	0.14	0.25	0.31	0.47	0.18	0.3	0.47	0.35	0.43	0.33	0.42	0.43	0.6	1	0.55	0.4	0.35	0.46	0.49	0.47
	IL12	0.11	0.27	0.11	0.09	0.02	0.1	0.06	-0.02	0.06	0.12	0.02	0.12	0.28	0.2	0.21	0.2	0.07	0.04	0.04	0.11	0.1	-0.01	0.13	0.11	0.07	0.2	0.14	0.32	0.12	0.38	0.3	0.54	0.21	0.32	0.34	0.33	0.28	0.32	0.36	0.44	0.53	0.55	1	0.42	0.41	0.47	0.5	0.45
	CD40	0.02	0.34	0.28	0.24	0.22	0.42	0.47	0.48	0.24	0.19	0.16	0.3	0.54	0.51	0.44	0.46	0.34	0.51	0.46	0.57	0.37	0.11	0.18	0.24	0.12	0.29	0.33	0.43	0.19	0.2	0.37	0.47	0.32	0.33	0.26	0.24	0.37	0.36	0.44	0.58	0.35	0.4	0.42	1	0.69	0.65	0.7	0.6
	Gal1	0.14	0.35	0.35	0.3	0.18	0.25	0.27	0.29	0.25	0.28	0.14	0.27	0.42	0.41	0.37	0.32	0.2	0.3	0.31	0.43	0.26	0.16	0.25	0.24	0.16	0.16	0.32	0.32	0.19	0.23	0.24	0.37	0.21	0.35	0.21	0.24	0.25	0.26	0.48	0.47	0.31	0.35	0.41	0.69	1	0.55	0.66	0.67
	PDL1	0.14	0.33	0.2	0.1	0.12	0.18	0.13	0.12	0.11	0.1	0.05	0.22	0.5	0.4	0.3	0.26	0.25	0.1	0.06	0.17	0.06	0.09	0.08	0.2	0.08	0.25	0.23	0.39	0.18	0.2	0.24	0.39	0.12	0.27	0.25	0.31	0.4	0.43	0.45	0.52	0.44	0.46	0.47	0.65	0.55	1	0.76	0.67
	PGF	0.09	0.29	0.13	0.13	0.04	0.12	0.07	0.07	0.03	0	-0.08	0.28	0.53	0.41	0.27	0.25	0.19	0.1	0.08	0.21	0.11	0.12	0.09	0.16	0.05	0.22	0.37	0.33	0.17	0.2	0.21	0.37	0.07	0.32	0.27	0.27	0.45	0.5	0.49	0.48	0.46	0.49	0.5	0.7	0.66	0.76	1	0.82
	TNFRSF12A	0.08	0.27	0.13	0.03	0.05	0.08	0.01	0.02	-0.03	0.02	-0.11	0.22	0.47	0.34	0.2	0.21	0.18	0.09	0.06	0.18	0.05	0.03	0.09	0.16	0.08	0.15	0.3	0.33	0.21	0.16	0.19	0.35	0.08	0.37	0.24	0.21	0.38	0.48	0.46	0.41	0.42	0.47	0.45	0.6	0.67	0.67	0.82	1
	CX3CL1	0.14	0.36	0.14	0.14	0.12	0.06	0.01	-0.01	0	0.02	-0.11	0.14	0.39	0.3	0.17	0.19	0.12	0.04	0.02	0.12	0.07	0.03	0.07	0.09	-0.02	0.17	0.34	0.33	0.25	0.21	0.11	0.29	0.03	0.33	0.28	0.3	0.47	0.47	0.47	0.45	0.4	0.43	0.44	0.57	0.55	0.7	0.8	0.71
	TNFRSF21	0.11	0.36	0.21	0.21	0.09	0.1	0.07	0.06	0.06	0.09	0.02	0.15	0.4	0.35	0.25	0.24	0.16	0.13	0.1	0.19	0.12	0.04	0.11	0.07	0.02	0.11	0.31	0.36	0.23	0.31	0.18	0.4	0.12	0.43	0.37	0.35	0.53	0.46	0.49	0.54	0.49	0.51	0.53	0.59	0.65	0.66	0.78	0.75
	TNFRSF9	0.07	0.28	0.09	0.07	0.01	0.11	0.08	0.08	0.01	0.03	-0.03	0.22	0.45	0.37	0.23	0.25	0.18	0.12	0.1	0.22	0.11	0.06	0.12	0.15	0.05	0.2	0.3	0.43	0.14	0.23	0.32	0.48	0.13	0.37	0.37	0.38	0.49	0.43	0.51	0.49	0.61	0.66	0.61	0.66	0.58	0.71	0.84	0.71
	TNFRSF4	0.1	0.31	0.09	0.13	0.01	0.03	0	-0.01	-0.03	0.03	-0.07	0.18	0.4	0.33	0.2	0.21	0.14	0.08	0.07	0.16	0.08	0.04	0.13	0.16	0.04	0.18	0.29	0.39	0.15	0.24	0.21	0.39	0.09	0.39	0.41	0.29	0.51	0.41	0.5	0.46	0.5	0.61	0.58	0.6	0.57	0.65	0.8	0.69
	CD83	0.02	0.35	0.18	0.11	0.06	0.14	0.08	0.07	0.05	0.08	-0.01	0.19	0.46	0.4	0.25	0.28	0.21	0.11	0.08	0.21	0.07	0.05	0.15	0.12	0.08	0.18	0.23	0.42	0.18	0.23	0.28	0.46	0.17	0.4	0.38	0.33	0.62	0.49	0.49	0.54	0.53	0.6	0.57	0.68	0.58	0.73	0.82	0.71
	NCR1	0.12	0.29	0.13	0.1	0.04	0.09	0.07	0.07	0.05	0.11	-0.04	0.17	0.44	0.36	0.22	0.24	0.15	0.13	0.14	0.25	0.12	0.04	0.11	0.13	0.07	0.21	0.27	0.37	0.17	0.39	0.15	0.4	0.16	0.31	0.3	0.32	0.44	0.41	0.46	0.53	0.47	0.53	0.61	0.64	0.61	0.69	0.79	0.7
	CD27	0.04	0.23	0.12	0.02	0.06	0.12	0.08	0.08	0.03	0.05	-0.05	0.23	0.47	0.34	0.25	0.2	0.19	0.09	0.07	0.23	0.08	0.06	0.07	0.15	0.05	0.24	0.23	0.42	0.16	0.17	0.32	0.48	0.16	0.3	0.31	0.31	0.52	0.41	0.47	0.46	0.56	0.6	0.53	0.61	0.54	0.67	0.76	0.69
	CD5	-0.03	0.36	0.24	0.2	0.05	0.11	0.07	0.09	0.09	0.09	0.07	0.2	0.49	0.36	0.32	0.26	0.2	0.11	0.1	0.21	0.05	0.08	0.11	0.15	0.08	0.21	0.2	0.41	0.14	0.3	0.36	0.55	0.19	0.32	0.44	0.35	0.5	0.39	0.49	0.58	0.6	0.59	0.54	0.6	0.52	0.63	0.69	0.61
	Gal9	0.1	0.25	0.15	0.06	0.11	0.16	0.17	0.23	0.12	0.12	0.02	0.33	0.36	0.47	0.23	0.24	0.17	0.24	0.26	0.39	0.18	0	0.1	0.17	0.04	0.18	0.37	0.45	0.12	0.2	0.3	0.42	0.21	0.36	0.24	0.31	0.43	0.3	0.47	0.43	0.4	0.46	0.48	0.6	0.65	0.57	0.66	0.62
	CSF1	0.16	0.39	0.23	0.15	0.13	0.21	0.2	0.25	0.2	0.18	0.08	0.39	0.48	0.54	0.36	0.29	0.19	0.22	0.23	0.32	0.16	0.02	0.13	0.17	0.09	0.28	0.28	0.47	0.21	0.26	0.32	0.56	0.19	0.41	0.32	0.46	0.56	0.39	0.48	0.57	0.57	0.49	0.53	0.63	0.62	0.66	0.72	0.66
	IL12RB1	0.14	0.28	0.09	0.12	0.08	0.08	0.02	0.02	0.06	0.02	0.03	0.19	0.44	0.35	0.22	0.22	0.12	0.07	0.08	0.12	0.06	0.05	0.05	0.14	0.05	0.24	0.21	0.39	0.16	0.28	0.31	0.49	0.14	0.33	0.32	0.33	0.39	0.39	0.4	0.5	0.54	0.51	0.52	0.54	0.44	0.62	0.66	0.58
	CD4	0.11	0.28	0.14	0.1	0	0.06	-0.02	0.02	0.06	0.04	-0.04	0.24	0.42	0.36	0.26	0.19	0.11	-0.05	-0.05	0.08	0.04	0.07	0.07	0.11	0.03	0.25	0.2	0.33	0.14	0.15	0.25	0.41	0.06	0.27	0.26	0.32	0.36	0.34	0.33	0.42	0.49	0.41	0.47	0.47	0.45	0.53	0.65	0.55
	DCN	0.04	0.29	0.13	0.15	0.04	0.09	0.08	0.07	0.06	0.16	0.02	0.19	0.34	0.31	0.19	0.22	0.17	0.13	0.1	0.21	0.13	0.07	0.11	0.06	0.01	0.11	0.28	0.22	0.27	0.17	0.23	0.35	0.1	0.33	0.29	0.2	0.29	0.5	0.33	0.41	0.41	0.39	0.41	0.53	0.57	0.52	0.67	0.64
	ICOSLG	0.03	0.31	0.15	0.13	0.11	0.07	0.07	0.06	0.02	0.11	0.08	0.09	0.26	0.25	0.19	0.26	0.17	0.18	0.12	0.24	0.16	0.01	0.06	0.03	0.01	0.1	0.22	0.33	0.15	0.22	0.27	0.39	0.17	0.35	0.34	0.23	0.43	0.39	0.41	0.44	0.45	0.47	0.44	0.48	0.43	0.51	0.58	0.5
	PDL2	0	0.38	0.21	0.15	0.06	0.11	0.11	0.12	0.08	0.05	0	0.17	0.36	0.3	0.2	0.24	0.19	0.18	0.13	0.24	0.07	0	0.06	0.12	0.03	0.16	0.15	0.29	0.07	0.27	0.31	0.45	0.2	0.3	0.36	0.28	0.4	0.36	0.38	0.48	0.51	0.48	0.37	0.45	0.38	0.51	0.52	0.51
	CCL23	0.27	0.25	0.23	0.23	0.02	0.13	0.05	0.13	0.17	0.09	0.03	0.34	0.42	0.39	0.35	0.14	0.13	0.01	0	0.13	0.08	0.2	0.2	0.22	0.06	0.31	0.2	0.26	0.1	0.16	0.11	0.27	0.06	0.16	0.14	0.26	0.32	0.19	0.38	0.35	0.33	0.3	0.33	0.46	0.49	0.48	0.6	0.48
	CXCL9	0.08	0.13	0	0.02	0.02	0.04	-0.01	-0.03	-0.01	0	-0.07	0.14	0.29	0.2	0.14	0.2	0.12	0.08	0.05	0.15	0.07	0.06	0.09	0.08	-0.02	0.26	0.27	0.36	0.16	0.25	0.27	0.43	0.15	0.25	0.34	0.29	0.38	0.4	0.4	0.37	0.5	0.5	0.51	0.46	0.36	0.48	0.58	0.5
	CXCL10	0.12	0.14	-0.01	0.02	0.18	0.09	0.05	-0.02	0.02	0.02	0.03	0.09	0.15	0.17	0.16	0.24	0.1	0.06	0.08	0.11	-0.02	0.06	0.07	0.07	0.01	0.25	0.23	0.35	0.17	0.31	0.28	0.52	0.24	0.28	0.25	0.43	0.42	0.29	0.27	0.35	0.47	0.4	0.5	0.31	0.21	0.32	0.33	0.31
	IL10	0.15	0.31	0.15	0.03	0.06	0.1	0.06	0.13	0.1	0.05	0.02	0.33	0.31	0.37	0.24	0.2	0.06	0.08	0.06	0.13	0.06	-0.02	0.06	0.13	0.02	0.26	0.11	0.39	0.2	0.18	0.29	0.44	0.23	0.27	0.36	0.31	0.33	0.26	0.28	0.35	0.46	0.4	0.42	0.32	0.28	0.45	0.42	0.38
	ANGPT2	0.14	0.32	0.14	0.07	0.03	0.07	-0.03	0.03	0.02	0.05	-0.08	0.24	0.32	0.36	0.26	0.17	0.14	0	0.03	0.1	0.05	0.1	0.16	0.15	0.12	0.16	0.18	0.18	0.07	0.11	0.21	0.3	0.12	0.28	0.25	0.23	0.39	0.19	0.33	0.27	0.32	0.3	0.18	0.37	0.39	0.37	0.51	0.48
	MMP12	0.08	0.27	0.13	0.06	-0.03	0.06	0	0.08	0.02	0.05	-0.03	0.23	0.23	0.33	0.21	0.19	0.11	0.04	-0.02	0.06	0.04	0.06	0.22	0.14	0.13	0.17	0.13	0.26	0.1	0.04	0.19	0.33	0.03	0.21	0.26	0.22	0.34	0.26	0.31	0.21	0.34	0.42	0.3	0.32	0.32	0.31	0.41	0.4
	MMP7	0.05	0.28	0.19	0.11	0.12	0.17	0.12	0.11	0.13	0.13	0.05	0.15	0.32	0.33	0.26	0.15	0.13	0.05	0.03	0.16	0.04	0.05	0.13	0.22	0.14	0.23	0.16	0.31	0.08	0.06	0.22	0.38	0.09	0.22	0.15	0.26	0.31	0.3	0.35	0.26	0.32	0.31	0.31	0.39	0.46	0.41	0.5	0.53
	PTN	0.11	0.18	0.06	0.19	0	0.03	-0.04	-0.04	0.03	0.07	-0.02	0.22	0.26	0.27	0.19	0.09	0.1	-0.02	-0.05	0.03	0.02	0.15	0.07	0.11	-0.02	0.17	0.21	0.08	0.11	0.08	0.2	0.29	0.06	0.18	0.16	0.1	0.16	0.35	0.3	0.23	0.33	0.28	0.37	0.28	0.43	0.32	0.51	0.49
	KLRD1	0.12	0.29	0.2	0.11	-0.01	0.08	0.06	0.08	0.13	0.1	0.08	0.18	0.24	0.26	0.22	0.24	0.15	0.11	0.1	0.18	0.08	0.04	0.05	0.11	0.04	0.15	0.13	0.35	0.11	0.3	0.36	0.54	0.22	0.25	0.23	0.33	0.27	0.25	0.27	0.46	0.58	0.37	0.4	0.35	0.37	0.36	0.39	0.38
	CD8A	0.08	0.19	0.12	0.04	-0.05	0.02	-0.03	0.03	0.01	0.02	-0.02	0.14	0.17	0.24	0.18	0.1	0.04	-0.05	-0.02	-0.01	-0.05	-0.03	-0.05	0.09	0.04	0.12	0.07	0.22	0.08	0.23	0.23	0.39	0.1	0.15	0.13	0.23	0.19	0.18	0.18	0.4	0.42	0.29	0.31	0.24	0.23	0.3	0.33	0.29
	ADGRG1	-0.04	0.18	-0.01	0.04	0.01	0.07	0.05	0.04	-0.02	0.03	0.02	0.16	0.04	0.31	0.14	0.11	0.07	0.08	0.05	0.08	0.02	-0.07	-0.04	0.04	0.02	0.1	0.04	0.22	0.11	0.03	0.28	0.42	0.12	0.19	0.25	0.19	0.23	0.2	0.11	0.28	0.35	0.27	0.31	0.19	0.16	0.16	0.19	0.21
	CXCL13	0.11	0.19	0.03	0.09	0.05	0.11	0.07	0.07	0.06	0.06	0.05	0.15	0.18	0.3	0.2	0.04	0.02	0	0.05	0.07	0.07	0.11	0.09	0.07	0.03	0.21	0.15	0.33	0.09	0.14	0.24	0.36	0.13	0.22	0.25	0.25	0.27	0.25	0.21	0.23	0.34	0.45	0.32	0.23	0.12	0.27	0.3	0.23
	NOS3	0.08	0.25	0.07	-0.02	-0.03	0.01	-0.02	0	0.1	0.13	0.01	0.08	0.12	0.24	0.15	0.07	0.02	-0.14	-0.14	-0.02	-0.04	-0.03	-0.02	0.1	0.01	0.16	-0.06	0.25	0.02	0.04	0.09	0.17	0	0.1	0.28	0.12	0.13	0.18	0.13	0.11	0.19	0.23	0.16	0.02	0.06	0.14	0.12	0.11
	CCL20	0.07	0.15	0.12	-0.02	0.02	0.02	-0.03	-0.03	-0.02	-0.02	0.01	0.13	0.16	0.22	0.13	0.06	0.01	-0.01	-0.06	0.02	-0.01	0	-0.03	0.16	0.01	0.24	0.06	0.24	0.12	-0.01	0.2	0.31	0.11	0.17	0.13	0.2	0.18	0.26	0.18	0.14	0.17	0.24	0.2	0.1	0.1	0.17	0.14	0.18
	CCL19	0.07	0.14	0.15	0.07	0.08	0.04	0.02	0.04	0.02	0.06	0.07	0.08	0.21	0.25	0.17	0.1	0.01	0.01	0.01	0.1	-0.01	0	0.13	0.08	0.07	0.17	0.06	0.31	-0.06	0.15	0.27	0.36	0.13	0.24	0.28	0.25	0.3	0.17	0.29	0.24	0.29	0.41	0.35	0.25	0.18	0.26	0.27	0.26
	ARG1	-0.04	0.04	0.07	0.03	0.03	0.08	0.09	0.19	0.05	0.06	0.08	0.24	0.1	0.22	0.09	0.08	0.16	0.16	0.12	0.32	0.08	-0.13	-0.08	-0.04	-0.07	0.02	0.06	0.18	-0.03	-0.03	0.25	0.21	0.29	0.26	0.04	0.14	0.14	-0.02	0.06	0.03	0.13	0.09	0.04	0.13	0.1	0.05	0.04	0.04
	IL5	0.06	0.05	-0.01	0.09	-0.06	-0.01	-0.03	-0.01	-0.01	0.03	0.03	-0.02	0.07	0	0.03	0.03	0.02	0.04	0	0.02	0.01	0.03	0.1	0.02	-0.05	0.06	0.04	0.01	-0.01	0.08	0.03	-0.02	0.02	0	-0.05	0.02	0.1	0.04	0.03	0.09	0.08	0.06	0.01	0.01	0.05	0.05	0.04	0.06
	MICAB	0.04	0.13	0.02	-0.02	0.02	-0.07	-0.06	-0.1	-0.02	0.01	0	0.08	-0.02	0.01	-0.04	0.05	0.03	0.02	0.04	0	-0.04	-0.06	-0.01	0.09	0	0.01	-0.05	0.02	0.05	-0.02	0.03	0.04	-0.02	0.09	0.07	0.1	0.1	-0.04	0.01	0.05	0.11	0.01	0.01	-0.01	-0.01	0	0.01	0.02
	IL4	-0.01	0.06	0.02	-0.01	0.04	-0.01	0.03	0.05	0.03	0.05	0.06	0.02	-0.04	-0.03	-0.01	0	-0.01	0.05	0.04	0.06	0.08	0.01	0.01	-0.06	-0.07	-0.04	0.03	0	-0.01	0	0.06	-0.03	0.06	-0.02	-0.01	-0.02	-0.07	-0.05	-0.09	0.03	0.01	0.01	0.05	0.01	-0.01	0.03	-0.02	-0.02
[truncated: 34 more columns]

## Sheet: Fig. 2
Fig. 2
	Analyte	Age_Ghanaian	Age_AA	Age_EA	BMI_Ghanaian	BMI_AA	BMI_EA	Education_Ghanaian	Education_AA	Education_EA	Aspirin_Ghanaian	Aspirin_AA	Aspirin_EA	Smoking_Ghanaian	Smoking_AA	Smoking_EA	Diabetes_Ghanaian	Diabetes_AA	Diabetes_EA	PSA_Ghanaian	PSA_AA	PSA_EA
	TNFRSF9	0.263288	0.000111523	9.15921e-16	-0.00568107	0.529054	0.243524	-0.00169583	-0.529054	-0.444489	-0.263288	-0.529054	-0.148543	-0.332552	0.529054	0.444489	0.263288	0.000139426	0.399197	-0.263288	-0.529054	-0.87134
	TIE2	NA	NA	-0.0408914	NA	NA	0.988516	NA	NA	0.39587	NA	NA	-0.39587	NA	NA	0.39587	NA	NA	0.571186	NA	NA	-0.988516
	CD244	-0.10877	NA	NA	-0.016946	NA	NA	-0.00207681	NA	NA	-0.253934	NA	NA	-0.665988	NA	NA	0.854845	NA	NA	-0.108769	NA	NA
	ANG1	-0.744723	-0.182784	-5.17303e-07	0.0748712	0.771624	-0.563258	0.163132	0.182784	-0.563258	-0.744723	0.182784	0.0454965	0.49461	-0.182784	0.937517	0.145089	-0.182784	-0.172086	0.121001	0.56227	0.563258
	IL7	0.849947	NA	-0.144764	0.213289	NA	-0.207539	-0.740009	NA	0.144764	-0.0223966	NA	-0.981603	-0.740009	NA	-0.219844	0.740009	NA	-0.184183	0.00707348	NA	0.207539
	PGF	5.59569e-06	3.03796e-07	2.8985e-17	-0.946124	0.891052	0.71533	-0.198684	0.891052	-0.766638	-0.788665	0.972129	-0.69586	0.946124	0.981881	0.71533	0.00922751	0.00161881	0.71533	0.875332	-0.891052	0.376457
	IL6	-0.474195	0.000785046	0.420487	-0.00336439	0.00112666	0.435037	-0.284926	-0.178454	-0.0665586	0.474195	-0.332362	-0.780068	0.303285	0.276654	0.435037	-0.474195	0.309581	-0.587789	-0.303285	-0.178454	0.216547
	CRTAM	0.217336	0.00623114	3.35582e-07	-0.000168855	-0.423451	0.637022	-0.000996363	-0.433884	-0.043909	-0.217336	-0.566627	-0.0860097	-0.217336	-0.0474456	-0.637022	0.809754	0.433884	0.145912	-0.217336	-0.433884	-0.105823
	MCP4	0.00336752	NA	0.104607	1.02267e-05	NA	-0.445934	0.876158	NA	-0.104607	-0.876158	NA	-0.770044	-0.300402	NA	0.857197	0.876158	NA	-0.308402	0.876158	NA	0.342515
	CXCL9	8.98898e-05	8.24062e-08	1.8583e-30	-0.00115471	-0.152659	0.685615	-0.000133706	-0.941224	-0.685615	-0.0457921	0.450811	-0.685615	-0.722082	0.450811	0.685615	0.803515	0.0163792	-0.685615	-0.212499	0.844485	-0.685615
	CAIX	-0.680873	0.00129999	NA	-0.000894669	-0.000177557	NA	-0.215415	-0.578298	NA	0.610956	-0.0758164	NA	0.521084	0.456752	NA	0.680873	0.000117686	NA	0.521084	-0.456752	NA
	ADA	-0.35467	NA	NA	-0.0440533	NA	NA	-0.139398	NA	NA	0.72516	NA	NA	-0.72516	NA	NA	0.72516	NA	NA	-0.252645	NA	NA
	Gal9	0.00228888	0.00426732	0.00126985	-0.660408	0.0104367	0.00883063	-0.0192459	-0.451249	-0.178827	-0.19098	-0.619025	-0.432042	0.660408	0.451249	0.432042	-0.972901	0.000575355	0.40534	-0.0283047	-0.242202	0.405242
	VEGFR2	-0.519756	-0.000542238	-1.34021e-10	0.406734	-0.27969	-0.891058	0.000141422	0.741101	-0.605087	0.519756	-0.767429	0.557844	0.0539283	0.27969	0.312602	0.0539283	0.741101	-0.312602	-0.545938	0.741101	0.312602
	CD40	0.0735641	NA	0.289041	-0.935333	NA	-0.458325	-0.0563669	NA	-0.0848948	0.935333	NA	-0.599547	0.760172	NA	0.926186	0.22258	NA	0.763424	0.935333	NA	0.289041
	IL18	-0.429747	0.593401	NA	-0.0460226	0.783617	NA	-0.0359811	-0.0496254	NA	-0.148934	0.18225	NA	0.687518	0.644422	NA	0.687518	0.434366	NA	-0.334449	-0.265573	NA
	GZMH	-0.714861	NA	NA	-0.696195	NA	NA	-0.045517	NA	NA	-0.802315	NA	NA	0.696195	NA	NA	-0.06335	NA	NA	-0.454236	NA	NA
	TNFSF14	NA	NA	-0.00974121	NA	NA	-0.741366	NA	NA	-0.221372	NA	NA	0.741366	NA	NA	0.427133	NA	NA	-0.741366	NA	NA	0.427133
	TWEAK	NA	0.306075	-0.00053461	NA	-0.832453	-0.00105633	NA	0.832454	-0.83201	NA	0.832454	0.83201	NA	-0.00353309	-0.83201	NA	-0.37224	-0.0300092	NA	0.832454	0.83201
	PDGFsubunitB	NA	NA	-0.00232291	NA	NA	0.863237	NA	NA	-0.266046	NA	NA	0.863237	NA	NA	-0.266046	NA	NA	-0.0917725	NA	NA	0.126752
	PDCD1	NA	NA	1.63787e-05	NA	NA	0.247448	NA	NA	-0.247448	NA	NA	-0.707178	NA	NA	-0.247448	NA	NA	-0.429571	NA	NA	-0.104136
	MCP2	NA	NA	-0.824903	NA	NA	0.824903	NA	NA	-0.824903	NA	NA	-0.824903	NA	NA	0.824903	NA	NA	-0.0263169	NA	NA	0.265947
	CCL4	-0.26821	NA	NA	-0.0956064	NA	NA	-0.148888	NA	NA	0.0956064	NA	NA	0.26821	NA	NA	-0.345518	NA	NA	-0.257312	NA	NA
	Gal1	0.0194639	2.36319e-07	1.54514e-06	0.000164791	1.53647e-05	0.0423942	0.753154	0.416984	-0.509484	0.94294	0.640909	-0.735618	-0.864781	-0.650319	0.755351	0.268788	0.10908	0.509484	-0.864781	-0.672875	0.735618
	CD27	0.105089	0.000668051	1.5564e-18	-8.31779e-06	0.795394	0.39013	-0.00226062	-0.795394	-0.210495	-0.0582575	-0.795394	-0.267485	0.105089	0.168333	0.210495	0.00259955	5.30962e-06	0.0749643	-0.961961	0.795394	0.210495
	HGF	NA	0.000112307	0.971993	NA	0.000647282	0.0902416	NA	-0.287392	-0.0566155	NA	0.650781	0.573701	NA	0.287392	0.00643491	NA	0.287392	0.573701	NA	-0.69279	0.162081
	GZMA	0.202589	NA	NA	-0.202589	NA	NA	-0.00310829	NA	NA	-0.202589	NA	NA	-0.202589	NA	NA	-0.202589	NA	NA	-0.0992705	NA	NA
	HO1	NA	NA	0.563807	NA	NA	-0.563807	NA	NA	0.563807	NA	NA	-0.563807	NA	NA	0.959619	NA	NA	-0.0288491	NA	NA	0.563807
	CX3CL1	0.00700285	0.000148383	6.35457e-07	-0.00700285	-0.115864	-0.00745243	0.672533	0.384657	0.662435	-0.555318	-0.424651	-0.662435	0.888953	-0.607133	-0.662435	0.00700285	0.00060177	-0.729449	-0.943477	-0.384657	0.651728
	CD70	0.0120436	NA	0.056516	0.427614	NA	0.861152	-0.427614	NA	-0.313005	-0.427614	NA	-0.327988	0.427614	NA	0.496865	0.427614	NA	-0.856862	-0.427614	NA	0.269681
	TNFRSF12A	0.000299056	9.74972e-05	1.77387e-18	-0.275983	0.910012	0.488295	-0.0405284	-0.910012	-0.940335	-0.351771	-0.910012	-0.188798	0.351771	0.609877	0.19807	0.0896547	0.000129084	0.0207849	0.351771	0.910012	0.940335
	CCL23	0.0346205	0.0258373	5.98195e-05	-0.0331128	-0.752955	-0.328078	-0.121907	-0.973353	0.840156	-0.241887	-0.243235	0.840156	-0.208091	0.752955	0.101186	0.135037	0.0258373	-0.472768	0.499015	0.445263	-0.840156
	CD5	-0.970107	NA	0.000134913	-0.594082	NA	0.275454	-0.0430769	NA	-0.275454	-0.138553	NA	-0.21177	-0.584299	NA	0.194309	0.159907	NA	0.194309	-0.414058	NA	-0.866171
	CCL3	-0.138917	NA	NA	-0.138917	NA	NA	-0.449482	NA	NA	0.0213765	NA	NA	0.223613	NA	NA	-0.449482	NA	NA	-0.223613	NA	NA
	MMP7	2.92398e-06	3.85435e-08	4.25367e-12	0.347277	0.409422	0.741477	0.522694	-0.301681	-0.0505999	0.866653	0.341479	-0.902524	-0.866653	0.104077	0.0513699	0.0199192	5.22422e-05	0.00488304	0.408833	0.708951	0.32139
	NCR1	0.177389	0.00206767	2.90768e-07	-0.177389	0.544434	0.398895	-0.349409	-0.544434	0.80486	-0.893519	0.838574	-0.398895	-0.177389	-0.246305	0.631388	0.0135276	0.000384954	0.525291	-0.893519	-0.544434	0.631388
	DCN	0.0111709	3.28676e-09	3.99168e-24	-0.198894	-0.641439	-0.791081	0.717105	0.820317	-0.345442	-0.844635	0.641439	-0.263262	-0.717105	-0.641439	-0.345442	0.0749756	0.305231	0.576556	0.00825469	0.993913	0.345442
	TNFRSF21	0.428453	7.773e-05	3.7946e-05	-0.0371396	-0.366711	-0.0111591	-0.428453	-0.927797	-0.649849	-0.428453	-0.866214	-0.649849	0.428453	0.866214	-0.991198	0.0922322	0.00193568	0.438518	0.428453	-0.207019	0.649849
	TNFRSF4	0.247446	0.00210189	1.15286e-10	-0.73622	0.551025	0.260519	-0.103757	-0.551025	-0.35745	-0.543325	-0.774157	-0.35745	-0.249397	0.551025	0.357451	0.103757	0.000147278	0.357451	-0.249397	-0.551025	-0.139926
	ANGPT2	0.0473568	0.15451	8.40295e-07	-0.890497	0.558585	0.120842	0.880378	-0.558585	0.731737	-0.109378	-0.912867	-0.884227	0.0473568	0.000191348	8.40295e-07	0.890497	0.0183143	0.0646516	-0.890497	-0.558585	0.884227
	LAMP3	0.00588158	0.56627	9.953e-06	-0.00583709	-0.0134768	0.959447	-0.00583709	-0.268738	-0.40875	-0.175944	0.868548	-0.329439	2.27827e-06	1.60284e-08	4.82863e-09	-0.783244	0.0134768	-0.329439	-0.783244	0.868548	-0.959447
	ICOSLG	NA	0.0505404	0.175197	NA	-0.00466527	-0.000541196	NA	-0.928802	-0.290467	NA	-0.928802	-0.676339	NA	-0.838757	-0.224412	NA	0.180573	0.711682	NA	-0.838757	0.676339
	MMP12	5.89606e-05	0.000204919	3.22902e-18	-0.230882	0.864276	0.454212	-0.000114003	-0.212958	-0.0353451	-0.934616	0.864276	-0.471302	0.277603	0.0047347	1.1022e-06	0.277603	0.00874779	0.00841733	-0.934616	0.864276	0.24284
	CXCL13	6.54434e-06	NA	0.000232762	0.0639472	NA	-0.720998	-0.216773	NA	-0.096492	-0.0639472	NA	0.85364	0.216773	NA	0.514567	0.859293	NA	-0.491354	-0.859293	NA	0.514567
	VEGFA	0.0486667	0.0380256	NA	-0.599101	0.222938	NA	-0.15689	-0.852517	NA	-0.244791	-0.852517	NA	0.0486667	0.724849	NA	0.599101	0.107687	NA	-0.825973	-0.437076	NA
	CCL20	-0.686543	0.142545	0.601925	-0.370106	-0.741776	0.953429	-0.0346665	-0.15174	-0.111045	-0.679216	0.741776	0.953428	0.370106	0.0174325	0.497448	-0.483828	0.142545	0.601925	0.821499	-0.741776	-0.953428
	KLRD1	-0.262207	NA	0.000320498	-0.00091209	NA	0.271019	-0.00028964	NA	-0.235441	-0.197739	NA	-0.66436	-0.8985	NA	-0.235441	-0.925346	NA	0.10964	-0.197739	NA	-0.271019
	GZMB	-0.990602	NA	NA	0.764006	NA	NA	-0.0128892	NA	NA	0.994007	NA	NA	-0.764006	NA	NA	-0.198946	NA	NA	-0.117199	NA	NA
	CD83	0.278327	0.0521698	3.22108e-09	-0.0141604	-0.765593	0.0611005	-0.0800166	-0.261624	-0.165247	-0.232435	-0.913947	-0.0611005	0.0141604	0.014325	1.90341e-05	0.0957069	0.00035711	0.91562	-0.83594	0.98091	-0.789628
	IL12	0.188695	0.0277776	0.00819956	0.698228	0.104421	0.0514977	-0.214941	-0.378802	-0.357765	-0.42904	-0.497768	-0.554349	-0.0227316	-0.368086	-0.357765	0.698228	0.0164816	0.357765	-0.247266	-0.497768	-0.554349
	CSF1	0.0658121	0.00754731	0.0042072	-0.0658121	0.458086	0.48857	-0.0658121	-0.490232	-0.087605	-0.186439	0.754308	-0.27538	0.761634	0.754308	0.27538	0.26646	0.00506727	0.48857	0.380666	-0.953441	0.48857
	ARG1	NA	NA	-0.00110705	NA	NA	-0.937238	NA	NA	-0.937238	NA	NA	-0.976077	NA	NA	0.937238	NA	NA	-0.976077	NA	NA	0.344528
	NOS3	0.635152	NA	0.0148072	0.116421	NA	0.0159085	-0.209543	NA	-0.119135	-0.45887	NA	-0.736273	-0.167401	NA	0.0239867	0.467817	NA	0.0178786	-0.209543	NA	-0.093681
	ADGRG1	4.3941e-05	8.60885e-06	4.49694e-15	0.327792	4.97541e-05	1.40639e-11	-0.807919	-0.725109	-0.876564	-0.0966805	-0.725109	0.955554	-0.767851	0.532336	0.407664	-0.895312	0.0504147	9.63086e-09	-0.240871	-0.0513857	-0.0537738
	CD4	0.0448939	0.0945025	2.99608e-08	-0.199702	0.0945025	0.405486	-0.402972	-0.81553	-0.405486	-0.0990221	-0.866675	-0.969873	-0.402972	0.327643	0.298065	0.402972	0.0945025	0.663964	0.402972	-0.266872	0.969873
	IL10	-0.370303	0.451119	0.0794184	-6.01837e-06	-0.451119	0.60095	-1.86433e-05	-0.640287	-0.60095	-0.747354	0.451119	0.60095	-0.676209	0.0685574	-0.60095	-0.370303	0.0685574	-0.60095	-0.370303	-0.505465	0.0540494
	CD8A	0.826857	0.592968	-0.902262	0.986123	0.592968	0.423287	-0.100145	-0.584214	-0.460864	-0.100145	-0.592968	0.53719	-0.00583165	0.592968	0.454458	0.826857	0.00635937	0.460864	0.826857	-0.179025	-0.460864
	CCL19	NA	NA	0.00668739	NA	NA	0.00443452	NA	NA	-0.69409	NA	NA	0.74301	NA	NA	0.426807	NA	NA	0.772542	NA	NA	0.772542
	CXCL10	0.00127708	NA	2.85372e-08	-0.95448	NA	0.0471326	-0.100813	NA	0.967767	-0.251472	NA	-0.967767	-0.495429	NA	-0.911004	-0.100813	NA	-0.0145285	-0.196171	NA	-0.772794
	PTN	1.71102e-29	7.97814e-27	4.60912e-62	-0.0937544	-0.997088	-0.838967	-0.340408	-0.997088	-0.0199288	-0.511689	0.997088	-0.0276481	0.759025	-0.997088	0.0199288	0.461513	-0.997088	-0.705174	-0.987048	0.997088	0.62128
	IL12RB1	0.513938	0.0117342	3.32115e-06	-0.158949	0.683399	0.469366	-0.000970997	-0.683399	-0.469366	-0.158949	0.914749	-0.267888	-0.112301	0.877171	0.26573	-0.513938	0.141521	0.430484	-0.477547	-0.877171	-0.469366
	VEGFC	NA	NA	-1.23822e-05	NA	NA	-0.954491	NA	NA	-0.103931	NA	NA	-0.95449	NA	NA	-0.521025	NA	NA	-0.103931	NA	NA	0.95449
	CXCL11	NA	NA	0.0298892	NA	NA	0.0298892	NA	NA	-0.0879764	NA	NA	0.18077	NA	NA	-0.635624	NA	NA	-0.0298892	NA	NA	-0.568361

## Sheet: Fig. 3
Fig. 3
	race	IL8	TNFRSF9	TIE2	CD40L	CD244	EGF	ANG1	IL7	PGF	IL6	MCP1	CRTAM	MCP4	TRAIL	CXCL9	CAIX	ADA	Gal9	VEGFR2	CD40	IL18	GZMH	CXCL1	TNFSF14	TWEAK	PDGFsubunitB	PDCD1	FASLG	MCP2	CCL4	Gal1	PDL1	CD27	HGF	GZMA	HO1	CX3CL1	CD70	TNFRSF12A	CCL23	CD5	CCL3	MMP7	NCR1	DCN	TNFRSF21	TNFRSF4	CCL17
	African American	10.5464	6.77962	8.33036	10.227	6.30328	12.2227	11.2005	6.21159	8.8724	5.476	11.2035	5.08549	10.0571	9.06987	8.41475	5.1817	3.76821	9.17322	7.79531	12.1859	9.27417	5.83975	12.6106	7.90978	9.75521	12.466	3.89949	7.09387	8.19621	8.78459	7.76348	5.81353	9.06539	9.61317	6.44552	11.8725	7.28947	4.32093	7.33748	10.0841	5.37694	9.15356	12.0756	4.15922	5.64384	9.12474	4.83781	11.0413
	European American	8.21066	6.71501	8.14755	9.47126	6.25691	11	11.2642	6.05845	8.71168	4.0684	12.4997	5.2002	10.9218	8.13665	8.74704	4.53815	3.4942	9.4139	7.38993	11.9732	9.53428	6.18024	11.0768	7.03613	9.62027	12.6287	3.88877	6.42787	8.96612	8.45644	7.64619	5.40037	8.84494	9.46535	6.21778	12.853	6.75647	4.72666	7.30063	11.0906	5.95038	7.25204	11.702	4.03069	5.61235	8.86114	4.81923	11.0033
	African American	6.25201	6.36196	8.69528	9.80313	7.04616	12.0318	11.304	6.62737	8.98535	2.8012	10.7942	5.91018	10.7872	9.08356	7.26363	4.30585	3.47283	8.60345	7.8328	11.7572	8.71614	5.65489	12.603	6.57855	10.1989	12.7153	3.97186	6.80552	9.06672	8.37461	7.58096	5.48329	8.70713	8.89322	6.02615	12.3781	6.69385	4.76891	6.64744	10.6857	5.50225	7.33812	12.1937	3.63805	5.67419	9.07331	5.19623	10.5053
	European American	7.10927	6.90669	8.72469	10.128	6.78191	11.5825	11.3076	6.46437	8.92685	4.35869	12.0739	6.05926	9.89964	9.22256	9.03254	5.95181	4.51429	9.0762	7.44702	11.7476	10.1875	5.75807	10.6995	6.59701	9.96021	12.6352	3.86021	6.61942	8.34868	9.02026	7.73038	5.7307	8.70901	9.31294	6.60639	12.6306	6.8513	4.51482	7.13193	11.2299	5.73235	6.95228	12.1671	3.99822	5.78272	8.89731	5.19594	10.7721
	African American	7.58789	6.11655	8.08755	9.82166	6.31337	10.4537	11.0668	5.77398	8.97733	3.2773	11.4868	5.06991	11.0823	8.95416	7.79041	4.79109	3.60793	9.03179	7.61088	11.7533	10.7211	6.53	12.2713	7.1057	9.53605	12.4627	3.71757	6.76771	9.4969	9.28336	7.39245	5.2514	8.22615	9.25304	6.17119	13.1924	6.87009	3.90844	6.52908	10.3932	5.35099	7.72575	12.3425	3.14631	5.73194	8.95317	4.84968	10.1684
	African American	9.91596	6.60704	8.77382	9.50877	6.99813	11.7273	10.8012	6.49963	9.19135	4.51068	11.578	5.9479	10.1525	8.90892	8.05205	5.44247	4.4919	9.19626	7.97348	11.9844	9.48094	6.45792	12.3253	7.89449	9.83158	12.4914	4.02496	6.62412	8.71166	9.21322	7.87432	6.21616	9.01371	9.45368	6.33171	12.4638	8.38736	5.26634	7.05517	11.0699	5.59391	8.3232	12.5001	4.10562	6.17106	9.11447	4.80637	10.0589
	European American	8.12579	7.21495	8.48931	9.53462	6.54637	10.9735	11.4023	6.42513	9.39095	4.64989	12.2886	4.64905	10.0206	8.69242	8.13086	5.48894	5.12913	9.54469	8.03777	12.0891	10.6774	6.36806	11.0552	7.48011	9.74274	12.6517	3.68798	6.15975	9.00388	9.30524	7.6389	5.6222	9.08363	9.87406	6.34236	12.6021	7.04515	5.16852	7.06309	11.1971	5.87164	7.50578	12.3925	4.52999	5.8056	9.20244	5.33333	11.0515
	European American	15.2339	7.57365	8.33562	9.25586	6.80479	12.0015	11.2356	6.87766	9.73881	7.67307	13.8966	5.44835	10.1666	8.28437	10.9977	5.15413	3.95394	9.4067	7.49947	13.1423	10.5903	5.71291	11.9066	8.08651	9.56289	12.4886	4.50598	7.23777	8.83042	10.1594	7.65978	6.76231	9.01086	9.93783	6.54851	13.2452	7.15725	4.25825	7.54248	11.9801	6.28918	9.45231	12.6823	5.03384	5.69833	9.41744	5.58658	10.8814
	European American	8.04035	6.49672	8.68212	10.1337	6.73866	11.8206	11.2981	6.82224	8.74958	3.04847	12.3726	5.47427	9.95451	9.06464	7.63868	5.5192	3.77212	8.58618	7.27877	11.6931	10.0587	5.82322	10.9248	7.49569	10.2875	12.6195	4.13783	7.25931	7.96696	9.03461	7.12721	5.46347	8.43185	9.12967	6.28461	13.0203	6.91908	4.1052	6.08173	10.7993	5.51608	7.00284	11.9555	3.80553	5.59251	9.11452	4.74379	10.1959
	European American	10.1389	6.59295	8.57988	9.49973	6.70414	11.6411	11.263	7.2349	8.94411	3.57995	12.1428	5.3044	10.4723	8.34981	9.01173	4.89231	4.01557	9.11483	7.24772	12.1771	9.35739	5.91792	10.6385	7.31859	9.63225	12.6762	4.08743	6.5944	6.93548	9.23806	7.74759	5.76841	8.9808	8.97828	5.85207	12.3796	7.4847	4.96076	7.52907	11.6696	5.48981	8.52134	11.9656	4.00616	5.67861	9.28038	5.18078	10.7137
	African American	6.5372	6.67421	8.95056	8.07214	6.55176	9.97583	10.6564	5.9222	9.22863	3.98147	11.7978	6.25506	9.82208	8.53191	8.96942	5.34538	3.59722	9.22221	7.57238	11.7689	8.84067	6.31116	11.4916	6.06897	9.16443	12.4919	4.15607	6.63599	8.94985	8.70325	7.6411	5.28056	9.02271	9.10728	6.62403	12.7265	7.64784	4.35879	7.27375	10.9422	5.88814	6.8613	12.2715	3.56848	5.97839	9.21337	4.6277	9.48289
	European American	14.2207	6.78809	9.04937	9.52259	7.02772	12.0763	11.0991	5.49626	8.83323	3.59831	12.149	5.63875	10.1227	8.49187	8.25352	5.12922	3.57562	9.08254	8.32409	12.4112	10.0426	6.77039	11.0294	8.0321	10.0767	12.612	3.99561	7.00377	7.87224	9.0761	7.75267	5.74794	8.89627	9.90331	6.64319	13.0102	6.9492	5.01992	6.58146	11.0512	5.68603	8.34537	11.7706	4.29133	5.5183	9.26178	4.92942	9.80259
	European American	8.17572	6.50751	8.77646	9.87718	7.09061	11.7236	11.4371	6.19047	8.6184	3.8706	12.5909	6.29044	10.5479	8.49636	8.68757	5.10729	3.69215	8.87497	7.82015	12.19	9.62527	6.37372	11.119	7.85817	9.94608	12.4902	3.53292	7.01083	7.67306	9.31573	7.36169	5.63165	8.61777	9.27199	6.28821	12.8103	6.68392	3.91471	6.56342	11.1245	6.05921	8.25448	11.8438	4.52362	5.56905	9.06446	4.33912	9.56492
	African American	13.307	6.56011	8.68936	10.6453	7.00757	12.5747	11.476	6.52879	9.15069	3.85061	11.7223	4.9151	11.4651	8.78153	8.97043	5.75762	3.9431	8.52956	7.93576	12.5811	10.0955	6.40674	12.4223	8.66065	10.1234	12.6577	6.02063	7.55323	9.40821	9.60266	7.81707	5.9352	8.56111	9.39416	6.20667	13.331	7.7315	4.70033	7.12973	11.3691	5.21383	7.85737	12.3608	4.38845	6.28653	9.26304	4.82042	11.2674
	African American	10.3039	6.23195	8.70417	10.0634	7.16183	12.4621	11.4867	6.61035	8.61818	3.31911	12.8709	5.1595	10.8667	9.12545	8.03288	5.90391	3.6761	8.19521	7.62566	12.2061	9.48079	6.89048	12.0679	6.96078	10.0296	12.4603	3.41519	6.08247	7.65575	8.9086	7.47618	5.13171	8.47119	9.23418	6.08051	12.5323	6.63795	4.89428	6.32155	10.8762	4.75403	8.01393	12.0454	3.23422	5.57545	8.88249	4.421	10.2586
	African American	6.54408	5.8172	8.565	8.55562	6.20896	9.97621	11.2962	7.24705	8.55893	3.88637	11.357	4.9306	10.6512	9.35086	7.17103	4.58114	3.51177	8.18488	7.84806	11.2861	8.36236	5.48341	11.57	5.31144	9.95184	12.4192	3.24505	6.46779	9.57702	8.72171	7.30326	5.18022	8.71257	8.85965	5.83655	12.6725	6.98169	4.4224	6.07837	10.142	5.2708	6.03671	11.4863	3.38761	5.27279	8.81239	4.37629	10.6508
	European American	7.08001	6.34291	8.47457	9.28892	6.09161	10.9639	10.8503	6.34322	8.66223	3.01683	12.4707	4.93729	9.78341	8.65772	8.09921	4.52051	4.03148	8.71363	7.30745	11.3835	10.2146	4.91551	11.1541	6.6044	10.0301	12.4202	3.76074	6.42409	7.81396	8.55418	7.06133	5.22417	8.11793	9.03485	5.62093	13.4141	6.78893	4.07877	6.0733	10.7227	5.11044	6.48344	11.5353	3.63513	5.38051	8.97529	4.61725	8.70041
	European American	8.25209	6.63594	8.34056	9.85632	6.32955	11.236	11.3796	6.84442	9.17923	3.58824	12.2658	4.96527	10.4007	8.88007	8.94922	5.56156	3.49617	8.595	7.67597	11.8631	9.64535	4.84628	11.018	6.30638	9.80392	12.5468	3.73578	6.37216	9.58258	9.07999	7.60878	5.73788	8.50456	9.14881	5.88111	12.5874	7.19332	4.44269	6.9777	11.6007	5.26034	8.04863	12.132	3.83138	5.76306	9.29676	4.95973	10.4776
	European American	8.09067	6.45448	8.63372	10.0473	6.15918	11.9332	11.4983	7.22892	8.81745	4.11803	12.0999	5.0968	9.75021	8.44222	7.59873	5.43583	3.77874	8.68128	7.99314	12.4044	10.0534	4.6803	11.3592	8.14749	10.3478	12.6404	3.3845	6.90302	9.10041	8.74983	7.52613	5.74007	8.65115	9.41188	5.68794	12.9937	7.34457	3.70519	6.82546	11.0956	5.49321	7.1838	11.5792	3.90384	5.5471	9.02174	4.70068	9.51346
	European American	14.2626	6.32313	8.28804	9.02444	6.38972	11.7173	11.0599	5.62715	8.76782	4.43951	13.703	4.65302	9.71975	8.61685	6.65034	5.60246	3.07657	8.9245	7.91785	12.3388	9.39482	5.1688	11.2909	7.59879	9.78575	12.6471	3.33448	6.6214	8.85482	9.69302	7.66032	5.08985	8.66632	9.30946	6.09999	13.2638	7.135	4.80681	6.27781	11.4658	5.64995	9.28384	11.5632	3.84274	5.68973	8.86662	4.73212	9.32635
	African American	12.868	6.66053	8.52948	9.60345	6.89776	12.498	11.1196	6.4031	8.58921	2.83803	12.8022	5.57043	10.783	8.50899	7.74859	5.9322	4.42447	8.7939	7.78256	11.9951	9.80596	6.48814	10.4716	6.94884	9.74032	12.5685	3.80081	6.92981	9.07957	9.10249	7.648	5.89489	8.62918	8.84175	6.27975	12.7123	6.81907	5.15043	6.79383	10.1137	5.62888	7.9415	11.6522	3.53018	5.8105	8.84349	4.11738	10.8177
	African American	7.73311	5.92671	8.69437	8.87893	6.62974	10.4277	11.2131	6.96134	8.97733	5.13283	12.2014	4.31455	10.6354	9.01403	7.64723	5.20577	3.63901	8.87732	7.80594	11.7626	9.90736	5.53158	11.7317	6.01738	10.3176	12.6473	3.20305	6.5306	9.89904	9.3531	7.44894	5.46815	8.58493	9.62592	6.0143	13.1333	7.01539	4.90361	6.58974	11.1949	4.87652	7.7451	12.0654	4.02744	5.5879	9.01072	4.2831	11.7991
	European American	8.34451	6.08415	8.63219	9.94125	6.79753	11.6547	11.3521	6.88919	8.87053	3.65129	11.8089	4.60113	9.0156	8.81852	7.96159	4.95977	3.38106	8.79622	7.84436	12.0078	9.6448	5.95063	11.4711	6.67569	10.1596	12.683	3.26605	6.52215	9.16637	9.05421	7.32753	5.79933	8.25228	9.19948	6.15174	13.0032	6.58572	4.21045	6.26256	11.6931	5.23697	7.48462	12.0815	3.06606	5.60698	9.02006	4.49128	10.6783
	European American	6.48807	5.58522	8.71734	9.84402	6.61547	11.1028	11.5748	6.97748	8.83499	5.13635	12.9122	4.67861	10.4221	8.76567	8.20491	4.73744	2.83285	8.41804	7.89506	11.5994	9.43332	4.8983	10.841	6.68449	10.1643	12.6431	3.12954	6.57145	8.84942	9.18672	7.44407	5.33047	8.34483	9.34726	5.93247	12.7422	6.86125	4.73651	6.51364	11.1449	5.23099	6.45669	12.2826	3.62164	5.48746	8.89096	4.39533	10.3384
	European American	7.29319	7.07387	8.91081	9.81166	6.865	11.2745	11.2222	7.16471	9.28262	4.61507	12.4604	6.59636	11.2676	8.68794	10.8241	5.13895	3.93787	9.5529	7.71794	12.0953	10.5401	6.22076	11.141	6.89421	9.96919	12.7691	3.87959	6.86382	8.94743	9.38575	7.70691	6.21689	9.22673	9.87226	6.27042	13.7072	7.33431	5.16114	7.18954	11.1046	6.20955	8.04984	12.5411	4.66902	5.49066	9.2173	5.47409	9.79594
	European American	15.2339	6.81574	8.89248	9.93586	6.74906	12.2424	11.3999	5.82499	8.64104	4.19781	13.0379	5.49825	10.3429	9.15364	8.48423	5.58827	4.47596	9.87534	7.8877	12.5489	9.53322	11.0689	11.4725	8.83005	10.6056	12.5968	3.83409	6.73507	8.59633	10.2383	7.91334	5.35142	8.16793	10.1229	8.54709	13.0725	6.88391	4.63495	6.41741	11.4241	6.40364	10.435	11.9954	3.24488	5.74712	8.68741	4.87082	10.4396
	African American	9.16749	6.80938	8.47896	9.46678	6.63501	11.8015	10.6836	5.84666	8.73906	4.57344	12.0752	5.59338	11.09	9.51338	8.12301	5.68367	3.92753	9.30625	8.02812	11.9991	10.8427	6.182	11.6675	7.05396	9.41778	12.3572	4.24181	6.3987	9.99788	9.74028	7.41314	6.14838	9.07782	9.46471	7.5484	13.0232	6.93264	4.56977	6.80318	10.6499	5.80792	8.08788	12.5688	3.85729	5.58915	9.08897	5.0407	9.62816
	African American	7.46453	6.88447	8.54243	10.6453	6.73704	12.6011	11.3828	6.56459	9.13403	7.50325	11.4562	4.86001	10.5627	8.83838	8.36925	5.23102	4.31563	9.08516	7.67742	12.1789	9.52295	6.01471	11.841	7.1605	9.90035	12.559	3.73013	6.84554	9.94908	8.66496	7.48688	5.79887	9.16306	9.83016	6.80582	11.7581	7.12848	5.05858	7.04242	10.81	6.02675	7.67447	12.2426	4.34577	5.54462	9.20591	4.89259	10.2985
	African American	7.92798	6.68662	8.81882	10.2666	6.79617	11.6265	11.5645	6.85881	8.9563	4.28769	11.9521	5.31828	11.3639	8.47711	8.45434	4.66601	3.43318	9.253	7.73829	11.9754	9.63051	5.9306	12.4501	7.12224	9.78804	12.4858	3.73486	7.15016	9.872	8.75685	7.79737	5.64186	9.12879	10.0137	6.79114	13.3519	7.21076	3.96479	7.38168	10.764	5.62827	7.70266	12.2749	3.86509	5.68548	9.17448	4.73559	10.1527
	African American	7.08364	5.70393	8.87573	10.2162	6.86951	12.2234	11.4137	6.6499	8.51114	4.69676	11.8151	5.04339	10.926	8.59551	7.42144	4.74759	3.67967	8.82403	8.28404	12.1789	10.0336	6.44631	10.7103	7.0997	9.75864	12.7232	3.72457	6.83835	8.86112	9.26491	7.49923	5.65484	8.57347	9.50915	6.43503	13.0396	6.6874	4.81294	6.83827	10.9955	5.30772	7.53335	11.7346	3.71263	5.44725	8.85931	4.15992	11.6527
	African American	8.88516	6.6902	8.95907	9.66005	5.86167	11.8018	11.2387	6.87442	9.05175	4.45834	12.3003	5.27719	9.75269	9.08152	9.27072	5.71202	4.09338	9.09898	7.30672	11.9567	9.53261	5.96685	12.0008	7.21603	9.46565	12.4955	3.78825	6.56025	8.77907	10.4858	7.55911	5.71837	9.2102	10.6677	6.35961	12.5416	7.26955	4.24669	7.28671	10.5749	5.22996	8.65013	12.1527	3.77308	6.67901	8.91503	4.97605	11.2668
	European American	6.68237	6.3866	8.46327	9.7335	6.28332	11.3425	11.2139	6.93166	9.00765	3.55455	12.573	5.52008	10.7419	8.68998	8.38623	5.20582	3.14995	8.64644	7.79781	11.7731	10.0659	5.38476	10.8539	6.45905	10.6088	12.5567	3.62946	6.0349	8.72285	8.72296	7.30996	5.55585	8.40852	9.67606	6.22945	12.9356	6.51208	4.97965	6.79085	11.3337	5.32333	6.73322	12.0092	3.21746	5.80993	9.00092	4.53067	10.7798
	European American	9.92195	6.69692	8.43258	10.3761	6.73047	12.1271	11.6305	7.12768	9.34236	4.31781	12.5448	4.8221	10.6275	9.15116	8.18396	6.04224	3.433	8.89655	7.79744	11.5494	10.4837	5.2516	11.1999	7.59043	10.2932	12.7506	3.68347	7.01714	9.26822	9.13724	7.44203	5.82181	8.91644	10.2346	6.4898	13.5182	6.89026	5.22709	6.60856	11.0911	5.63372	7.74783	12.028	3.82376	5.76109	9.19144	4.87064	11.3063
	African American	7.09546	5.89978	8.8022	10.1287	6.36584	11.689	11.3305	6.97115	8.39774	3.78039	10.9881	4.70227	10.4238	8.77116	7.79839	4.80159	3.62074	8.36248	7.7344	11.5862	10.0109	4.54112	12.7558	7.17016	9.7534	12.6394	3.16165	6.82877	8.89675	9.24999	7.20091	4.83149	7.87487	9.33114	5.46787	12.9932	6.56271	4.396	6.43208	10.1986	5.15105	7.69806	12.2652	2.76716	5.31064	8.60242	3.69601	11.6683
	African American	6.80394	5.87926	8.5317	9.68815	6.38977	11.7953	11.5699	6.51558	8.59077	2.99905	11.173	4.85642	10.7859	8.6658	6.65034	4.7429	3.00179	8.53001	8.13704	11.5988	8.84592	5.11505	11.9727	6.63271	9.8227	12.5482	3.5623	6.52781	9.46836	8.89445	7.46918	5.72385	8.6181	8.86986	5.96871	11.9992	6.9496	4.37222	7.0826	10.9652	5.79535	6.94317	11.8979	3.32563	5.25001	8.81562	4.57579	10.4935
	African American	7.67867	6.12192	8.48913	10.1988	6.66854	11.8287	11.5741	6.74331	9.07171	2.87164	12.6685	5.44381	10.5287	8.85179	8.60358	4.62664	3.30485	9.16713	7.90111	11.9968	10.4866	7.1953	10.7913	7.08897	9.98041	12.5099	3.32504	7.47299	9.04176	9.1223	7.35241	5.85668	8.42876	9.2666	6.8727	12.8417	7.34261	4.07367	6.51832	10.5886	5.81347	7.95102	11.6651	4.0838	5.4325	9.03936	4.35549	11.1954
	African American	6.38626	5.68068	8.23338	9.48157	6.01458	11.4336	11.0177	6.02985	8.35554	3.80012	12.9904	5.00129	11.1047	8.62615	7.68116	4.81984	2.83285	8.66855	7.54793	11.4487	8.70735	5.75334	11.5118	6.38503	9.53654	12.5761	2.75023	5.65287	9.48708	8.33148	7.16974	5.1781	7.97718	8.67429	5.88451	12.1945	6.22704	4.16073	6.02097	10.4238	5.14318	7.06911	11.9622	2.34457	5.13833	8.65696	3.9588	9.35099
	European American	7.56172	6.55639	8.67833	6.6123	6.5389	8.21758	10.3953	6.57862	8.8484	3.6053	11.8792	5.78014	9.17986	8.58743	7.79015	5.30085	3.5141	8.94793	7.71942	11.5762	9.59942	4.77245	9.72812	5.16037	9.94058	12.3772	3.70593	6.81216	8.41777	8.50708	7.59382	5.81974	8.71769	8.79441	5.88429	12.8422	7.74407	4.33245	7.09958	11.3954	5.4538	6.76835	11.8734	3.68138	5.85765	9.30647	4.81105	10.5244
	African American	9.72155	6.44922	8.66158	9.97438	7.19664	12.1485	11.5927	7.31659	8.7941	3.81339	11.5216	5.50147	11.05	8.8068	8.15388	4.65623	3.51988	8.78177	7.53576	12.146	9.3658	6.60618	12.9675	7.61683	9.9308	12.634	3.34646	7.22593	10.0498	9.75417	7.79715	5.30028	8.3896	9.37978	6.66672	12.412	6.88205	4.65996	7.01937	10.922	5.67688	9.15795	12.359	4.05051	5.583	9.0031	4.59375	10.9276
	African American	8.19567	6.07851	8.68872	9.53365	6.60707	11.516	11.1585	6.77815	8.71816	5.34852	11.1671	5.40024	9.95444	8.57965	7.03614	5.01614	3.63725	8.74483	7.93142	11.8625	9.23502	5.6909	11.5949	6.38824	9.90919	12.5526	3.62006	6.10114	9.44019	9.72892	7.39887	4.9827	8.81286	9.36218	6.25096	13.0537	7.25834	4.842	6.53913	10.8963	5.50244	7.59631	12.0423	3.47699	5.47458	8.98563	4.42467	9.75725
	African American	8.49646	6.43638	8.27988	8.12862	5.98756	10.0747	10.7698	6.32289	8.74621	4.01281	11.5604	4.59707	9.83584	8.84802	8.82482	5.52025	4.20243	8.86788	7.44848	11.3055	9.62285	5.40734	11.8574	6.62655	9.08733	12.3661	3.48783	6.23219	8.45615	8.33403	7.151	5.71396	9.05964	9.01414	5.67471	12.851	6.53194	4.19574	6.83291	11.1457	4.92231	7.49558	12.013	2.93416	5.20459	8.40373	3.98632	10.9549
	European American	11.5349	6.24318	8.35862	9.34005	6.53738	11.4477	10.917	5.2977	8.82129	3.94488	11.9916	5.24026	9.74958	8.52113	7.8395	5.16958	3.27764	9.04802	7.38036	11.9898	9.43411	5.65956	10.0603	7.07783	9.65296	12.5374	3.75488	6.77141	8.27268	9.94623	7.38146	5.43161	8.84006	9.48414	6.4535	12.4404	6.26652	4.40111	7.14673	10.8567	5.46422	9.56261	12.0626	3.91567	5.76526	8.43676	4.68833	10.2729
	European American	6.85856	6.91043	8.77819	8.52115	6.82947	9.81706	11.2253	7.74487	9.32827	3.88226	12.2325	5.886	9.41883	8.7321	7.53182	4.90928	3.3177	8.67959	7.99295	11.8692	8.86986	4.47731	9.90114	5.78713	10.2717	12.578	4.29265	6.89893	9.12682	8.30829	7.68853	5.49363	8.60146	9.41638	5.6529	12.1547	7.12518	5.13457	6.61447	12.0048	5.46074	6.72282	11.797	4.35691	5.65768	9.12599	5.12885	9.60309
	African American	7.08538	5.66535	8.46256	9.79762	6.41301	11.1078	11.2181	5.99781	8.5349	3.68877	11.362	4.23525	10.8663	8.62339	7.22928	4.76868	3.04205	8.34304	7.65916	11.9814	9.2078	4.20103	11.783	5.89305	9.89126	12.4669	3.63696	6.74303	9.19294	8.66187	7.37262	5.17901	8.3889	8.70178	5.68731	13.1369	6.86633	4.71312	7.1676	11.5388	5.54889	7.0913	11.5093	3.43317	5.59099	8.9329	4.53295	10.8739
	European American	7.80582	6.24856	8.6824	7.29503	6.77577	8.9196	10.5898	6.4672	9.28554	3.56773	11.8492	5.76164	9.68359	8.67429	8.80884	5.45376	3.34567	9.21516	7.66501	11.8128	10.0794	6.07484	10.1164	5.1519	9.57164	12.5121	3.07635	6.95297	8.28813	8.57062	7.54204	6.05353	9.04525	8.92908	6.41027	13.025	7.38973	4.64993	7.0953	11.0176	5.84504	7.5943	12.3519	4.36696	5.7709	9.15769	4.96066	9.75836
	European American	8.37264	6.76663	8.92261	8.56905	6.85084	10.0312	11.0005	7.45684	8.85891	4.30091	12.3634	5.59874	9.25447	8.96436	8.44668	5.27064	4.38468	8.89088	7.95423	11.5391	10.0874	5.46648	10.513	5.77701	9.71785	12.4579	3.75546	6.85843	8.4287	8.89269	7.45288	6.36272	8.72752	9.43329	6.33572	12.9351	6.7422	4.03948	6.86542	11.6932	5.60037	7.46963	12.083	4.40511	5.58589	8.84032	4.79616	9.8756
	African American	8.67981	6.89178	8.28653	9.41816	6.34657	11.4139	11.1534	6.10873	9.26702	4.77104	11.4584	5.44499	9.31232	9.19229	8.20114	4.11007	4.04836	9.61053	7.47083	11.7027	9.81083	5.83185	12.2564	6.47015	9.56164	12.5984	3.74202	6.3984	8.87383	8.90037	7.7685	6.51657	9.53067	8.74732	6.55645	12.5955	7.35089	5.02492	7.40035	11.3569	5.80537	7.51372	11.6625	4.46436	5.80005	9.36327	5.44764	10.6489
	African American	6.25201	6.08763	8.60929	9.31995	5.85816	10.8894	11.074	6.65639	8.45455	5.64314	11.5479	4.47358	11.4837	8.70629	8.17302	4.66099	3.78922	8.32029	7.5234	11.5078	9.00473	6.46524	12.095	6.27575	9.60645	12.5793	3.30978	6.38216	9.37181	9.19023	7.43914	4.83149	8.16225	9.62568	6.37913	12.1909	6.54309	4.4964	6.88999	11.0359	5.1152	7.43023	12.2282	2.89721	5.51068	8.40373	3.97805	11.0347
	African American	7.63238	8.44397	8.57161	6.66248	6.87556	8.21758	10.3504	6.49689	9.68402	3.9676	13.2269	6.6343	11.0159	9.51338	9.72271	6.35947	3.66285	9.48495	7.80917	12.0416	10.976	6.48759	11.2941	5.39289	10.1063	12.493	4.59892	6.63207	9.37322	8.6132	7.39046	6.65205	9.79133	9.16144	6.85519	12.869	7.73178	5.30118	7.60163	11.9064	6.14109	8.0189	12.3033	4.79692	5.60287	9.52578	6.23539	11.2877
	African American	7.3219	5.90073	8.40117	10.0152	6.94405	11.7717	11.2054	6.40597	8.73636	4.08816	11.413	4.81616	10.6412	8.49629	8.17392	6.88049	4.0473	8.82104	7.79974	11.4349	9.79381	5.92195	11.88	6.62562	9.70331	12.5612	3.64337	7.19891	9.79524	9.59798	7.46149	5.69269	8.27725	9.28051	6.43414	13.0774	7.40885	4.30795	6.537	11.3531	5.4464	8.88022	12	3.66946	5.35761	8.95085	4.37188	10.6759
	European American	13.9684	5.87185	8.06471	9.16307	6.19253	11.8289	11.0838	5.5244	8.26261	3.31729	11.4545	4.70498	8.88373	8.24906	7.41739	4.01043	4.40421	8.66289	7.16528	12.1756	9.57692	6.37026	10.7015	7.91996	9.43068	12.6957	3.43844	5.97598	8.40724	8.97836	7.05542	4.95058	8.11037	9.35535	6.3517	12.3844	6.22704	4.17359	5.86589	10.4584	4.75557	7.49853	11.5589	3.22252	5.07796	8.47485	3.91242	9.6003
	African American	11.6003	7.49219	8.43538	9.74072	6.50279	12.1302	11.0411	7.30971	9.00697	4.43816	12.807	5.48023	11.8309	8.94668	10.6152	6.21742	4.09676	9.10916	7.83021	12.155	10.0724	6.03655	11.0559	7.22744	9.64919	12.518	4.35833	6.97652	10.2109	9.19827	7.65999	5.85271	8.54084	9.16626	6.22834	12.4902	7.60166	4.56486	7.17581	10.5463	5.573	9.3693	11.8533	3.6315	5.52757	8.85451	4.87975	11.0617
	European American	14.3501	6.61058	8.83253	10.1402	6.89061	12.2444	11.2943	6.76917	9.00387	4.77449	12.6364	5.14881	10.6395	8.74261	9.09942	4.3734	3.84261	8.61345	7.92406	12.3027	9.68685	8.84828	12.1892	9.02601	10.4356	12.6057	4.28427	6.65851	8.82765	9.94148	7.63011	5.61746	8.82599	10.3578	7.3888	12.9509	7.12126	4.79533	6.20701	11.0017	5.44752	10.5236	12.0496	3.92098	5.77035	9.07731	4.95947	10.7501
	European American	13.3984	5.69124	8.14531	10.157	6.9294	12.4605	11.2519	6.66421	8.58154	3.27247	12.1436	5.14956	10.672	8.18776	8.05672	5.45281	3.54063	8.41161	8.11249	12.3979	9.64237	5.40536	10.8445	8.41159	10.6277	12.5401	3.14195	6.69085	9.85526	8.49186	7.61185	5.23783	8.43193	9.44296	6.23699	13.4952	6.87967	4.83287	6.239	11.0288	5.30295	6.48762	11.7953	3.23264	5.53773	8.80404	4.01407	10.5012
	European American	10.4233	6.9041	8.93025	10.0683	6.7042	12.2455	11.6127	7.38829	9.14588	4.85173	12.6044	6.03399	11.0684	8.78258	8.09422	6.02455	4.28244	8.88644	8.09887	12.3516	10.3937	6.3365	11.4639	8.07358	9.43087	12.7103	4.05578	6.26457	8.52903	9.31808	7.6658	5.62101	9.14984	9.94476	7.717	12.9574	6.92839	4.75704	7.37615	11.0163	5.75357	8.41456	11.8225	4.03768	5.67345	8.95206	5.18628	10.8865
	African American	6.97496	6.30535	8.35808	9.05478	6.3631	11.4355	11.0001	6.26897	8.72214	4.50984	10.9654	4.97125	9.31904	8.31168	7.76284	4.46513	4.05828	9.07951	7.5128	11.7385	9.48848	5.49017	11.9972	5.94639	9.6895	12.5828	3.49375	6.81689	8.47512	9.23469	7.46247	5.62379	8.2192	8.99432	6.13862	12.8458	6.59096	4.60003	6.42911	10.9357	5.06263	8.69983	11.9056	3.61063	5.51825	8.82349	4.65511	10.512
	European American	8.62857	6.61911	8.80555	9.0598	7.06495	10.3037	11.2849	7.47562	9.46678	3.30257	12.5981	5.19687	10.3003	9.02767	8.00551	4.44634	4.38392	9.0071	8.20646	11.9691	10.5678	7.29334	10.8216	6.73842	10.3196	12.7157	3.84814	7.32381	9.11123	9.76643	7.74431	5.92398	8.78261	9.36749	6.43924	13.723	7.63407	5.52378	7.15081	11.5869	5.05278	7.51728	12.1442	4.50229	5.91111	9.48718	4.81334	9.73593
	European American	11.4399	7.0885	8.91773	10.6453	8.24482	12.7829	11.6	7.83557	9.26757	3.43059	12.9459	5.55461	11.8947	8.96701	8.30739	5.22866	3.79164	9.23665	8.02135	13.1423	10.8322	6.75	12.0098	7.65256	10.6277	12.4284	4.11217	7.20423	9.44573	9.08497	8.05315	6.68941	8.71392	10.1258	6.82244	12.6251	7.21233	4.31872	7.51123	11.9692	5.86148	7.27401	12.2705	4.56004	6.15792	9.6011	6.10386	11.936
	European American	14.5081	6.82572	8.88454	10.0239	6.92365	12.5852	11.4153	6.70853	8.59064	4.20682	12.9016	6.31274	9.85374	8.5658	9.10517	5.72993	3.30879	8.21365	7.5242	12.1612	9.94608	4.85013	10.5164	7.96924	9.95096	12.514	3.87453	7.26258	8.72165	9.7799	7.25092	5.47982	8.71002	9.03255	5.89558	12.6782	7.20772	4.2546	5.86589	10.7278	5.35707	8.93235	11.2813	4.37877	5.112	9.21611	4.64138	10.5994
	European American	13.1012	7.14487	8.42634	9.53304	6.36151	11.9694	11.248	6.22495	9.00945	5.40483	11.7539	5.87467	10.1146	8.49215	9.21026	5.35517	3.35095	9.15103	7.44972	12.4837	9.79792	6.29974	10.9957	6.92263	9.8118	12.6037	4.17234	6.30754	7.39161	10.0181	7.55977	5.62278	8.93949	9.28396	6.35526	12.5702	6.66215	4.39601	6.77209	11.4299	5.49749	10.5736	11.8102	3.52803	5.84917	8.94806	5.29215	12.1432
	European American	9.79104	6.41289	8.06471	9.12689	6.12636	10.7419	11.0497	6.29973	8.83644	3.5853	12.4634	5.54987	10.2099	8.6337	8.51729	5.35843	3.33064	8.90365	7.6112	11.7618	9.16078	5.33616	10.503	6.53017	9.94506	12.3813	3.36559	7.27609	8.64344	9.10737	7.36183	5.7142	8.7363	9.3483	6.37403	12.6537	6.88708	3.78224	6.35735	11.1936	5.57999	7.85272	11.7796	3.82786	5.57796	9.03867	4.78434	9.5865
	European American	8.35308	6.67568	8.27176	10.201	6.09353	11.8618	11.5011	6.40248	8.73311	3.40582	12.499	5.24998	10.0424	9.0058	8.30686	5.17913	3.93203	8.98167	7.84352	12.0199	10.6658	5.63131	10.4597	7.08551	10.0636	12.5898	3.29229	5.9795	8.72129	8.88232	7.5941	5.72719	8.85222	9.36056	6.27827	12.7015	6.93207	4.43726	7.27482	11.2899	5.58582	7.3911	12.0578	3.52733	5.62256	9.10772	4.59981	11.7376
	African American	7.32484	6.13809	8.45307	9.33339	6.30065	11.2904	11.1004	5.96723	8.59891	4.24137	11.3716	4.58685	10.1126	8.65975	7.65389	4.01043	3.28622	8.58796	7.33877	11.5383	8.36011	5.72098	12.0636	6.57879	9.72301	12.4117	3.48831	6.75293	8.83542	8.40555	7.26726	5.62435	8.2718	9.29067	6.0218	12.8322	6.58757	4.66894	6.47754	11.0397	5.51999	7.58309	11.8293	3.39529	5.40679	8.56818	4.27526	8.92154
	European American	8.57772	7.08549	8.53431	9.29186	6.98981	10.5479	10.7145	5.75707	9.75325	4.39837	12.0734	6.30633	10.1646	8.54068	9.054	5.27197	4.08904	9.26854	7.13278	12.2126	10.0404	6.16467	11.2837	7.44851	9.64339	12.2568	3.61046	6.52905	8.1748	9.13896	8.053	6.15852	8.94082	9.81972	6.50229	12.5837	7.11553	4.5715	7.4733	11.3933	5.73457	8.04041	12.4124	4.70962	5.69403	9.36056	5.32514	10.8938
	African American	11.4458	6.5911	9.38231	10.5333	7.5925	12.4198	11.4799	7.18186	9.45635	5.61057	11.3292	6.3467	10.6491	9.16602	7.88444	5.36686	3.77131	9.04886	8.32409	12.778	9.54825	7.41459	12.8233	8.49894	10.1961	12.5756	4.02077	6.50832	10.0422	10.3769	7.64145	5.67804	8.9752	10.6013	6.58047	12.7456	7.37352	4.79198	7.39614	11.4871	6.35209	10.0315	12.4259	3.58645	5.74665	9.43905	4.9586	9.69698
	African American	14.3079	6.48228	8.58641	10.518	6.72843	12.42	11.1365	6.96371	9.12675	4.33237	12.6244	4.77989	10.7027	8.64339	8.982	5.32616	5.51705	8.67893	7.93036	12.8041	10.2026	7.71949	11.0484	7.78146	9.57422	12.7045	3.76071	6.46976	9.80951	9.10965	7.7677	5.73204	8.78261	9.87388	6.93723	12.755	7.31312	4.29893	6.96408	12.1531	5.56438	7.59228	12.05	3.70961	5.43409	8.98129	4.68471	11.3293
	European American	6.62374	6.25267	8.71908	8.74595	6.69971	10.1189	11.4154	7.30587	8.97879	3.05383	12.5278	4.46409	9.78902	8.90742	8.66857	5.22009	3.98183	8.52674	7.31979	11.6683	10.0542	4.54401	10.1632	6.00952	10.6277	12.5817	3.63314	6.78173	8.28133	8.43612	7.54207	5.42609	8.43084	8.85807	5.64073	13.144	7.23893	4.634	6.89364	10.624	5.47935	6.54564	11.9718	4.11816	5.49976	9.24444	4.73146	9.36769
	European American	7.80713	6.23238	8.3272	10.1586	6.34113	11.3483	11.2016	6.82768	8.82761	4.61575	11.8331	5.04182	9.84197	8.44265	7.33767	5.18753	2.83285	9.0473	7.62165	11.7484	10.168	5.39507	11.0706	7.9463	9.69764	12.5152	3.26655	6.39921	7.42397	8.50005	7.42905	5.60479	8.77502	10.1759	5.81077	11.916	6.75304	4.22317	7.09386	11.309	5.62401	6.75012	12.1445	3.85364	5.46806	8.98221	4.58717	10.1436
	African American	14.9392	6.24389	9.19215	10.3926	7.15676	12.7829	11.436	7.49576	9.17216	5.27407	12.2326	5.54921	10.7548	8.93068	7.35935	5.20527	3.98425	8.67969	8.24358	12.7867	10.27	6.40117	12.6125	8.21569	10.3577	12.484	3.2878	6.83097	9.33826	11.1997	7.78858	6.12664	8.31206	10.2869	6.40075	13.5317	6.73509	5.80477	6.53397	10.9284	5.7826	10.4608	12.3519	3.63496	5.82037	9.11004	4.72275	11.9258
	European American	14.7298	6.90142	8.67755	9.4367	6.84538	12.2838	11.3175	5.88091	9.10137	3.49269	11.8789	5.248	10.1721	8.72742	8.82233	5.11708	3.80006	9.41989	7.95873	12.8034	10.5477	6.99862	11.3766	8.53883	9.88219	12.7281	4.33799	6.6918	7.69286	9.96381	7.48715	5.97775	9.31006	9.50438	6.84189	12.9265	7.33735	4.8188	7.07412	11.113	5.92269	8.50562	12.6987	4.45933	5.51911	9.38992	5.33849	10.0163
	European American	10.6206	6.70325	8.91666	10.098	6.97684	12.1281	11.5496	7.28715	8.81112	3.89476	12.726	5.35459	10.491	8.98684	9.09272	5.30202	3.7175	8.99345	8.28063	12.2876	9.66565	5.44709	11.0408	7.76071	10.0198	12.6289	5.78548	6.37418	8.15295	9.51724	7.38202	6.04875	8.4588	9.41963	6.53022	12.6793	7.48176	5.21976	6.62349	11.118	5.13259	8.24348	11.7167	3.7439	5.70168	9.19071	4.52135	10.1435
	European American	8.90415	5.48456	8.22182	9.01448	6.1009	11.5256	10.9001	5.42229	8.26464	2.8075	11.5274	4.59033	9.69038	8.31007	6.95467	4.63558	2.83285	8.19212	7.55578	11.4507	9.17945	4.32937	10.5175	6.57578	9.82178	12.4816	2.79228	5.52295	8.06858	7.96069	7.12781	4.83149	7.86088	8.78592	5.44853	12.7582	6.75164	4.68343	5.86589	11.1124	4.99122	6.44121	11.4848	3.31778	5.15788	8.759	3.62524	8.50172
	European American	7.52656	7.33526	8.7713	7.86219	7.05333	9.71729	10.1693	6.04964	8.9892	4.78604	12.2348	6.47746	9.24192	8.29679	9.83494	6.44115	3.70078	9.38507	7.0094	11.7412	9.76924	5.21519	11.4534	5.16577	9.22136	12.044	3.78767	6.61973	6.93548	8.77145	7.51772	6.2827	9.28833	9.28338	6.09274	13.5543	7.06576	4.13239	7.63802	11.584	5.60929	7.90853	12.1406	4.6205	6.0216	9.14844	5.9045	8.50172
	European American	6.55693	5.90654	8.56104	9.67098	6.27335	10.8025	11.1728	6.41794	8.35237	3.27426	11.5041	5.1677	9.84836	8.46759	7.58671	4.86935	3.41482	8.72141	7.85471	11.7212	9.17469	6.06156	9.84435	5.92476	9.64582	12.577	3.59661	6.325	8.27589	8.28744	7.42619	5.26079	8.25784	8.73093	6.20639	13.7595	6.91784	4.21427	6.34976	11.3565	5.38223	6.07752	11.5865	3.77267	5.40092	8.82985	3.95184	10.5285
	European American	8.95063	7.12699	8.61838	10.0763	6.91012	11.7634	11.139	6.55158	9.38937	6.08272	12.2574	6.49329	9.6947	8.63843	8.76565	4.42431	4.13828	9.66449	7.65595	12.0873	10.0546	5.31343	11.6329	7.51586	9.49529	12.6086	3.80775	6.57047	8.882	8.61369	7.63438	6.34275	9.24696	10.2325	5.73758	12.9233	7.44649	4.93326	7.76029	11.0054	5.64829	7.4114	12.2041	4.15566	5.67883	9.38472	5.60848	10.0563
	European American	7.31309	7.37115	8.56711	9.79388	6.95505	10.1107	11.2782	6.42684	9.59758	5.63301	12.8139	5.80124	10.3134	9.06917	9.31665	5.25069	2.94503	9.4514	7.52654	12.426	10.3504	6.55882	10.5111	6.402	10.1266	12.5883	4.03756	7.05138	8.93611	7.96069	7.9147	6.22853	9.43433	9.7216	7.22374	12.947	7.31961	4.18181	7.85322	11.6777	6.16013	7.02564	12.3758	5.0299	5.5547	9.46064	5.75675	11.1327
	European American	14.3143	6.52995	8.33388	9.59032	6.66134	11.9995	11.0908	6.28826	8.97594	4.24398	12.7629	4.8884	10.0331	8.43564	7.70526	4.64118	3.83775	8.77406	7.71525	12.4568	9.33703	4.63016	10.1028	8.19178	10.3151	12.6613	3.25896	6.60963	8.31526	9.46549	7.42195	5.3572	8.25131	9.78051	5.87083	13.225	6.9829	4.04922	6.65719	11.1381	5.10955	8.03025	11.5247	4.2265	5.68589	8.79372	4.79652	9.68399
	African American	6.99497	7.01245	8.62498	9.21671	6.39034	11.5327	11.0978	5.49266	9.10209	4.26956	11.1789	5.1841	10.1637	8.9325	8.22896	4.31866	3.38251	9.29866	7.48283	11.9526	9.57482	5.55093	11.4391	5.89625	9.61979	12.5906	3.94167	6.60581	8.24807	8.24879	7.80234	5.98739	9.21256	9.28521	6.19527	13.1485	7.14997	4.27424	6.74244	10.5032	5.53971	7.47172	12.1264	3.92717	5.822	9.31693	5.06434	11.0661
	African American	8.77849	6.46936	8.50586	10.3002	6.62408	12.0695	11.2149	5.67928	8.67617	3.54351	10.8912	5.6319	10.5839	9.51338	8.069	4.8473	3.7165	8.81322	7.98273	12.2534	9.18438	5.62066	11.9817	6.81185	9.5832	12.516	3.66227	6.12115	9.68113	10.2489	7.44802	5.67146	8.61009	9.07367	7.17098	12.6758	6.89511	4.41309	6.58754	10.7169	5.74854	13.8833	11.8466	3.53237	5.64949	9.10233	4.56908	11.8523
	African American	8.12951	6.83758	8.97742	7.88762	7.2787	9.74442	10.1693	5.10375	8.84071	4.28588	11.6161	6.66718	9.03282	8.24257	8.34747	6.44469	4.51089	8.46628	7.11153	12.2546	10.2963	7.40842	10.0244	4.96677	9.4475	12.044	4.7214	7.03078	7.63803	9.68812	7.17754	4.83149	9.22859	9.83112	7.29544	13.403	8.20767	4.52827	6.82918	10.04	6.34208	7.12425	12.0573	3.90822	5.93357	9.42735	4.99752	8.87917
	European American	14.9257	6.49796	8.8602	10.402	6.76992	12.535	11.5335	6.69966	9.15187	3.89049	13.3914	4.81227	10.787	8.89448	8.33201	4.84589	3.77723	9.16586	8.20342	12.7628	10.4083	5.79863	11.8105	8.84437	10.1363	12.6813	2.9931	6.81434	8.99104	9.56435	7.79465	5.62965	8.39201	10.3192	6.59027	12.9582	7.41964	4.08651	6.70249	11.5134	5.26921	9.71595	12.0081	4.27553	5.55687	9.14311	4.57725	9.97045
	African American	8.27628	5.7716	8.89472	10.4632	7.03885	12.1095	11.5718	6.42439	8.99792	3.25766	11.4263	4.66085	11.9115	9.02565	6.95215	5.44297	4.18023	8.41945	7.78675	12.4549	10.3249	6.05859	13.0708	7.01725	10.2629	12.5296	2.78444	7.31222	10.181	9.96164	7.51289	5.77703	8.10922	9.33779	6.26058	13.7242	7.40837	4.18011	7.0361	10.7784	5.2754	8.04577	11.7371	3.89909	5.70469	9.19721	4.67846	10.2516
	European American	7.92089	6.13421	8.06471	9.46672	6.35332	11.1729	10.9791	6.15037	8.74211	3.60776	12.0015	5.25593	10.261	8.15905	7.93879	5.87935	3.0461	8.50245	7.04287	11.3196	8.82194	5.47552	10.8297	6.15603	9.65989	12.3476	3.22285	5.77972	8.22007	8.68498	7.16995	5.03807	8.47902	9.15781	5.67505	12.2306	6.22704	3.90179	6.33764	10.3869	4.75403	7.37263	11.6138	2.93341	5.56858	8.7241	4.05242	9.84837
	European American	9.1287	6.46557	9.14538	10.2086	6.73255	11.8291	11.506	6.47418	8.85283	4.49013	12.2246	5.12346	10.4572	8.27576	8.1265	4.84834	3.95822	9.27997	8.0814	12.039	10.6083	5.14845	11.1014	7.8017	9.47509	12.7357	3.88645	6.95672	9.65589	8.8816	7.75789	5.77586	8.38959	9.84112	5.94509	13.5313	7.05591	4.64306	7.75716	12.2473	5.6718	7.35391	11.9574	3.97466	5.74325	9.37876	4.51244	10.8155
	European American	6.4504	6.45515	8.66994	8.739	6.56215	10.0166	10.5589	6.33221	8.56309	3.14095	11.6381	5.45153	9.46681	8.3736	8.0277	5.24621	3.68533	8.27637	7.45864	11.5731	9.64275	4.68573	10.2245	5.79675	9.34488	12.1557	3.88663	6.20296	8.15719	9.25442	7.11139	6.94606	8.01682	8.91948	6.32205	12.9513	6.30116	4.6483	6.42345	11.1761	5.53191	7.15505	11.2813	3.43169	5.7531	8.79857	4.48948	9.32734
	European American	7.22369	7.52245	8.82449	9.19663	7.06112	10.7381	11.2933	7.09859	9.68671	3.9105	12.2488	5.43782	10.8365	8.98887	8.92154	5.32103	3.76227	9.11943	7.89715	12.1075	10.5923	5.32841	9.72812	6.41877	10.089	12.6291	4.58056	7.36148	8.71944	8.70675	7.75852	6.13607	9.20153	9.21364	6.36141	13.1578	7.33364	5.05256	7.31357	11.2929	6.1826	7.16426	12.1018	4.79358	5.86754	9.35851	5.35747	10.8424
	African American	13.0414	6.5008	8.35849	8.90655	6.28306	11.6513	10.5861	5.75347	9.34106	5.02439	11.804	5.00482	9.77442	8.41307	7.72809	5.23732	4.00967	8.87372	7.35263	12.0068	9.25359	8.01205	11.4319	7.11444	9.77198	12.2169	3.21785	6.84608	9.05295	9.93324	7.83693	6.79276	9.17446	8.92697	6.60294	12.9111	7.26892	4.01794	7.19777	10.6039	5.75367	9.90163	12.1728	3.8559	5.78105	9.22294	4.95598	10.0386
	African American	9.92702	6.71209	8.27249	9.90517	6.67216	12.1458	11.197	6.60883	9.05624	4.62996	12.7805	4.76252	10.544	8.97366	8.77268	5.54593	3.8274	9.27503	7.35172	12.1997	9.91373	5.97425	11.9402	7.62003	10.0346	12.5883	4.181	6.47685	8.35396	9.41913	7.74609	5.71501	8.51614	9.65524	5.92688	12.2589	7.13639	4.93118	7.0615	10.5268	5.04582	9.08276	12.3705	3.96146	5.70712	9.20531	5.39865	12.073
	European American	7.54844	6.01641	8.70489	9.33661	6.73325	10.8666	10.4484	5.99691	8.9674	4.12675	12.2022	5.032	8.85469	8.26611	7.87023	6.14175	3.80902	9.11105	7.66922	11.7286	9.51104	5.4865	9.72812	6.34874	9.65604	12.6805	3.87967	6.8349	8.65582	10.4234	7.59131	7.84765	8.44625	9.85745	6.66548	13.1346	6.82322	4.84582	7.18327	10.7192	5.84467	7.78634	12.4537	3.74738	5.67935	9.30821	4.82355	8.96379
	European American	6.47223	5.49079	8.18371	9.70473	6.29986	11.5007	11.1304	6.01009	8.41434	2.99463	11.6898	4.73054	8.91608	7.76828	7.30087	4.97758	2.95322	8.47991	7.48091	11.3769	9.47695	6.93944	9.76396	6.48711	9.42296	12.3101	2.75023	6.68659	8.07529	9.07396	7.30848	5.3317	7.86088	9.35613	5.89723	12.5152	6.34009	3.70479	6.21837	10.8148	5.08125	7.33267	11.6363	3.16349	5.37499	8.76955	3.97578	8.78041
	European American	7.29445	6.30932	8.4922	10.154	6.98142	12.3922	11.6964	7.09859	8.53845	3.75412	11.8288	5.82618	10.7315	9.12708	7.16896	5.30392	3.02997	8.24355	7.607	12.1059	10.2159	5.53824	11.1753	7.29149	10.0454	12.5194	4.19256	6.91978	8.70726	9.26222	7.34475	5.74589	8.43251	9.46687	6.26896	11.9908	6.45624	3.93983	6.33673	11.0533	5.6194	7.18737	12.5154	3.78946	5.96821	9.00815	4.52935	10.3238
	European American	6.5304	6.25294	9.05173	9.79681	6.68474	11.6063	11.5093	6.55504	9.41965	3.91865	12.8195	4.97367	10.8384	8.82731	7.29609	5.23624	3.47558	8.75779	7.79837	11.864	9.28522	5.3012	10.3908	6.14205	10.3652	12.5949	3.38138	6.20428	8.28962	9.27609	7.60928	5.96001	8.96536	9.27954	6.26005	12.6056	7.40956	4.44771	7.09671	11.4972	5.1826	7.17263	12.0122	3.6022	5.84921	9.26786	4.83668	10.9598
	European American	8.21223	6.18838	8.56704	9.90766	6.92737	11.737	10.9396	7.05748	9.29883	3.98177	12.2179	5.79315	10.1795	8.88336	8.04833	5.15314	3.46589	8.59568	7.86754	12.0531	10.2536	6.19543	10.9805	7.28192	10.31	12.5167	3.64639	6.44539	9.46602	9.45215	7.51919	5.72021	8.8121	9.8369	6.64158	13.335	7.1661	4.95974	6.66317	11.2427	5.69095	7.54852	12.3397	3.59306	5.70516	8.98976	4.94705	10.1119
	African American	7.28376	5.48527	8.29675	10.1426	6.46684	12.3315	11.3956	6.17561	8.14368	3.22145	10.8369	5.36718	10.9477	8.9324	8.00959	4.76861	3.82788	8.37748	7.73372	11.6905	8.99642	6.52904	12.8848	7.2008	9.56263	12.5821	2.75023	6.58985	10.4217	11.7686	7.38809	7.84765	7.86088	8.9128	6.41011	12.3369	6.22704	4.05981	5.98218	10.0274	4.75403	8.47982	11.8728	2.44594	5.52486	8.40373	3.62524	10.5828
	European American	14.7852	8.57499	9.27793	9.65124	7.68191	11.7282	11.0913	6.43199	9.9979	8.10479	13.3392	7.97888	9.4958	8.47164	10.3562	6.73187	4.51917	9.80165	7.4	13.1423	11.5401	7.8654	11.3084	8.61549	9.96829	12.592	6.02063	7.81426	8.27837	9.95147	7.9584	6.54705	9.90982	10.6149	7.92524	12.9687	7.53225	5.89418	8.1469	12.0758	6.70601	9.45849	12.567	4.95526	6.05238	9.74145	6.23539	9.70104
	African American	8.72307	7.47486	9.46617	8.96116	7.96069	10.2979	10.6589	6.40159	9.61284	5.92156	12.3076	7.3453	9.83901	8.86789	7.803	7.82923	4.71245	9.53353	7.98801	12.3284	11.127	5.58676	11.1142	6.78907	9.92992	12.4391	4.4576	6.52677	9.08578	8.65603	7.6476	6.71076	9.89001	10.6128	7.04746	13.0787	8.2456	5.61887	7.41408	11.535	5.92241	6.97444	12.6909	4.39533	6.04894	9.74145	5.54431	9.97295
	European American	10.1888	7.41921	9.35916	10.3196	7.6308	12.3622	11.1389	6.93254	10.1174	4.00793	12.4528	6.44996	10.524	9.51338	9.49995	7.04305	4.30278	8.99496	8.09419	12.9034	10.94	6.85555	11.0159	6.96319	10.6277	12.4907	4.82761	7.34178	9.66867	9.65156	7.95462	6.57136	9.55857	9.6863	6.90655	13.5533	8.12821	5.25168	7.74343	12.3346	6.6177	8.81624	12.3985	4.97444	6.11309	9.71485	6.07053	11.0266
	African American	9.38141	6.46875	8.89917	9.81198	6.45812	11.7217	11.1469	5.50021	8.90688	3.76381	10.845	5.47814	8.51562	8.75667	7.69795	5.35336	3.10998	8.96014	7.87994	12.1127	9.07109	6.19848	11.7353	6.8676	9.78523	12.6022	3.99118	6.34014	8.81397	8.57054	7.81379	5.64937	8.98154	9.35496	6.99767	13.0349	7.292	4.54631	6.59108	11.0083	5.61552	8.13743	12.4552	3.74908	5.6322	9.0185	4.96346	11.6081
	African American	7.68815	6.19441	8.60215	10.1653	6.65419	12.2192	11.2337	6.22014	8.81497	4.83363	11.5063	5.46361	11.2203	9.22315	8.57254	5.36869	3.34583	8.91	7.93271	11.828	8.79842	5.73697	13.0645	7.43132	9.6104	12.5653	3.59864	6.65985	9.40504	9.2515	7.57944	5.56411	8.85542	9.6023	6.57736	12.9025	6.99152	4.02992	6.96615	11.1508	5.80094	7.2778	12.369	3.49993	5.61603	9.0183	4.4601	11.7201
	European American	7.90931	6.33688	8.81676	9.4313	6.50001	10.8916	11.2676	6.37761	9.0275	3.93195	12.5136	4.39903	10.7714	8.7678	7.77005	5.7977	3.682	8.86131	7.76111	11.6827	9.34835	4.53954	10.9178	6.72177	9.56018	12.5282	5.18224	6.94434	9.15143	9.10937	7.46985	5.32727	8.6262	9.37643	5.71743	12.6214	6.83241	3.79392	6.50111	10.9102	5.34346	6.95672	11.9219	4.1855	5.67266	9.15861	4.68191	8.70745
	African American	8.05096	6.67847	8.43994	9.72985	6.37812	11.4457	10.9513	6.33477	8.92788	3.88996	11.3895	5.8113	9.98148	8.28856	8.40771	5.52723	3.35599	8.7999	7.66898	11.9139	10.1547	5.82654	12.0791	5.66373	9.72421	12.5571	4.19321	5.90446	8.98574	8.67981	7.63284	5.82391	9.27547	8.92846	6.12275	12.6941	7.04053	4.29734	7.66691	11.1299	5.7786	6.6926	12.0432	3.2774	5.64569	9.1693	4.77511	10.9148
	European American	7.05624	7.3103	8.91788	9.86391	7.14177	11.2167	11.0556	6.35913	9.37439	3.63233	11.7051	6.09404	10.6195	8.62894	9.49592	5.16461	3.48159	9.27214	7.50228	12.1589	11.0478	6.56438	10.3638	7.55995	10.3619	12.6521	4.58276	7.25924	8.99381	8.92799	7.53342	6.26343	9.2112	8.97555	6.46622	12.8551	6.96552	4.91686	7.18179	11.5821	5.90035	7.36924	12.057	4.63202	5.51914	9.47769	5.6051	11.5019
	European American	15.2339	6.80871	8.68129	10.2604	6.77266	12.145	11.1466	5.98659	9.37486	5.16646	13.2735	5.06216	9.93024	8.66273	8.32401	5.22457	4.80278	8.97163	7.68997	12.6614	10.5888	5.19598	11.1129	8.54419	9.70627	12.6793	3.6049	6.97391	8.87161	10.7341	7.7429	6.01464	8.91795	10.2602	6.18238	13.2889	6.93037	4.71387	7.17725	10.4193	5.79066	9.95597	11.9466	3.97683	5.64011	9.19996	5.51727	11.4015
	European American	8.42197	7.49347	8.59882	9.27342	6.85963	11.2035	10.8053	6.68895	9.67446	5.00086	12.4433	6.10313	12.0916	9.19084	9.97642	6.98045	3.64565	9.59579	7.65156	12.3753	10.1846	6.37635	10.5989	6.71171	9.60494	12.4934	4.32131	6.83206	8.75484	9.82387	7.78813	6.41255	9.81915	9.63429	6.7514	11.9828	7.09714	4.83155	7.89058	11.6447	6.08678	8.34382	12.4906	4.84021	6.67901	9.29557	5.72769	9.95937
	African American	7.40163	5.7967	8.29128	10.1122	6.56552	11.9397	11.2264	6.63131	8.52184	2.85921	10.7939	4.25814	9.85201	8.49819	7.13188	5.19529	3.35897	8.5363	7.90239	11.6675	8.97085	5.85719	12.4421	6.4528	9.48764	12.5611	3.18348	5.97823	9.29769	8.33219	7.31421	5.30987	8.32766	8.91836	6.06201	12.0357	6.24701	4.75327	5.94415	10.8738	5.45213	7.10964	11.4651	2.87388	5.32467	8.40373	3.97367	10.8792
	African American	14.8626	7.09456	8.68843	9.74785	7.22746	12.6158	10.9926	5.83526	9.41686	4.43438	12.28	5.31809	10.7447	8.33977	11.1379	5.00826	4.19703	9.4125	7.70467	12.8983	9.91833	6.9365	11.8416	8.12945	10.3124	12.6822	5.09696	6.73014	9.75556	10.9887	8.05315	6.01368	9.0257	10.6809	6.46535	12.8367	7.58489	5.35545	7.18205	11.2558	5.99406	10.1909	12.2289	3.95269	6.67901	9.43512	4.96409	11.6554
	African American	10.6739	5.90949	8.48812	10.0681	6.51181	11.9705	11.415	6.94468	8.57138	3.70118	11.9155	5.14946	10.6155	8.98713	6.72147	4.66365	3.72605	8.59963	7.78345	11.9749	9.25695	7.35869	10.4911	7.70366	9.88767	12.3775	3.3256	6.60946	8.88868	10.0407	7.35253	5.12466	7.86088	9.17125	6.40652	12.9253	6.59855	3.876	6.80359	10.4108	5.19959	8.72567	11.4947	3.07139	5.55468	8.68953	4.55137	10.3138
	African American	7.87371	6.44099	8.37683	8.45642	6.29447	9.77204	10.9756	6.29891	8.86494	3.87352	11.0169	5.51017	9.35986	8.53666	7.91749	5.1139	3.60182	8.97281	8.10612	11.5527	10.2711	6.0043	11.848	6.38547	10.0156	12.5582	3.86687	5.91522	9.13342	9.0617	7.52296	5.67863	8.74813	9.11835	6.33366	12.8824	7.29571	4.9811	7.08283	11.2962	5.58473	7.18788	12.0191	3.76723	5.6306	9.11263	4.80465	10.0451
	European American	7.34414	6.67803	8.76286	9.43265	6.49896	10.7822	11.1183	6.78723	9.12586	3.08732	13.0209	5.58065	11.185	9.4278	8.18299	5.90879	4.26842	9.58381	8.22001	11.5351	11.1213	5.3399	10.762	5.95973	9.93726	12.5298	4.30837	6.56284	10.3363	10.1825	7.37481	5.8356	8.94004	8.86325	6.00382	13.019	8.01907	4.48659	6.60017	11.5122	5.3946	7.88809	11.9735	4.01388	5.7897	9.34719	5.53732	10.88
	European American	11.7002	5.98975	8.28139	10.5206	6.21957	12.4611	11.3536	6.54212	9.28219	3.92135	12.1614	4.97918	9.77305	8.85505	8.53915	5.08988	3.33133	9.26265	7.82352	12.9562	10.0388	5.3438	9.75477	8.31635	9.87216	12.7457	3.37862	6.12137	8.24266	9.70498	7.82307	5.73303	8.71531	10.2131	5.73455	13.2856	7.55461	3.63898	7.60708	11.5323	4.89661	7.69017	12.0456	3.51507	5.62462	9.30938	4.59613	10.4015
	European American	11.446	6.06413	8.63249	10.575	6.8635	12.5402	11.4606	7.3706	9.23859	3.44779	12.251	5.35546	10.3435	9.26222	7.74202	5.14764	3.49468	8.79701	8.24632	12.5894	10.1006	6.25368	10.4522	7.92025	10.3515	12.6928	3.03432	6.6263	9.11867	9.95794	7.78059	5.64404	8.36233	9.63962	6.66597	12.9003	7.15019	4.34816	7.03497	11.6011	5.16747	8.85071	12.1548	3.56901	5.71996	9.39028	4.81908	10.3844
	African American	6.25201	6.36297	8.73421	9.05024	6.68938	11.6639	11.4162	6.47687	8.75635	4.15229	12.0605	5.48461	10.7818	9.04681	8.62384	4.75827	4.65935	8.72776	7.99059	11.9726	9.98179	4.73747	10.7963	6.74208	10.1022	12.6191	3.48305	6.11156	8.03901	8.84859	7.58888	5.69138	8.73713	9.51665	6.24684	13.4686	6.64693	5.10284	6.49528	10.5943	5.48172	6.77765	11.8234	3.81914	5.74951	9.21594	4.68346	11.0468
	European American	9.09668	6.52034	8.59992	10.2935	7.06799	12.5693	11.5232	7.26615	8.84728	3.77512	12.6829	6.15417	11.0616	8.81008	7.89805	5.58135	3.16586	8.5285	7.81882	12.1544	10.1469	6.64103	10.8618	8.09422	10.5962	12.5236	4.26843	6.96495	9.32871	8.77473	7.41823	5.9508	8.79254	9.76636	6.42028	12.588	6.5449	4.13929	6.56728	11.0504	6.0435	7.36122	12.154	3.75715	5.42765	9.1076	4.63283	11.1601
	African American	14.8082	6.08874	8.66723	9.51701	7.14358	12.283	11.138	5.145	8.90113	3.77533	11.1787	4.54762	9.01724	8.70652	7.49943	5.24207	4.42553	9.39618	8.01517	12.7471	10.642	6.36762	11.8768	7.77651	9.71527	12.62	3.0966	7.18541	8.63946	9.97677	7.98491	5.65418	8.87298	9.86858	6.48744	13.1742	6.50253	4.95822	6.70661	10.6786	5.34959	10.0059	12.193	3.58887	5.5918	8.87483	4.48342	10.1632
	African American	7.64384	5.82606	8.41614	10.4503	6.42565	11.9293	11.4809	7.83557	8.48068	3.37508	11.6647	4.53657	11.9779	8.75221	7.33946	4.83401	2.98986	8.5988	8.03272	11.8341	8.6447	5.77913	12.559	6.87395	9.94387	12.4823	3.53594	6.44524	10.2043	9.16344	6.94833	5.59602	8.13489	8.95133	5.73124	12.0876	6.81134	4.14022	6.62126	10.4372	5.278	7.7198	11.8272	3.27293	6.67901	8.90554	4.02712	10.7566
	European American	7.80525	6.12096	8.61411	9.62081	6.34041	12.0334	11.0349	6.23226	8.75993	4.56123	12.1589	4.74275	9.81584	8.26472	6.93539	4.58427	3.67049	8.42604	7.75713	11.3005	8.99874	5.27235	10.1644	7.05667	10.0309	12.6415	3.4113	6.99833	8.64044	8.71893	7.42484	5.13427	8.33896	9.13161	5.75386	12.8133	7.0047	4.56173	6.59105	11.7462	5.0776	6.79582	11.9505	3.64542	5.75986	9.15811	4.40747	8.98844
	European American	8.26416	7.24031	8.78448	6.6123	6.51328	8.21758	10.1693	6.1425	9.33059	4.24331	12.6645	5.75126	9.86341	8.65725	8.82053	7.16448	5.2329	9.30708	7.7701	11.848	10.7575	7.0506	9.9429	4.96677	9.35854	12.405	4.03577	6.77463	7.82311	8.26828	7.98058	5.7075	9.06794	8.81763	5.66936	12.9278	7.37942	5.10449	7.72736	10.9558	5.83679	7.16781	12.0485	4.35582	5.9948	9.31001	5.37445	8.63268
	European American	7.58173	6.14459	8.3927	8.65413	5.87415	9.84386	11.3166	6.61209	8.53844	3.00671	11.7512	5.43037	11.0335	8.10158	8.86355	4.98449	3.13646	8.61115	7.26954	11.4223	8.27789	5.34968	11.0311	5.75291	9.78954	12.3927	3.34289	6.73005	9.161	8.13854	6.96976	5.57826	8.24044	8.91629	6.55401	12.5531	6.58227	3.77602	6.8696	11.206	5.14413	6.95087	11.6479	3.50724	5.33965	8.62479	4.28959	9.74895
	European American	9.86375	5.99042	8.80979	10.1631	8.42785	12.6075	11.578	6.28525	8.55031	4.6	12.4406	5.11803	9.91231	8.82874	8.30934	4.35962	3.41931	8.88644	8.2874	12.4806	9.92032	5.25295	11.0349	7.3019	10.0012	12.7372	3.41828	6.56697	8.35043	9.40433	7.56963	5.17927	8.66626	9.26322	6.17165	12.9833	6.86531	4.32864	6.63641	10.9771	5.49437	8.19643	11.9655	3.68992	5.55262	9.03576	4.51023	10.3142
	African American	8.46304	7.31104	8.53075	9.64443	6.77087	10.8805	11.0237	6.52681	8.75392	5.06617	11.9439	5.56617	10.5156	8.60606	6.65034	4.68876	3.71805	9.44877	7.38368	11.6734	9.4569	4.39512	12.0907	6.31284	9.5089	12.3114	3.43538	6.51627	8.67636	8.4482	7.88848	6.82995	9.17383	9.32141	5.69708	12.4719	6.91268	3.90731	7.28174	10.2404	5.51678	7.21416	12.1547	3.90674	5.7932	8.89356	4.77093	9.3422
	African American	15.1076	7.64789	9.22959	9.27894	7.4045	12.2198	11.2047	6.88176	9.45678	5.10948	13.4569	6.61942	8.88829	9.36427	8.45196	7.23169	5.51705	10.01	7.85049	13.1398	11.1352	9.1147	11.7253	8.4264	9.3801	12.5923	4.62866	6.27678	10.2446	9.7979	7.79223	7.10096	9.58554	10.4326	7.30679	13.2177	7.88391	5.16889	7.61618	10.7986	6.17798	8.65725	12.6621	4.71863	5.95335	9.74145	5.17167	9.51419
	European American	7.08445	6.91205	8.29862	9.30199	6.60596	10.6146	10.9407	6.1384	9.18991	4.89953	12.2785	4.94742	8.78131	8.50856	9.33909	5.55629	3.60487	9.05948	7.39774	11.9264	10.6618	5.53676	10.5031	6.47282	9.66765	12.6242	3.59347	6.92871	8.34542	8.99423	7.57854	5.56345	8.83185	9.654	6.05371	12.7371	6.95956	4.08001	7.09066	11.3487	5.51836	7.29621	12.3416	4.2912	5.60496	9.16545	4.94995	10.8159
	African American	8.04772	6.09068	8.77534	10.3763	6.73958	12.2706	11.4106	6.68759	8.34423	4.16424	11.3376	5.22128	11.2983	8.27711	8.24135	4.56366	3.05159	8.74436	7.67591	11.9684	10.5398	6.452	11.7059	6.61822	9.41768	12.4803	3.5375	6.03528	9.88576	8.89034	7.33017	5.5647	8.40068	9.67696	6.59415	12.5013	6.70773	4.06535	6.56489	10.2936	5.44265	7.28636	12.291	3.13884	5.5343	8.83072	3.92834	10.466
	European American	7.56929	6.26438	8.25573	9.63386	6.44128	11.4449	11.2493	5.28583	9.0448	3.40293	12.6019	5.19389	10.762	9.03069	7.56263	4.01043	4.18436	8.84123	7.66086	11.8145	9.70379	4.17873	9.84297	6.76323	9.58291	12.4121	3.97205	7.16701	9.15481	9.07708	7.60443	5.63425	8.56286	9.09791	6.1015	12.1887	6.78906	4.16513	6.80751	11.8839	5.16076	8.07056	11.7028	3.9232	5.52565	8.9438	4.81862	9.80013
	African American	7.30239	5.48456	8.16718	6.75193	6.29532	8.41407	10.3725	6.38025	8.42003	3.73834	12.6017	4.39813	9.95219	8.3369	7.27189	4.08086	3.00172	8.23424	7.49575	11.1308	9.05654	4.13343	10.6233	4.96677	9.20662	12.4109	2.75023	6.63331	8.59917	8.36233	7.23148	5.02093	8.18043	8.4177	5.52824	13.0685	6.63631	3.86374	6.65046	9.91322	4.97593	6.21675	11.8287	3.15758	5.28207	8.68316	3.79695	10.0606
	European American	9.01611	7.09777	8.64923	9.65026	6.2347	11.4368	11.135	6.77696	9.23965	4.10727	12.6501	5.52358	10.4997	8.76497	9.07117	4.47502	3.74818	9.01446	8.06603	12.2766	9.00871	4.96814	11.9291	6.78283	9.74091	12.6159	3.86723	6.17204	8.54672	8.44833	7.82269	5.84817	9.152	9.59214	5.9407	12.9445	7.79286	5.39758	7.43513	11.737	5.78003	7.19585	12.5089	3.85707	6.03975	9.49885	5.07128	11.3464
	European American	8.12332	6.24414	8.92576	9.46104	6.53204	10.7797	11.3663	7.08487	9.08019	3.0243	12.4676	6.04873	10.1732	8.70435	9.92935	6.3267	4.02646	8.78198	7.87509	11.6285	10.4892	6.7001	10.4033	6.90952	10.0716	12.6115	4.02704	6.09115	6.93548	9.03654	7.54821	5.7525	8.63046	9.37779	6.89227	12.8049	7.18757	4.60574	6.71452	11.239	5.36613	6.87396	12.0275	3.62163	5.7753	9.44855	4.69705	10.0736
	African American	14.5609	6.16298	8.52868	9.20101	6.63902	12.3803	11.3286	5.77704	8.92704	4.84516	14.0776	4.26385	10.1474	8.54674	7.75345	5.4377	3.91553	8.73091	7.64549	12.7563	9.39518	5.509	11.3286	7.41627	9.80519	12.5633	3.88898	6.90782	9.20322	8.9822	7.75438	5.62675	8.23107	9.44902	5.95639	12.5638	7.05388	4.55054	6.80246	10.295	4.92814	9.69582	12.3822	3.999	5.6391	9.03269	4.33362	10.3946
	African American	7.86068	6.47901	8.86842	9.72765	6.14244	11.7726	11.1886	5.61995	9.1516	3.50375	12.0582	5.81376	10.6524	8.33053	8.40142	5.10369	3.60515	8.45336	7.48462	12.0141	9.11547	6.0509	10.8672	6.47517	9.66876	12.5475	3.70443	5.72676	8.90467	10.9351	7.59815	5.16362	8.85383	8.9347	5.74312	12.5592	7.14976	4.41469	6.87885	10.8726	5.33341	10.1834	12.1981	3.14089	5.72639	8.9957	4.6327	9.27424
	African American	7.24318	6.51411	8.61005	9.75104	6.95149	11.6459	11.3014	6.53071	9.19578	3.60325	11.2069	5.97366	10.5216	8.8381	7.66893	5.03375	3.87748	8.97359	7.71251	12.1887	8.97603	6.04634	11.9648	6.35469	9.69273	12.5826	4.35093	6.51681	9.26015	9.18354	7.68973	5.87072	9.32731	9.20841	6.37474	12.536	7.07405	4.83079	6.96991	10.7373	6.00886	7.63121	12.3618	3.60176	5.62753	9.25877	5.49071	10.5385
	African American	7.33131	5.68048	8.90422	9.58419	6.78365	12.0357	11.2911	6.51235	8.57468	4.40705	13.0418	5.50892	10.0883	9.06845	7.82187	5.06374	3.14223	8.15621	7.87114	11.7241	8.20137	5.19277	12.5307	6.8676	9.98971	12.472	3.60142	7.12329	9.27887	8.78304	6.94833	5.32009	8.60825	9.72425	6.0665	11.3476	6.32108	4.36956	5.86589	11.0565	5.49768	7.08837	11.9067	3.40502	5.41693	8.59633	4.49528	10.2584
	European American	7.26245	5.86139	8.48547	10.001	6.33071	11.8265	11.2548	6.41588	8.47281	3.73412	11.9097	5.1992	9.69197	8.82407	7.51578	5.77309	3.06218	8.19795	7.52318	11.6898	9.95671	4.40528	10.1594	6.9795	10.1659	12.4484	3.50615	6.35481	8.32516	8.8411	7.31315	5.3482	8.26982	9.54065	5.70021	12.9783	6.4505	4.718	6.09473	10.1081	5.22372	6.78735	11.8559	2.8811	5.62041	8.89528	4.14882	9.64948
	European American	7.92572	6.36449	8.56775	9.40984	6.4915	11.2312	11.0759	6.48341	8.80936	3.68715	12.3751	6.36421	9.67709	8.56125	7.73635	4.80994	3.50506	8.94522	7.7772	11.8537	9.24747	5.68851	10.316	5.55019	9.87061	12.5602	3.33852	6.2875	7.58538	8.50116	7.60626	5.5063	8.47378	8.89672	6.02213	12.6014	7.38643	4.8166	6.56226	11.2894	5.47546	7.35858	11.2813	3.42682	5.63589	9.24511	4.86089	11.1513
	African American	12.0638	6.56524	8.76579	9.56184	6.76038	12.1792	11.3139	5.98082	8.72568	3.97461	11.5615	5.37367	11.6938	8.97162	7.92739	5.76723	3.4471	8.5317	7.38082	11.9048	9.5887	7.52172	12.0632	8.00193	9.99892	12.5043	3.57023	7.25296	10.0554	10.8618	7.27524	5.43793	8.52393	9.52937	6.51427	12.1943	7.24223	4.54593	6.55232	11.7594	5.88931	9.49822	12.319	3.66969	5.64393	9.00276	4.17215	12.1038
	African American	7.99707	5.48456	8.23529	9.36168	6.05859	11.2296	11.3226	6.50164	8.23193	3.44192	10.7074	4.44897	11.2376	8.22781	7.50119	4.52186	3.05198	8.10788	7.92106	11.575	8.4522	5.16961	12.1343	6.08613	9.57589	12.5824	2.86952	6.25103	8.94212	9.02761	7.06447	4.87773	7.86088	9.18564	5.72226	12.4269	6.27649	4.66523	6.39556	10.8355	5.30518	6.58195	11.9691	2.85877	5.40726	8.44844	3.62524	9.61244
	European American	15.1676	6.55491	8.72725	9.21445	7.00526	12.6342	11.7043	5.96963	8.88179	3.77151	12.8073	5.29184	10.9761	8.69861	7.78942	4.92368	3.61173	8.94792	8.1629	12.8571	9.87209	5.95142	11.0577	8.40271	10.1321	12.7691	3.86619	6.65348	8.76171	9.77823	7.85399	5.70168	8.38793	9.30371	6.29638	13.0078	6.85745	5.38874	6.31897	10.9511	5.46743	9.61897	11.6274	4.11628	5.7899	9.20809	4.72498	10.4409
	European American	12.1799	7.02864	8.72818	10.3557	6.85555	11.8115	11.2958	6.41821	9.19723	4.11654	12.0702	5.46494	9.21615	8.32031	8.59449	5.27504	3.56101	9.27495	7.95357	12.3372	10.2653	5.9865	10.9886	8.53267	10.2537	12.6399	3.7056	6.2537	8.68653	8.88659	7.67775	5.64244	8.93631	9.65237	6.36661	13.3014	7.14354	4.61103	7.02263	11.4329	5.22549	8.88554	11.4982	3.93371	5.85391	9.18579	5.17423	9.5155
	European American	8.19665	6.09882	8.53383	10.5276	6.91162	12.1102	11.3949	5.88939	8.60859	2.8012	12.2771	5.11113	11.6549	8.59609	8.12537	4.90027	3.37192	8.449	7.73335	12.5292	9.71976	4.13343	11.0781	7.24181	10.4027	12.5746	3.73019	7.12682	8.57973	8.69045	7.25543	4.96712	8.25127	9.23717	5.54302	12.6025	7.34334	3.63077	6.54822	10.8954	5.35665	7.56255	11.4962	3.6837	5.3563	8.95717	4.54049	10.7185
	African American	9.03392	6.94676	8.6529	9.37882	6.49534	11.2063	11.1816	6.60787	9.30479	5.3615	11.6773	5.12924	10.9516	8.88723	8.71761	5.71183	4.08666	9.53125	7.8141	11.823	10.3931	5.33788	12.2658	6.43781	9.56612	12.597	5.06458	6.87018	9.37222	8.02871	7.82487	5.88261	9.55382	9.43923	6.24385	12.9767	7.09416	4.91764	7.56719	10.8479	5.66862	7.44661	12.5065	4.09161	5.65461	9.15447	4.91881	10.8382
	African American	7.47748	6.53122	8.63002	9.8227	6.88344	11.875	11.4907	6.81677	8.95606	4.37624	11.5623	5.7063	11.4846	8.71146	8.86274	4.97331	3.87474	8.36181	7.9305	12.1561	9.89282	5.04322	11.8665	6.94181	10.3107	12.5446	3.86736	6.89387	8.66529	8.93264	7.63024	5.8208	8.72457	10.0434	6.18402	12.7918	6.83251	4.77852	7.30437	11.529	5.93486	7.17537	12.581	4.0516	6.30229	9.1809	4.61967	10.7774
	African American	6.72006	5.8935	8.6682	9.58416	6.22511	11.4866	11.1659	5.98422	8.54367	4.44152	11.0344	5.87898	10.6071	8.70876	6.9005	4.01043	3.22533	8.2133	7.81121	11.6203	10.4025	6.15045	12.1727	5.97043	9.2178	12.6569	3.39767	6.15833	8.58849	8.66388	7.49742	5.09573	8.67382	8.98421	6.41398	13.1057	6.67327	4.17237	6.49796	10.2394	5.11883	8.02912	12.0099	3.26373	5.46438	8.81085	4.20926	10.1972
	African American	8.59325	6.33999	8.47508	10.1969	6.16929	11.934	11.352	7.07442	8.7018	3.78961	12.5062	4.20226	10.3903	8.61022	7.78808	5.35562	3.53201	8.50039	7.94223	11.4482	8.56988	4.13343	11.3674	7.75682	9.387	12.6173	3.10485	5.75266	9.62025	9.15098	7.24081	5.30276	8.53525	9.24861	5.7271	12.8256	6.94703	4.34581	6.76928	10.5009	5.34244	7.41665	11.8315	3.24356	5.44203	8.78109	4.13694	10.9709
	African American	7.51872	6.86657	8.36694	9.53975	6.84408	11.3862	11.216	6.55829	9.1328	4.54808	13.1277	6.10983	11.3903	8.39289	7.88914	5.99532	4.40202	8.5434	7.65873	11.6505	9.60495	8.4239	11.8255	6.6078	10.18	12.6161	4.1143	5.9428	9.89428	10.5401	7.74794	6.78866	8.88955	9.92397	7.05132	12.9479	7.37964	4.93764	6.36491	11.4742	5.29949	8.53351	12.2599	3.27456	5.79729	8.88724	4.90517	10.3153
	European American	12.8001	6.48149	9.06268	10.4672	7.0071	12.3577	11.7043	7.54683	9.15097	4.51341	12.5195	6.09538	11.0878	8.91183	8.74282	6.07487	3.9975	9.02994	8.30531	12.6615	9.88631	6.27558	11.2006	7.86332	10.4112	12.5764	3.78401	6.56596	9.51019	10.615	7.85818	5.68943	8.68666	9.7789	6.97582	13.3954	7.16295	4.49151	6.90447	11.3843	5.70822	9.86077	12.3433	3.93159	5.77139	9.33813	4.67587	11.4503
	African American	7.69188	6.42302	8.71918	9.11529	6.9099	9.88964	11.3951	7.80299	8.90319	3.79722	11.4121	4.94744	11.1345	8.10288	7.57271	7.82923	3.46336	8.91851	7.88541	11.5765	9.73606	4.50897	12.6236	6.22638	10.0703	12.629	3.78738	7.08278	8.71034	9.4216	7.56608	5.53298	8.1667	9.60636	6.26027	12.658	7.35784	5.1506	6.4697	11.0038	5.49823	7.72813	12.2613	3.71031	5.62849	9.03902	4.50132	10.713
	African American	15.2339	6.6542	8.66671	9.60132	7.00896	12.5174	11.1743	5.45691	8.83574	5.27564	12.3811	6.39575	11.0238	8.79857	8.74936	5.68701	4.01099	8.95105	7.79939	12.8866	10.15	6.48968	12.3928	8.50094	9.64905	12.516	3.91324	7.3541	9.35915	10.1038	7.61446	5.61032	8.30751	9.91201	6.60471	13.1327	7.12906	4.83545	6.86584	10.9469	5.88957	13.3851	12.0061	3.89575	5.57192	9.05662	4.92201	10.6163
	African American	7.83649	6.26171	8.61644	9.02594	6.99394	10.5456	11.0148	6.38305	8.6005	3.49682	11.1853	5.64258	11.315	8.2405	8.27798	4.83291	3.08869	8.65773	7.55282	11.5182	8.80243	5.78304	12.51	5.56883	9.46828	12.3937	3.67735	6.66624	9.69026	10.0954	7.42335	5.30475	8.48128	9.01452	6.29608	12.9445	7.08293	4.34182	6.51425	10.7973	5.24165	8.08739	11.884	3.68352	5.49876	8.78285	4.48571	10.5989
	European American	7.81549	6.35691	8.26575	9.96824	6.49097	11.3538	11.3224	6.46255	9.11231	3.19551	12.3359	5.79871	9.86049	8.84777	7.88981	5.81301	3.34227	9.09314	7.75408	12.1414	9.49721	5.33886	10.6981	6.93295	9.85553	12.6854	3.55959	6.90666	8.96522	9.09886	7.48599	5.47777	8.65134	9.34807	5.90425	12.5918	7.20713	4.30657	6.89692	10.9597	5.71501	8.83537	11.6573	4.2637	5.76708	9.01602	4.91645	10.8671
	European American	14.439	6.74943	8.59152	9.53351	6.54316	11.9698	11.1211	5.66382	8.79442	4.73099	12.4239	5.95587	9.56312	8.19986	8.74528	5.16125	5.51705	9.04768	7.66638	12.584	10.0544	5.82846	10.7943	7.51763	9.89672	12.4026	3.94676	6.59736	7.43724	9.13144	7.63637	5.70373	8.77527	9.07643	6.41369	12.8072	6.85364	4.34648	7.21994	11.4246	5.6751	9.75065	11.9867	3.88803	5.81354	9.00427	5.16473	9.451
	European American	7.08752	6.47242	8.52998	9.40881	6.85686	10.9303	11.0115	5.98077	8.98099	2.9295	12.1539	5.82117	9.85839	8.79119	8.03658	5.54167	3.43014	8.75226	7.55536	11.581	10.6397	6.18371	10.6816	7.18766	9.9596	12.3764	6.02063	7.16017	8.74438	8.86653	7.12833	6.61885	8.45454	8.69393	6.12652	13.1045	6.99929	3.93421	7.22331	11.1259	5.47025	7.18916	11.7903	4.02116	6.08189	9.17224	4.5833	9.8882
	African American	8.43493	6.24065	8.88408	8.5729	6.17331	10.1375	11.2122	7.09951	8.58148	4.26414	11.1124	5.50008	10.9026	9.07143	8.30589	4.77659	4.13732	8.92001	7.71403	11.6457	9.47259	5.6282	11.9482	6.16333	9.97636	12.5877	3.86839	6.18706	9.41984	8.6615	7.50673	5.60775	8.39842	9.61538	6.01381	12.5154	7.32361	5.29012	6.62238	10.1462	6.13507	6.89311	11.6418	3.2138	5.41358	8.80651	4.25458	10.1286
	African American	7.86273	6.17841	8.62851	10.2314	6.64702	11.8053	11.2695	6.68066	8.73804	3.40758	11.3371	5.19893	11.3599	8.47856	7.23117	5.38839	3.44057	8.59598	7.72025	12.4912	10.006	5.38753	12.0918	6.23851	9.98401	12.5723	3.67358	6.46739	9.89748	8.78174	7.43379	5.52934	8.76011	9.54583	5.67691	13.2787	6.87815	4.47614	6.11782	10.4766	5.28611	7.68123	12.1236	3.34238	5.71591	8.92266	4.545	10.9682
	European American	7.76625	6.45575	8.73544	9.71141	6.42844	10.9222	11.2108	6.79453	8.85176	3.76121	12.576	4.663	10.3095	8.43189	7.98319	5.04719	3.86041	8.59795	7.88809	11.4701	10.0357	4.97461	10.78	6.84243	10.0895	12.429	4.10413	6.13601	8.37168	9.50661	7.2021	5.54484	8.67311	9.35496	5.96521	13.111	6.51253	3.73923	6.55887	11.4146	5.4162	7.40841	11.7008	3.56026	5.51585	8.91004	4.76033	11.1636
	African American	7.59188	6.16863	8.88471	10.0678	6.9513	11.9768	11.3479	6.364	8.79117	3.09495	11.3524	6.64891	11.5164	8.21625	8.85993	4.82444	3.32889	8.46652	7.61394	12.0824	9.23553	7.48256	10.6442	7.44728	10.0174	12.5681	4.0551	7.04528	9.32937	9.70624	7.35597	5.65397	8.84215	9.24296	6.90543	12.958	6.89483	4.85434	7.41097	10.4682	5.77703	8.10292	11.3824	3.61632	5.48234	9.00019	4.90757	12.1432
	African American	8.41056	6.17948	8.62388	10.2617	7.10574	12.1417	11.2925	7.67223	9.01538	4.05343	12.6066	5.41609	9.99362	8.27701	7.06735	5.77567	3.24012	8.74775	7.72181	11.9057	8.20137	5.27999	10.7697	7.40756	9.82498	12.5338	3.79513	6.36411	9.06068	8.08905	7.44899	5.78475	8.16347	9.50316	6.07852	12.1835	6.85052	3.91421	7.2212	10.6264	5.47313	6.36913	11.7494	3.5543	5.67057	9.09631	4.53159	11.1436
	European American	7.60708	6.6902	8.47153	6.6123	6.60408	8.21758	10.1693	5.68891	8.601	3.04877	10.9377	6.01372	8.77964	8.18317	8.20041	6.24721	3.45071	8.77846	7.59045	11.5638	9.50586	6.24074	9.72812	6.00811	9.22625	12.044	4.29313	6.95743	6.93548	7.96069	7.46161	5.43425	8.29779	9.20018	6.26033	12.742	7.2203	4.04112	6.73367	10.3748	5.62467	6.1309	11.8983	3.68222	6.03586	9.1057	4.71119	8.50172
	European American	9.36232	5.93342	8.63631	10.2077	6.17354	12.0592	11.4486	6.72355	9.12711	5.22564	13.5499	4.97083	10.4215	8.53742	8.32782	5.80596	3.3944	8.38506	7.81956	12.0565	9.81319	4.4828	11.3692	7.91777	10.1333	12.6898	2.81456	5.90852	9.23645	9.24909	7.61735	5.47169	8.09383	9.48731	5.8157	13.5301	7.5442	4.69443	7.45532	11.1096	4.80512	7.72587	12.136	3.0884	6.03382	9.26376	4.25814	10.5739
	European American	15.0448	6.2902	8.73863	10.2997	7.12282	12.3941	11.2466	5.7218	8.48181	4.14284	12.848	4.88365	9.63094	8.38071	7.67018	5.28441	3.54956	8.38464	7.78153	12.2533	10.0819	5.04666	10.6687	8.41297	9.93085	12.6392	3.84026	7.23456	8.78766	9.79908	7.53957	5.84566	8.27871	9.47072	5.99592	12.8542	6.99074	4.39221	6.5075	10.6963	5.27219	8.62603	11.6064	4.0169	5.42537	9.08112	4.34901	10.0947
	European American	8.33698	6.68663	8.99259	8.9541	6.32776	10.7927	10.7265	6.23294	8.41047	3.74552	12.504	4.59929	11.0184	8.49629	10.5017	4.58141	5.51705	10.01	7.13138	11.9274	11.4983	6.54976	10.9388	6.23236	9.04024	12.5185	3.92395	6.651	8.54232	8.71136	7.12649	5.63729	8.05278	8.85748	5.83274	12.5372	6.57309	4.4558	5.86589	10.1891	5.46867	7.07469	11.2813	3.69125	5.16967	8.60344	4.90623	9.87969
	European American	7.19423	6.56069	8.81623	9.73894	6.70903	11.5291	11.3106	7.35614	8.9046	3.89857	11.9176	5.40057	9.50623	8.79397	8.37549	5.06694	3.19992	8.94101	7.75878	11.8315	9.17531	5.25473	11.0367	7.34489	9.90563	12.4241	4.12792	6.15495	8.95525	9.2286	7.32442	5.70647	8.92767	9.72246	6.46137	12.623	6.9076	4.74274	6.57978	10.8982	5.72285	7.24022	11.9849	4.18511	5.6368	8.9974	4.74421	9.69808
	European American	9.46487	7.45081	8.55019	10.2228	6.98437	12.1113	11.3161	7.80369	9.77744	3.46649	12.6485	6.25843	10.1879	9.37397	9.78633	5.37791	3.6292	9.42113	7.7216	12.3267	10.1233	6.09663	10.156	7.27064	10.2219	12.5998	4.26576	6.95983	8.8908	9.74842	7.89417	6.33826	9.49532	9.71309	6.44425	13.0629	7.80519	4.75035	7.54818	12.2342	6.54177	7.84352	12.126	4.66789	5.86603	9.57099	5.63817	11.6578
	African American	10.7526	5.93005	8.41892	9.81167	6.33303	12.2596	11.1153	5.50809	8.54826	4.05775	12.4014	4.20226	10.1688	8.41696	7.36399	4.50874	3.25239	8.59149	7.36205	11.9822	10.2115	4.15492	11.5137	7.44735	9.57833	12.2991	2.83842	6.4921	9.62096	9.14875	7.58245	5.01451	8.16018	9.34378	5.44853	12.721	7.02017	4.67284	5.86589	10.7198	5.2394	8.89549	11.52	3.01653	5.49283	8.85106	4.23952	9.86531
	African American	10.6529	5.89127	8.60639	10.2227	6.87202	12.136	11.3581	5.95932	8.59123	4.29183	10.9762	5.7411	10.1551	8.79861	7.16665	5.5643	3.4299	8.44408	7.80271	12.2571	9.93217	6.62111	12.8366	7.37877	10.14	12.6468	3.68765	6.67197	9.53306	10.3716	7.36562	5.12269	8.4385	9.35861	6.53197	12.9463	6.24724	4.44485	6.57104	10.4675	5.6068	9.35525	11.751	3.27036	5.48736	9.01732	4.32167	10.0774
	African American	14.0548	6.11261	8.55264	10.203	6.82834	12.5369	11.4496	6.00017	8.82668	3.62702	11.7673	4.61973	10.2952	8.97346	7.0252	5.05193	3.38499	8.56731	8.02255	12.6927	10.4291	6.53646	11.6249	8.05974	10.6118	12.6865	3.89467	7.25315	9.62108	10.2898	7.58275	5.36121	8.94839	9.67393	6.61935	13.3725	7.03295	4.13479	6.91162	11.1474	5.56349	9.88835	11.985	3.55815	5.76389	9.22989	4.82162	10.4789
	European American	14.2507	6.28236	9.42202	9.60942	6.66719	12.1776	11.3937	5.86823	9.08919	4.50076	13.2858	4.72658	9.36057	8.48818	7.88539	5.55511	3.98201	9.00706	8.1323	12.6671	10.3721	5.49881	10.999	8.51536	10.3924	12.7299	3.00204	7.28608	8.59231	9.63851	7.4736	5.55734	8.45795	9.81509	5.99814	13.804	7.25043	4.33466	6.64708	10.5702	5.2643	8.97149	11.6965	4.254	5.72261	9.327	4.92591	9.31786
	African American	9.03749	6.58855	9.10149	9.66929	6.88535	11.957	11.0613	5.22462	8.77625	3.4307	12.3714	5.16231	9.22671	8.7606	6.65034	4.71386	4.45102	8.66775	8.0515	11.4247	8.20298	6.39939	11.1017	7.92161	9.90934	12.5405	3.65813	7.19275	8.87017	9.4931	7.00644	5.89871	7.86088	8.88591	6.42048	12.2214	7.08898	4.44501	6.76289	10.3313	5.70296	7.91634	11.5317	3.60795	5.61068	8.98535	4.92685	8.92491
	European American	14.8102	6.40183	8.77383	10.2044	7.41425	12.6282	11.56	6.69682	8.96023	6.78053	13.7992	5.49056	11.0203	8.5855	7.78515	5.29604	4.43318	8.90055	7.85332	12.6346	10.3974	5.08392	10.7964	8.35994	10.1697	12.4145	4.50349	6.87148	9.30825	10.7227	7.96446	6.11308	8.73665	9.82248	6.12626	13.2473	7.05976	4.3224	6.47666	11.336	5.63556	9.78056	11.701	4.19204	5.75116	9.29925	4.78702	11.0504
	African American	7.99057	5.48456	8.74639	9.78326	6.26356	10.8345	11.114	5.76705	8.49238	3.74334	12.1253	4.74047	9.32534	8.72705	7.53738	6.26261	3.89789	8.58109	8.10969	11.5011	10.3503	6.44691	10.8433	6.27673	9.1335	12.7043	3.06877	5.47144	8.20177	9.37441	7.33547	5.43366	8.55383	8.76164	6.23591	13.7767	6.83263	4.22328	7.11761	9.78712	5.62486	8.49216	12.0252	2.3888	5.73466	8.96378	4.00502	8.5935
	African American	14.0174	7.39999	8.27697	9.9606	6.2704	12.6289	11.2828	7.38569	8.83644	8.92306	14.0776	5.54258	10.9706	8.60797	7.97633	5.43476	3.93057	9.08628	7.30524	12.451	10.1026	6.73653	12.9518	8.56739	9.2558	12.6834	5.40746	6.21633	8.96939	9.74453	7.53268	5.35513	9.16957	10.1682	6.11633	12.1088	7.01276	5.01577	6.23185	10.3698	5.69742	11.7597	12.1666	3.6128	5.52821	9.0514	5.33212	11.178
	European American	7.89033	6.78866	8.99643	10.4065	6.86985	11.7082	11.465	6.93453	9.13051	3.62295	12.3978	6.13559	10.4076	9.03527	8.17975	5.51955	3.74776	9.01453	7.8533	12.171	9.99383	5.65539	10.5777	6.61706	10.5632	12.4706	4.1633	6.73654	8.36572	9.1507	7.6941	6.62075	8.61852	9.70697	6.62039	13.0943	6.95133	5.07273	6.74092	11.6407	6.07243	7.92643	12.2273	4.66923	6.05898	9.18206	5.1215	9.94104
	African American	6.92875	6.09106	8.49096	6.6123	6.12574	8.21758	10.1693	6.1262	8.6451	5.34521	10.975	6.15699	9.08396	8.80571	8.1113	5.33105	4.2635	9.37398	7.38898	11.0254	9.8551	6.30907	11.5074	6.06104	9.46944	12.4386	4.12078	6.52621	8.06697	8.01352	7.19683	5.14564	8.81285	9.24971	6.6587	11.6415	6.88242	4.85845	6.40759	10.8158	5.51967	6.29613	11.8035	3.38889	5.69452	8.69412	4.4238	10.168
	European American	7.9133	6.284	8.49656	9.66091	6.65275	11.5293	11.0793	6.22748	8.85159	3.32727	12.4788	5.47916	10.7851	8.31705	8.68072	4.73749	3.14503	8.83982	8.06515	12.0215	10.0426	5.99108	10.7349	6.73186	9.80033	12.6259	3.4541	6.8437	8.02823	8.44288	7.58004	5.36157	8.93009	9.22361	6.12974	13.0646	7.087	4.57995	6.85867	11.4062	5.57028	6.99559	12.3605	3.81863	5.51519	9.09078	5.07733	10.113
	African American	7.00481	6.55431	8.54801	9.48002	6.60353	10.9393	11.394	7.83557	9.13725	3.35704	11.6901	4.6835	11.0518	8.81464	7.29538	5.54228	3.96976	8.88394	7.92585	11.3462	9.44547	5.0062	12.1844	5.48276	10.2192	12.6271	3.49111	6.20579	8.95647	9.20033	7.64725	5.46982	8.82404	8.9056	5.92798	13.3424	7.67013	4.71599	7.06067	11.1363	5.6244	6.22296	12.1627	3.69894	6.03539	9.45027	4.41824	11.1064
	African American	8.32867	6.57045	9.28488	10.5188	7.23012	12.7829	11.7043	7.39912	9.13947	4.54984	11.8275	5.00646	11.0954	8.94245	7.46133	4.70804	3.99033	9.20068	8.23745	12.734	9.07219	6.72437	12.3409	7.54752	10.6275	12.6268	3.16768	6.64673	10.4021	9.36603	7.90793	5.94651	8.4036	9.56427	6.82068	12.2975	7.61045	5.03869	7.07512	11.5251	5.60171	8.94073	12.0131	2.79023	6.01121	9.34322	4.62916	10.9157
	European American	11.1372	6.55683	8.34549	10.3934	6.49691	12.0605	11.4489	7.1494	9.08885	4.3198	13.9607	4.51461	11.4725	8.58275	9.06267	7.38356	4.16333	8.79223	7.75923	12.1128	9.88578	7.002	11.9378	7.674	10.4986	12.5703	2.94746	7.12093	8.58992	9.9682	7.44857	5.53059	8.41892	9.61251	6.3395	13.3439	6.77555	4.70227	7.08607	11.8903	5.07892	8.98583	12.4072	3.87127	5.48249	9.0471	4.35763	11.4067
	African American	7.38178	5.98041	8.14863	8.28471	5.9071	9.59794	10.7454	5.69491	8.70986	4.42849	12.0751	4.89655	8.51562	8.9348	6.87119	4.89062	3.26092	8.59135	7.0094	11.3425	9.53392	5.79533	10.5356	5.34003	9.84011	12.5686	3.58407	6.23161	8.77977	9.17992	7.42715	5.26353	8.77058	9.36267	5.80896	12.7142	6.70613	4.54005	6.49477	9.88704	5.32955	7.52223	12.2597	3.73468	5.61811	8.92644	4.40716	9.91735
	African American	14.5174	6.20927	8.15163	10.1032	6.06241	12.344	10.9165	6.58794	8.7352	4.35982	11.9816	4.45591	10.8098	8.43245	7.54787	4.86381	3.69508	8.9842	7.73824	12.518	10.1944	7.16393	12.0192	7.93034	9.44866	12.6249	3.4089	6.59631	9.22698	9.14985	7.63631	5.53213	8.08741	9.68114	6.28427	12.4577	6.48113	4.50893	6.50836	10.1283	5.50553	9.66745	12.2737	2.41244	5.41176	8.71747	4.43984	10.3813
	African American	14.8842	6.75528	8.54427	10.0501	7.18262	12.1469	11.0634	5.58015	8.99347	3.83652	12.3359	5.30598	10.0351	8.24091	7.73498	5.78466	4.29421	9.15434	7.71942	12.8872	10.2423	5.94514	11.8517	9.02601	10.4802	12.687	4.18743	7.23526	9.13186	10.1585	7.78804	5.39175	8.6731	10.1318	5.46859	12.9051	7.31757	4.50699	6.60354	10.8461	5.95349	9.75279	12.2736	4.61648	5.83786	9.39322	4.80881	9.84212
	European American	14.5365	7.10019	8.89979	9.49285	6.95802	12.032	11.152	6.16433	8.78647	5.33048	12.8473	5.52533	10.785	8.56361	7.86127	4.90761	3.80668	8.9436	7.28676	12.0555	9.65128	5.06474	10.9547	7.702	10.085	12.6784	3.77715	7.05665	9.02715	9.87069	7.62796	5.7177	8.50918	9.56172	6.06272	12.5372	7.13819	4.59227	6.58842	11.4956	5.248	9.63989	11.5055	4.21351	5.61038	9.10238	4.90066	9.30861
	African American	7.39229	6.14715	8.22298	9.34356	5.85816	11.0184	10.9232	5.70155	8.64171	6.09313	11.3915	4.22958	9.90425	8.02047	7.46712	4.44837	2.83285	8.72045	7.23251	11.1327	9.3292	5.16501	10.4035	6.39807	9.13472	12.2696	3.23564	5.45812	9.31232	8.71321	7.21385	5.17554	8.47485	9.28529	5.89485	13.0828	6.74148	4.26567	6.92167	9.83847	5.22852	7.15949	12.1464	2.57645	5.31008	8.58746	4.32464	9.82573
	African American	13.3055	6.02468	8.77031	9.44029	6.78932	11.9621	11.1868	6.78834	8.85439	4.09024	11.6006	5.3124	10.3783	8.71269	9.14353	4.98581	3.68446	8.49286	7.76337	12.0859	9.39958	6.44238	11.7708	7.68729	9.82071	12.583	3.58977	6.84772	9.40571	11.1598	7.41202	5.0414	8.26861	8.99403	5.97241	12.8977	7.23789	4.17538	6.10466	10.6727	5.40877	8.11695	11.9296	3.41011	5.68071	9.01449	4.3488	11.188
	European American	9.21202	6.55922	8.57574	10.201	6.9311	12.1252	11.2327	5.56954	8.78193	3.52699	12.0653	5.96461	10.7669	8.73272	8.74063	5.44665	3.92779	8.48083	7.51981	11.9953	9.5129	5.6788	11.5329	7.37541	9.76691	12.5369	3.71824	6.67597	8.8997	9.28336	7.4088	5.6525	8.37861	9.50265	5.69591	12.5109	6.84544	4.50727	6.78383	11.1036	5.52217	7.3052	11.691	3.70959	5.4597	8.99963	4.81804	10.7838
	African American	7.94176	7.61687	9.24817	9.96496	6.96079	11.8031	10.826	5.77012	9.10362	3.90253	11.5661	6.44388	9.48369	9.12821	8.40964	6.07158	4.82232	9.281	8.08808	12.2536	10.2706	6.72823	12.3873	6.96274	9.49528	12.5314	4.82851	6.58529	9.78239	9.48968	7.67761	6.08522	8.96946	9.44527	7.07067	12.8547	7.04536	5.09958	7.41363	10.7993	5.95333	7.67353	12.3381	3.35097	5.8079	9.34369	5.30267	9.86724
	African American	7.51669	6.23474	8.88308	10.1054	6.67142	11.996	11.3863	6.875	9.29707	3.931	11.546	5.27127	10.9996	8.62203	7.3178	4.80752	3.8728	8.77756	8.15893	11.7998	9.60375	5.35131	12.672	6.87627	9.79308	12.6459	4.26347	6.91516	10.0434	9.75231	7.95023	5.93841	8.80914	9.38042	5.97403	12.8092	7.49454	4.66287	7.03676	11.0255	5.65937	14.21	12.4385	3.36674	5.68642	9.26182	4.58475	11.0688
	African American	14.889	6.7772	9.18408	10.2106	7.41488	12.4244	11.4016	6.38445	9.18983	5.93278	13.744	5.36227	11.1152	9.11638	9.0545	5.4191	4.56651	9.12098	7.91342	13.1304	10.6374	6.16424	12.4709	8.08232	10.2156	12.7648	3.9886	7.84665	9.37858	11.7261	7.93853	6.17908	8.78083	10.2862	6.54738	13.531	7.30182	5.6683	7.35282	11.449	5.97145	11.2089	12.3071	4.23993	5.96846	9.25697	4.63386	11.2865
	European American	13.1767	6.47172	8.83887	10.1271	6.83643	12.3915	11.2495	6.79196	9.09398	4.01207	11.9592	4.97616	9.63159	8.46517	8.31556	5.5829	4.05142	8.79734	8.13153	12.5229	10.0845	5.57179	10.8224	7.60672	10.3842	12.7403	3.75624	6.69157	8.62305	9.36356	7.64342	5.17007	8.35844	9.89388	5.70102	12.9693	7.32939	4.83572	6.42826	10.8277	5.40966	7.91993	11.7749	3.81921	5.55778	9.28628	4.69788	10.0777
	African American	7.94926	6.69506	9.10709	9.89032	7.01289	11.114	11.2369	6.42506	9.33491	4.27898	11.5875	5.05172	11.0411	8.48243	7.79227	6.13257	3.59348	8.43566	8.0345	12.0242	9.90633	5.08156	12.1556	7.09962	9.16319	12.6603	3.31848	6.05496	9.70331	11.4914	7.6603	6.25511	9.1694	9.45577	6.00483	13.244	7.75435	4.71919	7.18265	10.7127	5.48131	10.2573	12.6987	3.97478	5.54442	9.46163	5.14499	11.2784
	European American	13.3071	6.26632	8.63245	7.44212	6.92641	12.3399	11.2306	5.85792	8.52837	3.79721	11.6884	5.67307	9.47492	8.61282	7.2516	5.28537	3.7851	8.38551	7.64346	12.1324	9.59033	6.90827	9.9675	7.88016	10.1854	12.5616	3.74115	6.88487	8.70192	10.0375	7.53453	5.57447	8.24511	9.56883	6.66188	13.1109	6.2647	4.27015	6.38993	10.8384	5.4005	8.13141	11.9333	3.24813	5.65877	9.00092	4.21603	9.76588
	European American	7.50735	6.35289	8.83921	9.48169	6.38387	10.9831	11.2159	6.59018	8.85848	3.05276	11.6894	5.50824	10.0784	8.15828	8.37438	5.47783	3.61777	8.82051	7.57753	11.8787	9.25474	5.21854	10.8422	6.11726	9.91602	12.6045	3.79254	6.32726	8.90143	10.0046	7.53231	5.45659	8.50124	9.12751	5.88168	12.7304	6.55637	4.33859	7.14005	11.2116	5.20847	7.29251	11.8171	3.07996	5.55819	8.99405	4.65088	9.76729
	African American	8.52206	6.00283	8.7226	9.90893	6.70194	12.2163	11.4455	6.60634	8.91511	3.97408	10.9039	4.91379	10.2805	8.92929	7.98786	5.14067	3.56845	8.23378	7.74084	11.9761	9.57487	5.82245	12.758	6.65331	9.78019	12.6901	3.64549	6.71265	9.20537	8.8802	7.37503	5.88637	8.46471	8.6388	5.92751	12.6371	6.94696	4.55179	6.63719	10.3319	5.57272	7.71339	11.776	3.23949	5.5946	9.20372	4.57862	11.3466
	European American	7.53955	6.51345	8.63597	9.62256	6.86665	11.4494	11.1427	6.98441	9.11797	3.32835	12.2154	4.90316	9.01526	8.31109	8.17696	5.06078	3.50888	9.05106	7.91946	11.9804	9.62114	5.54152	10.3643	6.5031	9.98623	12.5933	3.37963	7.745	8.6699	8.34394	7.58629	6.01682	9.18835	9.21063	6.21929	12.4313	7.41447	4.31843	6.70622	11.1699	5.3869	6.8307	11.6805	4.51191	6.04469	9.27816	4.60254	9.4342
	European American	13.8052	5.99774	8.53601	9.40803	6.60371	11.3588	10.8962	6.05639	8.53369	5.39326	12.8228	5.60931	10.2721	8.19132	7.75111	4.31456	3.43591	8.40215	7.4867	12.0214	8.78245	7.93304	10.4299	6.59009	9.6982	12.2744	3.44191	6.76316	9.38163	10.2712	7.4317	5.04775	8.17591	8.74796	6.05217	12.353	6.56612	4.28924	6.57047	10.8073	5.23685	9.48093	11.4207	2.96492	5.39223	8.87477	4.30647	9.26043
	African American	9.28028	5.94848	8.53867	10.3169	6.5923	12.4432	11.5899	6.59203	8.50327	3.20076	11.0015	4.81004	10.9749	8.76248	7.07189	5.14817	3.5187	8.35617	7.80019	11.7394	8.88427	6.94353	12.0614	6.60612	9.88871	12.4393	3.40664	7.08414	10.118	8.97577	7.50498	5.51098	8.44334	8.78489	5.53854	12.7705	6.596	4.87257	5.87064	9.86923	5.32898	7.60538	12.0396	3.32662	5.44668	8.67226	4.4696	10.26
	African American	9.75692	6.92525	8.89162	9.58079	6.72176	11.817	10.8282	6.85782	9.14975	6.15438	11.703	5.25943	10.3676	8.81372	8.68473	4.47931	3.39307	8.9338	7.79065	12.1151	9.05841	5.52619	11.0431	7.3798	9.7993	12.5656	4.22204	6.30591	9.39771	9.09302	7.6404	5.78895	8.84187	9.86244	5.82556	12.7322	7.45092	4.10596	7.17366	11.3027	5.34612	7.58697	12.2774	3.65588	5.77635	9.17457	5.167	10.0022
	African American	8.37164	6.0689	8.39133	10.3728	6.42399	12.208	11.3666	6.44618	8.38744	3.43025	12.0625	4.87619	10.0559	9.28413	7.46404	4.75747	3.34944	8.97362	8.24375	11.8126	9.42241	6.72161	11.8302	7.48633	9.51063	12.6879	3.48678	7.03698	10.0713	9.73754	7.42392	5.01579	8.48704	9.56921	6.56278	12.7366	6.22704	4.70996	6.37062	10.7108	5.39814	8.08575	12.1205	3.3046	5.45773	8.78283	4.22046	10.4748
	African American	13.8598	6.32925	8.73995	9.91086	6.91945	12.6186	11.348	5.78009	8.9696	4.24158	12.5407	4.78151	10.8523	8.93506	7.87851	5.37404	3.79974	8.72258	8.08267	12.6788	9.51959	8.12851	11.2741	8.49324	10.0437	12.6761	3.27061	6.60251	8.95886	11.3825	7.89428	5.79878	8.19457	9.78059	6.52266	12.5114	6.662	4.80691	6.57928	10.5128	5.27568	9.18383	12.2308	3.47244	5.74231	9.1341	4.47883	10.9297
	European American	9.06819	6.7214	8.59703	9.4325	6.73254	11.1428	11.2395	6.2065	9.00465	3.47483	12.0206	5.20434	9.85955	8.78942	8.5845	5.73418	2.83364	9.02772	7.78613	11.6865	11.4271	5.62171	10.5654	7.31109	10.0078	12.5466	3.95737	5.45812	8.15419	9.84721	7.20334	5.76024	8.54604	9.57738	6.58879	13.5224	6.54661	4.83086	6.78507	11.5345	5.59788	8.88751	12.0012	3.88211	5.70345	9.17253	4.98628	10.3975
	European American	7.32639	6.63549	9.10816	9.47178	6.52885	10.5527	11.1314	6.99114	9.44793	3.91269	13.3414	5.22264	10.7951	9.16209	8.72545	4.80057	3.96632	9.10278	7.94664	11.8118	9.60471	5.45441	10.4812	6.21714	10.0154	12.4184	3.95807	7.03254	8.88593	8.58768	7.67763	6.05271	8.5166	9.40232	6.35573	13.037	7.27449	4.59143	7.12162	11.2071	5.41133	7.01796	12.1195	3.86633	5.54906	8.90468	5.16176	9.18997
	African American	6.284	6.41039	8.67091	9.59228	6.6833	11.3457	11.3101	6.82358	9.07283	3.75897	12.3417	5.61337	10.0647	8.95434	7.18782	4.96284	3.53853	8.78537	7.69301	11.8666	10.3401	5.76596	11.0761	6.98583	9.66035	12.6137	3.38706	5.87729	8.80712	9.84849	7.58116	5.65616	8.67322	9.40562	6.29622	13.0911	7.19496	4.65983	6.74808	10.4943	5.31529	8.26933	11.9215	3.90843	5.69064	8.91095	4.48629	11.9238
	European American	11.2783	6.69455	8.96221	10.3097	6.86675	11.7838	11.3386	6.92623	8.62559	4.94796	11.9182	6.01774	10.5668	8.8109	9.21468	4.76229	5.25831	9.06426	8.15323	11.9737	11.4237	5.8042	11.1819	7.83415	10.2043	12.6307	3.434	6.83974	9.39651	9.593	7.60076	5.25578	8.49792	9.74223	6.1726	13.804	7.04195	4.4082	6.82341	11.2627	5.0989	8.81284	11.7995	4.07372	5.58949	9.13396	4.95885	9.36809
	European American	7.92455	6.4867	8.85142	9.99684	6.34056	11.2119	11.2163	6.12544	9.11779	4.15143	12.6093	4.80567	10.7126	8.85855	7.85891	5.48379	4.18918	8.38469	7.89508	12.0665	10.3854	5.29813	10.4791	6.91635	10.0195	12.5895	3.18891	6.11365	8.73011	8.57611	7.5723	5.51855	8.78399	9.57858	5.92805	13.0297	7.26171	4.44964	6.81696	11.2906	5.36278	6.56332	12.1122	3.89058	5.60239	9.01053	4.76554	12.0704
	European American	8.23251	6.08874	8.63557	10.3239	6.28938	11.8881	11.2109	6.09937	8.84315	3.82094	11.5188	4.57704	9.43103	8.80816	7.61708	4.43095	3.66165	8.59744	7.69703	12.1297	10.1141	5.16992	10.1099	6.87372	9.65661	12.6164	3.26424	6.33447	8.33848	8.93954	7.4881	5.45627	8.66535	9.65582	5.84969	13.1189	6.52114	4.38493	6.51489	10.9183	5.05306	8.10305	11.6406	3.73374	5.56	9.01541	4.22781	9.51761
	European American	6.32716	6.32379	8.40911	8.30661	6.76082	9.8229	10.8571	6.5517	8.80298	3.25578	11.773	4.9608	9.34504	8.82719	6.81017	4.99523	3.4413	8.21181	7.98426	11.3898	10.6615	4.50216	10.3499	5.51758	10.0063	12.6056	3.82788	7.01204	7.44074	8.17885	7.33596	5.33123	8.51585	8.69023	6.02704	12.8614	7.02557	4.78203	6.63414	11.5101	5.38908	6.56538	11.7026	3.93258	5.58615	9.20576	4.80872	10.1842
	European American	14.9351	6.79701	9.16004	10.1794	6.76684	12.4834	11.3843	6.98885	8.77164	5.02436	12.5392	5.07084	10.2358	8.88007	8.65029	4.57725	4.00959	8.94318	7.8228	12.6713	10.3302	6.15412	11.7251	8.67787	10.19	12.6415	3.79293	7.73389	8.73944	10.2295	7.65259	5.71729	8.83174	9.63694	6.27314	13.163	7.11883	5.03932	7.09435	10.8352	5.53456	9.78142	12.2165	3.97784	5.62269	9.18867	4.69178	11.831
	European American	10.1287	6.21538	8.63241	10.4267	6.91719	11.9101	11.3511	5.86502	8.79681	3.47588	11.4793	5.26988	8.96628	8.87142	8.1005	4.78976	3.54137	8.94445	8.03557	12.3066	10.1327	5.03414	10.3894	8.22102	9.74532	12.6266	3.65267	6.77819	7.63662	9.96092	7.54013	5.20608	8.32895	9.58959	5.97535	12.8645	6.92591	3.91962	7.12083	10.8414	5.43891	8.73874	12.2444	3.64071	5.58401	8.9936	4.58143	9.45326
	European American	7.91168	6.71881	8.82516	9.70038	6.45918	11.2531	11.1549	5.93396	8.83178	4.10717	11.7004	4.58734	9.4938	8.48935	6.65034	4.77804	3.49465	8.54155	7.79344	11.4474	9.83397	5.32397	9.92464	7.09891	9.69646	12.4247	3.68764	6.3882	7.78926	8.21288	7.27565	5.40028	8.38996	9.81731	5.61723	12.8597	6.55622	4.26741	6.67506	10.8342	5.26211	6.5217	11.8994	4.12096	5.47085	8.69135	4.76486	8.74113
	African American	6.94833	6.00991	8.609	9.04199	6.53307	11.263	11.0389	5.58593	8.92086	3.77858	11.4204	5.13416	10.6427	8.71362	7.52352	5.18056	3.40542	8.24262	7.73661	11.683	9.55936	7.08327	11.8186	5.90278	9.66332	12.4559	2.90287	6.57165	9.06883	8.38305	7.48126	5.16156	8.12744	8.90488	6.47468	12.9869	6.89655	4.21687	6.93174	11.6724	5.22681	7.31644	12.2807	2.52045	5.68186	8.94215	4.37791	10.9958
	African American	9.88815	6.74144	8.44317	9.5879	6.8877	11.6002	11.3626	6.5141	9.15867	4.08312	11.9379	5.32877	10.3967	9.12108	8.29121	5.48544	3.11685	9.40798	7.81611	11.9833	10.3775	4.13343	12.0123	7.176	9.5755	12.6707	3.38272	7.68173	9.61984	9.71366	7.65699	5.84223	9.27452	9.37444	6.48317	12.9541	7.2958	5.03861	7.38092	11.1348	5.48615	8.57817	12.663	4.55762	5.79327	9.19201	4.67185	10.2235
	African American	13.2638	5.76112	8.22789	9.563	6.61394	12.2993	11.3436	6.67751	8.58381	4.282	10.9337	5.66367	10.611	8.66475	7.1966	5.22694	3.55406	8.72495	7.62284	12.3085	8.6972	6.06974	12.6463	7.95851	9.64122	12.6219	3.3892	7.08532	9.08257	9.42064	7.65964	7.84765	8.3626	9.71425	6.00639	11.95	6.37783	4.60846	6.27957	9.9813	5.08476	8.78265	11.7257	2.90914	5.46025	8.52489	3.99114	10.3888
	European American	7.39751	6.15315	8.56943	9.83443	6.38995	11.5748	11.0994	6.93729	9.10059	3.54861	12.2469	5.00664	10.8137	8.98964	8.15689	4.97192	4.06145	9.03322	7.79239	11.7631	9.47744	5.31443	10.34	6.62201	10.1295	12.6403	3.23998	6.56959	9.30638	9.32808	7.5857	5.60282	8.38338	9.247	5.74161	12.6128	6.93467	4.19516	7.17105	11.5908	5.0755	7.37682	11.7561	3.84411	5.7861	9.08064	4.93584	11.9535
	European American	7.45423	6.06342	8.77195	10.3287	6.7339	12.037	11.4613	6.81435	8.68544	4.15829	12.8216	5.13766	10.5255	8.17435	9.01718	4.37712	3.12986	8.62041	7.84947	12.1906	10.2273	6.05469	10.5833	7.6333	10.1177	12.5142	3.40373	6.61894	9.49794	9.26175	7.43926	5.33255	8.05361	9.24396	6.15228	13.3019	6.76126	4.83309	6.92304	11.3114	5.24576	7.74528	11.6248	3.54389	5.57197	8.8991	4.28355	10.636
	African American	7.96924	7.30362	8.75675	9.10948	7.01936	10.7091	10.8549	7.16914	9.77053	4.69864	13.3283	5.4521	10.0247	9.51338	9.59778	5.20585	3.8214	9.49934	8.08297	11.6156	11.5661	6.75537	12.1006	6.25116	10.0558	12.7065	3.94394	7.3012	10.4297	9.49229	7.93008	5.91168	9.16473	9.82053	6.95154	13.5608	7.48409	4.89619	7.25426	10.2259	6.00456	8.35714	12.1785	4.53697	5.9473	9.14991	4.96932	11.1419
	African American	15.2339	6.61526	8.6581	9.01946	6.94241	11.3663	10.1715	4.99318	9.02537	6.75734	12.2348	4.46317	10.4646	8.07661	8.32235	5.22952	4.22684	9.25705	7.89135	13.0864	10.333	6.12457	12.3121	8.52852	9.55588	12.044	3.51693	5.81972	8.50453	13.3205	7.59397	5.66947	9.53352	9.08843	6.30154	12.5065	6.34981	3.79595	6.52653	10.8621	6.50608	12.3799	12.6987	4.02089	5.61523	8.91533	4.91693	10.908
	African American	9.41203	7.8322	8.6622	9.40355	7.05859	11.8327	11.0184	6.37352	10.1174	5.40252	11.9312	6.2073	10.6622	8.91939	9.65405	6.11232	4.02502	9.95448	8.02255	13.1423	10.7025	5.59373	12.3376	7.45174	9.79299	12.4828	4.10842	6.32373	8.65946	8.78303	7.95826	7.84765	10.1983	9.96804	5.94392	12.828	8.38736	4.75477	8.1469	11.4337	6.00475	8.57858	12.4518	4.84059	6.57385	9.74145	6.04613	10.8903
	European American	13.4044	6.4607	8.42459	9.9239	6.13333	11.6257	11.2918	6.79066	8.77236	3.62804	12.4308	5.34485	10.263	8.27838	8.22889	5.41161	3.91347	8.75779	7.76912	11.8574	10.3409	5.10857	11.1635	7.8694	10.2512	12.594	4.19728	6.93547	8.61926	9.89195	7.68123	5.45307	8.79737	9.48856	6.1875	12.9966	7.12923	4.57086	6.35807	10.8329	5.24579	9.39874	11.892	3.70372	5.79341	9.23644	4.9069	10.4216
	European American	12.2038	6.60597	8.94402	10.2511	7.25474	12.3827	11.2991	6.31122	9.24394	4.13116	12.2715	5.47282	10.0178	9.18183	7.82868	5.42037	3.92133	8.93354	7.71632	12.6387	10.1639	5.27577	11.0379	7.77639	10.3913	12.6165	3.69031	7.10338	8.75762	9.90818	7.74645	5.73981	8.69409	9.59378	6.48926	12.9898	7.0327	4.94889	6.95327	11.4852	5.38562	9.57593	12.0209	4.13339	5.78943	9.36439	5.22819	10.8398
	African American	8.74821	5.94384	8.73385	9.14537	6.32803	11.0748	11.0577	6.65345	8.58622	4.1423	11.427	5.1894	10.8688	8.8562	7.44976	4.93778	3.44641	9.14503	7.99772	11.7071	9.8208	6.63582	12.6528	5.86422	9.44036	12.6036	3.74753	6.31203	10.1431	11.57	7.32093	5.62295	8.29586	9.56669	6.7988	13.4854	6.64622	4.67756	6.93298	10.6402	5.2498	9.1771	12.3261	3.0972	5.76597	8.87235	3.98323	11.2536
	African American	8.07371	7.42404	8.30676	9.50437	5.85816	11.718	11.3778	6.45826	9.63808	4.55945	12.6847	5.52097	10.8282	8.98178	8.37882	5.04252	2.89027	8.89515	7.33548	12.3934	9.49459	6.03406	11.5772	7.32755	9.59641	12.6749	3.73442	6.3932	9.36818	9.54985	7.68695	7.36213	9.98856	9.84038	6.34997	11.6312	7.00088	4.87547	7.16019	11.4396	5.69827	13.5538	12.6528	4.45269	5.73257	9.26021	5.19152	11.0206
	African American	8.84533	6.33905	8.67824	9.67597	6.69028	11.9261	11.5192	6.62727	8.92724	5.36421	13.1445	5.81653	11.3197	8.7933	8.37816	4.87544	3.62634	9.07161	7.71397	12.0775	10.0711	6.08044	11.4677	6.73694	10.0069	12.5632	3.23685	6.74325	9.43384	10.0995	7.56333	5.59604	8.61431	9.5345	6.30821	12.6739	7.03691	5.44679	6.64517	10.7489	5.09971	9.28514	12.1099	3.0025	5.71679	9.11385	3.98364	10.8095
	African American	7.13161	5.94107	8.40834	9.2534	6.41873	11.4273	10.9535	6.83531	8.9279	4.91642	11.6339	5.65767	11.6444	9.0787	6.77622	5.42363	3.62999	8.40779	7.88705	11.6553	8.58071	9.56014	11.9867	6.45619	9.91867	12.4976	3.69596	6.09346	9.02549	8.80059	7.33889	5.79656	8.38125	9.35561	6.38344	12.8884	7.07703	4.59762	6.64778	10.3241	5.15803	7.1807	12.0767	2.53119	5.64163	8.85693	4.00345	11.466
	African American	13.7676	6.2174	8.60262	9.76667	6.93276	12.7829	11.5925	6.14128	8.65746	4.76238	12.8915	4.58492	10.3017	8.58776	6.8112	4.90641	3.58497	8.64239	8.02357	12.5721	9.46142	5.95005	12.19	7.55371	9.85454	12.6543	3.29957	6.78399	10.1502	9.55507	7.61702	5.50025	8.36641	9.33567	6.58467	12.2288	6.90745	4.6766	6.5406	10.3885	5.50578	9.45563	12.2372	3.88905	5.54087	8.82339	4.57106	8.94891
	European American	8.80038	8.26234	8.68248	9.26487	7.06204	10.9287	10.6203	5.67683	9.93212	4.56576	12.371	7.16439	10.1363	8.69567	11.7513	5.53066	3.78702	9.61803	7.63537	12.5096	9.8481	7.17717	10.4374	5.89855	9.82028	12.2826	4.87666	6.78729	8.16662	8.80343	7.75408	6.24212	10.1745	9.94022	6.7133	13.3127	7.53823	5.63507	7.67306	12.1754	6.69941	8.22907	12.5343	4.77442	6.67901	9.52245	6.22964	10.4938
	European American	13.6793	6.74325	8.51103	9.4178	6.71954	12.003	11.103	5.96486	9.14196	3.49923	11.7123	4.82439	9.39089	8.64505	8.01596	4.69036	3.59231	9.34343	7.92795	12.3074	10.1551	6.62242	10.5359	7.26482	9.70523	12.5571	4.01263	6.6733	8.94675	8.70636	7.72278	5.87645	9.10232	8.99751	6.74413	12.6503	7.19945	4.75918	6.5702	10.7549	5.85029	8.06564	11.7354	4.47148	5.27083	9.28313	5.57712	9.68592
	European American	11.1423	6.52738	8.7404	9.5704	6.42856	11.9526	11.1467	6.23374	8.87646	4.3141	12.5532	6.25959	10.4803	8.47651	7.81605	4.29247	3.66589	9.03737	7.72292	12.1539	9.51878	5.10372	10.2921	7.25807	9.92534	12.5569	3.42244	6.67178	7.96228	9.18822	7.75673	5.36503	8.52942	9.70192	6.53221	12.5679	7.03179	4.58735	7.05928	11.181	5.70553	8.16131	12.1005	3.48551	5.78851	9.17049	4.60283	9.90183
	European American	10.0681	6.48604	8.58142	9.65795	6.65183	11.9626	11.4274	6.52278	9.00532	5.03897	12.3987	5.61269	10.1556	8.862	8.24114	5.20136	2.83285	8.87967	7.82992	11.8846	9.65397	4.52211	10.2369	7.20677	9.80155	12.6872	3.4787	6.7965	8.71143	8.72433	7.52608	5.53545	8.68201	9.00616	6.07912	12.5383	7.03741	4.38948	6.43365	11.3882	5.27783	7.56185	12.037	4.04711	5.6259	9.18591	4.77139	9.83119
	African American	11.2952	6.44327	8.32367	10.1056	6.41965	12.124	10.9738	6.76811	9.03089	10.4476	12.7537	4.83716	10.5901	8.62668	8.8248	5.21714	3.42216	9.40045	7.3842	12.2298	10.1224	7.59219	11.6034	7.40217	9.46224	12.4764	3.60077	6.8047	8.40623	11.0291	7.61929	5.71908	9.15152	10.0996	6.57795	12.9541	6.86825	5.24571	6.92438	11.3227	5.2146	10.3198	12.485	3.53136	5.63724	8.62538	4.83835	12.1432
	African American	7.43365	6.43414	8.8904	9.94213	6.97027	11.3683	11.7043	7.83557	8.97892	3.23573	11.0349	6.03734	9.95144	9.00026	7.07895	5.23992	3.51422	8.57709	8.27473	12.0747	9.07046	4.93379	12.4386	6.28193	9.68749	12.7006	5.44351	6.80917	8.73826	8.04507	7.70382	5.90039	8.37745	9.35496	5.73469	12.8233	6.86327	4.29833	6.90531	11.1272	5.55201	6.87723	12.075	3.6566	5.78651	9.2217	4.64125	12.118
	European American	8.9043	6.30832	8.37037	9.7842	6.55354	11.3695	10.8255	7.09596	8.80275	3.93198	12.3704	5.39926	10.7353	8.39256	7.78008	5.26912	3.34053	8.73764	7.88639	11.6152	10.0335	7.53729	10.6825	6.63281	9.67804	12.5807	3.17586	6.36086	9.44527	9.02451	7.48946	5.63363	8.58068	9.02839	6.55194	13.3972	6.73981	4.3371	6.46662	10.9592	5.28932	7.16979	11.5987	3.0479	5.41437	8.87797	4.54735	10.0583
	African American	8.67105	6.15351	8.61904	9.63916	6.55309	11.7004	11.3453	6.48914	8.36412	3.75698	11.2334	5.47304	10.4745	8.72465	8.43839	5.80024	4.04974	8.8799	7.62524	12.0241	9.47924	7.13566	13.1542	6.18338	9.4064	12.5977	3.63425	6.83078	8.93414	9.11171	7.29471	5.63048	8.75997	8.9709	6.73714	12.6665	6.86116	4.36028	6.86595	10.1976	5.6632	8.05645	12.3015	3.09716	5.42627	8.6708	4.30729	10.4003
	African American	9.04931	5.6317	8.21375	9.40386	6.76964	10.9789	11.1968	6.64406	8.10127	2.8012	11.2446	4.80931	11.4248	8.0369	7.13156	4.32816	3.10396	8.10788	7.693	11.3943	8.78403	4.45023	12.5705	6.79186	9.39244	12.5348	3.31059	6.03438	9.34736	9.12836	7.20341	5.26063	8.07208	8.52015	5.4733	12.1191	6.70537	4.38732	6.65348	10.3715	5.13172	7.63068	11.543	2.81414	5.3023	8.41786	3.92875	10.0533
	European American	7.56028	6.88015	9.36164	10.0403	7.27622	11.5664	11.1937	6.63874	9.37643	3.58714	12.4672	6.02066	10.6258	8.91425	8.85668	6.21104	3.75201	9.04691	7.77816	12.2025	10.4691	5.89426	10.8656	6.84536	10.45	12.5724	4.43141	7.53427	8.80082	8.55905	7.755	6.51023	9.14354	9.2409	6.19539	13.0993	7.86957	4.53775	7.37367	11.1929	6.28137	7.62658	12.2517	5.06699	5.74772	9.68369	5.44116	10.5015
	European American	13.6139	6.56426	8.643	9.26619	6.68746	11.8224	11.26	5.90497	8.7626	3.92861	13.0417	5.25775	11.4264	8.33361	9.01521	5.57093	3.73409	8.35419	7.45094	12.0381	9.91649	5.95701	10.7497	7.14181	9.58463	12.4894	4.18216	6.04751	7.71834	9.94531	7.408	5.19371	8.51047	9.0085	6.31837	12.9859	6.55232	4.53539	6.46045	11.1409	5.45739	9.07575	11.4991	3.18574	5.42283	8.81206	4.5069	9.62255
	European American	13.6022	6.5195	8.31944	9.71669	6.58424	12.0615	11.1876	6.51961	8.80911	4.11158	11.9622	5.07075	10.3909	8.79774	7.96685	4.79893	4.98446	9.40046	7.74025	12.3416	10.3416	6.43124	10.8246	7.40181	9.97157	12.6911	3.67799	7.12522	9.15552	9.2606	7.59732	5.53805	8.46552	9.4178	6.76442	12.7302	6.80537	4.72064	6.73462	10.648	5.43267	7.99197	11.7038	3.67668	5.41355	8.93262	5.03759	10.4085
	African American	12.2402	6.08012	8.41175	9.19241	6.50347	12.1331	11.1093	6.63492	8.52371	5.06513	12.4778	5.12242	10.7112	9.04909	7.75219	4.79946	3.24353	8.78261	7.50405	11.604	9.48872	5.75569	11.7733	7.69018	9.76222	12.5704	3.33449	6.95506	9.55649	9.41637	7.35722	5.39	8.35227	10.2801	6.44066	12.578	6.8112	4.54894	6.47912	10.2622	5.36829	8.92151	11.851	3.50937	5.39896	8.92206	4.33179	9.99086
	African American	8.71684	6.70766	8.91668	9.88279	6.64598	12.093	11.1367	5.96515	8.81666	3.61905	12.9074	4.7343	11.1876	8.77918	7.64152	4.83866	3.53881	8.86938	8.18044	11.9517	9.28918	5.41007	11.2318	8.15592	9.92799	12.5624	4.12197	6.15562	8.33527	9.48466	7.61908	5.68786	9.11484	10.2197	6.32883	12.7856	7.03818	4.6713	6.99704	10.8864	6.21471	9.4484	12.1098	3.95774	5.45651	9.12493	5.07337	11.8242
	African American	8.74634	6.56579	8.64531	9.35664	6.76598	11.8447	10.892	5.25812	8.8363	3.72971	11.7997	5.97153	9.98922	8.58377	8.39153	5.55868	4.09347	8.96492	7.98022	12.3007	10.3849	6.58545	12.4417	7.20608	9.62731	12.4434	4.15819	6.62665	8.48859	9.21766	7.83251	6.91948	9.21083	9.53348	6.8641	13.3475	7.08482	4.78263	7.42614	10.715	5.75382	8.5373	12.6343	3.54313	5.94395	8.98243	5.05881	10.6334
	African American	10.6435	6.82007	8.87926	9.58726	6.67631	11.482	10.9345	5.39034	9.09761	3.87231	12.7109	5.44353	9.5889	8.52415	9.79631	5.00647	4.34973	9.47616	7.871	11.9195	10.4156	6.58063	11.1415	8.28366	9.74463	12.3415	3.83363	5.96753	7.79315	8.10445	7.47948	5.46503	8.45439	10.0195	6.28461	13.2647	7.0176	4.27381	6.96431	10.7592	5.77518	7.26166	12.0614	3.63886	5.85303	8.90736	4.91846	9.94641
	European American	9.82082	6.79443	8.53457	9.60691	6.43568	11.7366	11.3694	6.62247	9.21131	4.48255	12.0815	5.21284	10.0498	8.34186	8.84307	5.25004	3.67087	9.02056	7.71055	12.0786	9.45274	5.73234	10.6954	7.76065	10.1276	12.6222	4.41287	6.09419	9.1425	9.64277	7.45313	5.71004	9.22107	10.2827	6.21998	12.7631	7.01398	4.11545	7.19441	11.2619	5.54563	9.17573	11.904	4.177	5.63576	9.07531	5.05295	9.95031
	European American	7.89685	6.28829	8.58518	9.89005	6.66281	12.0887	11.4814	7.06841	8.65763	3.80786	12.0905	4.43316	9.80659	8.73866	7.53559	4.01364	3.22973	8.78107	7.84834	11.6546	10.5421	6.20697	9.90154	6.93066	9.71999	12.5746	3.83578	6.29223	9.34635	8.24163	6.99296	5.29842	8.37773	9.48956	5.95901	13.2464	6.5889	4.12555	6.55833	11.344	5.1071	6.3803	11.728	3.7568	5.53136	8.82251	4.59285	9.5991
	European American	7.28664	6.5055	8.43348	8.20305	6.59402	10.9413	11.5165	7.1306	8.49926	3.31167	11.6395	5.32647	9.33062	8.67926	8.4652	4.72551	3.15319	8.71768	7.73774	11.7154	9.02016	5.88328	9.72812	6.01943	10.1179	12.4302	6.02063	6.37813	8.32125	8.89888	7.2897	7.77155	8.42213	9.2209	6.29535	12.437	6.50486	4.36893	6.34475	11.6074	5.42419	6.53811	11.7391	4.67126	5.66998	8.63851	6.05002	9.63841
	European American	12.6864	6.45655	8.09124	9.94702	6.32	12.103	11.3734	6.53961	8.68012	4.46261	12.0119	4.7474	9.88277	8.61987	9.25917	4.43512	3.1976	8.70664	7.88179	11.9876	9.17912	5.22917	10.978	8.1457	10.0375	12.4937	3.86837	6.37112	8.47098	9.45629	7.33491	4.85732	8.48886	10.0225	5.9651	12.9268	6.55238	3.63077	6.56751	11.0308	4.84702	8.87799	11.872	3.2514	5.47669	8.79675	4.44241	9.10691
	European American	7.77872	6.67601	8.45314	8.67186	6.68076	11.5972	11.1333	7.2346	9.04905	3.63159	12.0628	5.50697	10.4275	8.4387	8.84529	5.42324	3.34347	9.00156	7.51165	11.7119	9.6812	6.03531	10.7409	7.31621	9.94012	12.6724	3.64598	7.60383	8.28676	9.43639	7.48579	5.66938	8.96522	9.41654	6.5627	13.1605	6.64313	4.39346	6.38398	10.8303	5.69602	7.44627	11.7069	4.28565	5.3345	8.97757	4.35669	10.6844
	European American	10.8574	5.80954	8.60393	9.36026	6.21454	11.518	10.9082	5.58725	8.50162	3.33739	11.6144	4.86089	9.08896	8.46074	8.81623	5.07126	3.57565	8.47245	7.78046	11.5691	9.47668	5.07542	9.72812	6.82825	9.70817	12.5025	3.44737	7.26497	7.6312	9.76175	7.20022	5.00495	7.86311	9.07794	5.94745	12.9777	6.61843	3.63077	6.30638	11.1564	5.07239	9.04685	11.7596	3.471	5.48762	8.66957	4.10412	10.2565
	African American	8.44979	5.7084	8.29212	9.65221	6.26075	11.7254	11.2226	6.33389	8.65774	4.80115	12.8784	4.73024	10.3408	8.53396	7.92468	4.77577	3.16535	8.69557	7.75598	11.7721	8.92138	5.7096	10.9538	7.84899	9.62363	12.501	3.19058	6.59893	9.06469	8.38418	7.52209	5.36285	8.59577	9.91682	6.19508	11.7945	6.7721	4.23655	7.12784	11.051	4.79711	6.58463	12.1146	2.95735	5.42424	8.84771	3.62524	10.6095
	African American	9.23774	6.24755	8.82216	9.45625	6.66382	10.859	11.3275	6.60262	8.84967	4.08775	12.8143	5.90587	9.56027	8.49473	8.19571	5.3199	3.62887	9.00207	7.97958	12.0506	9.28304	6.13644	11.2517	6.25435	10.2241	12.6195	3.39823	6.8562	8.74655	9.39789	7.81767	5.93914	8.26289	9.00055	6.2178	13.0271	7.35319	4.32467	7.35774	10.7073	5.3921	7.43359	11.8592	3.44994	6.05354	8.96865	4.46563	9.65667
	European American	11.4316	6.31746	8.45445	9.71428	6.14659	11.7379	11.1195	6.41357	8.74908	4.79394	12.0786	4.81116	10.1343	8.59093	7.44079	4.5562	3.81539	8.91243	7.17777	11.7489	9.24278	4.95913	11.2773	7.38173	9.64096	12.5543	3.68183	5.90814	8.61165	9.42288	7.55544	5.18999	8.35663	9.50567	5.71236	12.6698	7.07624	4.20993	6.77108	11.3936	5.55982	9.09147	11.9257	3.95467	5.76182	8.92117	4.75302	9.10536
	African American	8.98238	6.09564	8.40625	9.53238	6.7456	11.8087	11.2038	6.57969	8.74115	4.32589	12.9279	5.07979	10.4665	8.83869	7.63746	4.87617	3.31542	9.3211	7.9035	11.5857	9.40754	5.65851	11.4008	6.56603	9.67425	12.5825	3.7244	7.41706	9.69435	9.13009	7.33522	5.65359	8.64697	8.83373	5.93519	12.049	7.20094	4.02112	6.18146	10.3484	5.36956	8.44182	11.4853	3.65871	5.39073	9.02078	4.33542	11.2822
	European American	6.84201	6.7558	8.11638	8.49288	6.34994	10.3446	10.8926	6.87001	9.1366	3.56287	11.8354	5.02727	9.62196	8.63263	7.75523	5.44662	2.83285	8.64284	7.16501	11.3005	9.51903	4.78224	9.72812	5.98838	9.2922	12.4513	3.65077	5.84878	8.34767	8.30548	7.20269	5.32854	8.9752	9.04845	5.91592	12.3785	6.84962	4.28398	6.82591	10.9796	5.5676	6.48674	12.0059	3.47291	5.67874	9.04993	4.59679	9.90122
	European American	6.73164	6.11205	8.64098	10.3181	6.58406	11.4521	11.2792	6.61384	9.08717	3.87585	12.3836	5.19221	9.96181	8.76428	7.75626	5.15012	3.69631	8.76676	7.97585	12.0137	9.73638	4.93616	10.6923	6.20792	10.4098	12.5141	3.03292	6.74437	9.26274	8.99471	7.41707	5.34481	8.75874	9.56329	6.25223	13.2891	7.35809	5.18833	7.08289	11.2733	5.21397	7.10949	12.0752	4.36631	5.6465	9.18431	4.45153	10.3102
	European American	8.19539	5.93341	8.42629	9.74136	6.62534	11.1568	10.7614	6.17782	8.82774	3.56301	12.1554	4.45084	9.73313	8.3082	8.14906	5.21836	3.60188	8.56097	7.66477	11.8414	9.25314	5.11753	10.7781	6.65696	9.73811	12.3495	2.98828	6.59145	8.29568	8.75659	7.12228	5.18676	8.35972	8.9827	5.44853	12.693	7.28487	4.07716	6.42874	10.9784	5.4044	6.73723	11.5122	4.11889	5.613	9.13503	4.36588	9.0716
	European American	7.77227	7.17596	8.35482	9.33574	6.39018	11.1103	11.4444	7.60954	9.20579	3.00968	12.1046	6.08915	10.1404	8.58281	8.75388	4.8906	3.76231	8.92903	7.66785	12.212	9.88236	4.92499	10.3573	6.70011	9.71152	12.5652	4.24561	6.33458	8.42128	8.87869	7.58452	5.78895	9.02545	9.01761	5.65418	13.1212	7.4404	4.0061	7.31231	11.1489	5.54032	7.27669	11.9987	4.0111	6.3196	9.3253	4.81929	10.6425
	European American	10.3469	7.04949	8.84363	10.1707	7.13661	11.9694	11.591	6.4628	9.36833	4.22542	11.9914	6.06088	10.1912	8.70392	9.04055	6.07848	3.59409	9.55851	7.75392	12.7195	11.6788	6.8839	11.2986	7.42019	9.84598	12.6711	3.74942	6.8918	8.53445	10.8619	7.80039	6.23225	9.01348	9.76673	6.61605	13.804	7.00483	3.81538	7.77905	12.0387	6.35193	9.68706	12.4772	4.31327	5.91598	9.22325	4.85038	9.91085
	European American	7.60997	5.98825	9.13493	9.79882	6.73016	11.6721	11.4785	7.1173	8.94768	3.21654	12.4326	5.47101	11.0239	8.70713	7.15514	4.65905	2.83285	8.48638	7.886	11.9162	9.42802	6.55797	11.2357	6.25636	10.3498	12.4406	3.08196	6.56911	9.32145	9.31522	7.12865	5.42597	8.52488	8.83157	6.1781	12.7458	6.88642	4.2087	6.84259	10.9943	5.458	7.0689	11.6771	3.47874	5.35104	9.07896	4.82915	9.78885
	European American	14.5474	6.42045	8.5083	9.10249	6.70424	12.1474	11.1225	6.20398	8.72492	3.99548	13.6357	5.43689	10.1732	8.18031	8.50252	5.26767	3.59485	8.30455	7.57499	12.3652	9.29257	6.23068	10.9797	7.91855	10.1931	12.6645	3.2531	6.63613	8.12436	9.97333	7.36805	5.24642	8.19759	9.48507	6.44319	12.7356	6.57588	4.40957	6.23128	10.6502	5.07455	9.215	12.0916	3.34899	5.64592	8.81485	4.55368	10.3285
	European American	14.7545	6.65413	8.85316	10.156	7.26986	12.6999	11.5372	6.4616	9.06041	5.2411	13.4761	5.08553	10.1276	8.78922	7.73714	5.06454	5.51705	10.01	8.13114	13.1269	10.5124	10.6341	11.9154	9.02601	10.6277	12.6937	3.56099	6.33706	8.89497	11.7962	7.95889	5.71101	9.07959	10.535	8.5152	12.8117	6.98976	4.75895	6.92205	11.2848	6.12461	10.9313	12.3893	4.3084	5.71889	9.18686	5.38612	11.3802
	African American	8.5339	6.11868	8.87237	6.6123	6.75892	8.7101	11.1212	6.39319	8.79383	3.11983	12.5361	5.6174	10.9549	8.8453	7.83176	5.1065	3.58481	8.62488	8.00379	11.6265	10.2049	6.40199	10.7298	5.15391	9.67174	12.6938	3.45584	6.77288	9.32083	9.43339	7.88616	5.16621	8.53971	9.18458	6.46868	13.4901	7.01847	4.58351	6.45613	10.2484	5.61514	13.8594	11.9331	3.37136	5.39549	9.02742	4.08633	9.77167
	European American	6.25201	6.13938	8.51035	8.99319	6.41065	10.3349	10.8809	6.82449	8.85969	4.21098	11.8216	5.0152	8.51562	8.69294	9.15069	5.0774	3.11943	9.04824	7.41901	11.8666	9.63202	4.86692	9.72812	5.82636	9.83814	12.6029	3.72789	6.81509	7.69252	9.78443	7.42577	6.20488	8.02782	8.72032	5.44853	12.4692	7.06821	3.64855	6.7107	10.9365	5.19139	7.29381	11.7533	4.24656	5.54911	9.18459	4.9809	9.95328
	African American	13.9073	5.87505	8.20992	9.32751	6.08242	11.9203	10.6547	5.36329	8.85166	5.96851	11.5744	4.90013	9.81746	8.32208	7.45775	5.22908	4.03201	8.97489	7.5294	12.3179	9.77145	6.0396	11.0878	8.34	9.67276	12.2755	2.85845	6.85626	8.43198	8.06659	7.18078	5.37422	8.22148	9.99437	6.69944	13.1043	6.37488	3.95458	6.42594	10.4166	5.45366	7.60749	11.661	3.75603	5.55525	8.72093	4.075	9.19979
	European American	8.05422	8.57499	8.81448	9.71367	7.3739	11.3773	11.3204	6.65424	10.1174	3.86647	12.5714	6.52834	10.9488	9.20242	10.4805	6.8668	5.2141	9.87528	8.02683	13.1423	9.73994	5.99798	11.0297	6.88838	9.95386	12.6707	5.42061	7.18727	9.08317	11.5686	8.05315	6.78078	10.1983	9.89733	6.30151	13.2853	8.38736	5.28664	8.1469	11.3243	6.95512	8.5115	12.5434	5.26163	6.4788	9.74145	6.23539	10.9944
	European American	7.73615	6.24547	8.41112	9.62672	6.77585	11.2736	11.2783	7.44002	8.79391	3.27759	12.2498	5.12599	10.3021	8.68312	8.23122	5.04429	3.41554	8.74887	7.89556	11.7981	9.35961	5.7966	10.2613	5.7399	10.1138	12.5812	3.87157	7.20423	8.50246	9.43473	7.43505	5.43161	8.06517	8.64273	6.24092	13.2787	7.10964	4.05684	6.99378	11.4041	5.36066	7.547	11.6985	3.93808	5.79859	9.03804	4.71667	10.1594
	African American	8.70054	6.66846	8.59404	10.2849	7.24128	12.4627	11.4917	6.24962	9.24008	2.95918	11.1864	6.30187	11.8785	8.94492	8.4422	5.2905	3.63419	8.74172	8.03552	12.4086	9.64425	5.89708	11.9851	7.2695	9.97532	12.5898	4.0907	6.17916	10.3828	10.6436	7.55933	5.53304	8.76967	9.438	6.09299	12.5662	7.30181	4.72139	6.78916	11.846	5.98346	14.1279	12.0412	3.56125	6.13485	9.1099	4.84448	10.5869
	European American	9.56644	6.77338	8.82648	9.47875	6.30608	11.7837	11.2121	5.51199	8.97268	4.09676	12.5124	4.84184	10.6686	8.41884	8.95718	4.92843	3.17049	8.93185	7.36266	11.6885	9.93711	5.53503	10.965	7.50052	9.85265	12.6375	3.80732	6.88442	8.41096	9.11477	7.37086	5.35617	8.52134	9.50405	6.0386	12.7911	6.99314	4.10118	6.87696	12.1323	5.48966	8.00443	12.274	4.30839	5.49692	9.11165	5.26284	11.4674
	European American	8.94661	6.28375	8.43827	8.74807	6.48451	11.95	11.4078	7.07653	8.78733	3.9793	12.4823	5.38164	10.6028	8.51089	8.66169	4.32934	3.0633	8.72929	7.29862	11.7371	9.41477	4.43138	10.8543	7.20571	10.329	12.4767	4.38255	6.87877	9.1429	8.91553	7.3139	5.48558	8.72383	9.68639	6.00655	12.5628	7.23495	3.85666	6.44303	11.2177	5.4141	7.49272	11.8384	4.02717	5.62439	9.15972	4.82823	10.0202
	African American	10.4527	6.41557	8.41214	10.063	6.80954	12.3687	11.3296	7.23458	8.86343	4.3972	10.9555	5.37064	10.3715	8.63847	7.03171	4.41203	4.03555	9.13585	7.69046	12.6311	9.63943	5.97944	12.5136	7.28489	9.72016	12.4441	3.70503	6.233	8.76328	9.29779	7.72743	5.4236	8.50564	9.20331	6.2813	13.2896	7.15849	4.62471	6.44214	10.8879	5.36741	8.80539	12.2999	3.61084	5.80829	8.98465	4.39874	10.4499
	African American	7.36735	6.15684	8.7849	10.6453	6.65737	12.0471	11.4767	6.75338	8.83012	4.2705	12.6879	4.47791	9.55663	8.38486	6.65754	5.17735	4.29435	8.79945	8.08743	12.3535	11.3413	6.28845	10.918	7.43064	9.5453	12.4629	3.04887	6.25484	8.90819	8.86822	7.55463	5.71117	8.87273	9.55247	5.72735	13.359	6.81044	5.09764	7.30227	11.4504	5.54275	7.53223	12.4431	3.19725	5.60178	8.97912	4.41532	10.3285
	African American	13.6198	6.00699	8.30075	9.8794	6.27927	12.4586	11.3575	6.39065	8.57253	4.3528	11.2286	4.69184	10.4509	8.38159	6.65034	5.06551	3.1403	8.552	7.91496	12.0028	9.07893	5.63074	12.4159	7.37413	9.69689	12.7157	3.33001	6.72098	9.48686	9.56677	7.33253	5.38042	8.79024	9.10354	5.84159	12.3459	7.17728	4.65878	7.08603	9.93865	5.33636	8.78875	12.077	3.28957	5.34097	8.6684	3.96251	10.4204
	African American	8.72941	6.31791	8.06471	10.5051	6.48986	12.121	11.5014	7.05818	9.2228	4.49325	11.4092	5.53773	10.7067	8.77241	8.37102	5.2676	3.50152	9.15562	7.7161	11.9147	9.44174	5.6576	12.3119	7.00741	10.0595	12.6387	3.60252	7.36026	9.95822	8.54073	7.46846	5.64992	8.62016	9.22321	5.95031	12.8609	7.26506	4.37028	7.0071	11.3717	5.39749	7.8564	12.3101	3.78699	5.69909	9.05802	4.24488	11.6818
	European American	6.85464	6.483	8.58239	10.1852	6.43894	12.3137	11.2339	6.31866	8.69367	4.10578	12.4788	4.82375	10.3693	8.85491	8.51845	5.80568	3.48448	8.74168	7.90139	11.993	9.69473	4.30086	10.408	7.31772	9.92344	12.5631	3.37002	5.91274	8.98323	9.02238	7.2581	5.45019	8.69764	9.93729	5.76269	12.2955	6.67953	4.78655	6.57926	10.7376	5.41223	7.03833	11.9074	3.63304	5.38176	8.80896	4.88543	10.1545
	European American	9.40273	6.87115	8.81438	8.8181	7.17305	12.4811	11.4914	6.04266	9.0707	5.94783	12.8328	5.0571	10.9325	9.37246	8.38493	5.61644	3.59048	8.92283	8.12323	12.4768	9.55839	6.49027	11.562	8.5837	10.4166	12.5674	4.36317	7.40482	9.3056	9.17449	7.72294	7.84765	8.83466	10.2206	7.126	13.296	6.85014	4.85189	6.74644	11.6163	6.17058	7.49063	12.1106	3.93646	5.61909	9.25905	4.86585	9.92332
	European American	8.2344	6.64289	8.88752	8.6201	6.62893	9.18874	11.3979	7.83557	8.97458	4.05946	12.977	5.52961	10.3865	9.1212	8.60628	5.73567	3.54618	8.67151	8.16245	11.8529	10.5622	6.29426	10.6728	5.59659	10.5278	12.4391	3.90245	6.19752	8.58029	9.29567	7.75198	6.34666	8.40002	10.115	6.79179	13.0782	7.09903	5.04331	6.86625	11.6215	5.57553	7.747	12.1843	3.72093	5.69845	9.1112	4.60793	10.159
	European American	12.8316	6.66794	8.73297	10.0968	6.66682	11.9727	11.5497	6.02221	8.99035	3.6309	12.9167	5.02703	10.1354	8.551	7.60936	5.27248	3.62709	8.60827	7.95508	12.4646	9.66172	5.14141	9.92892	6.82368	10.1959	12.7231	3.06716	6.44814	9.57812	9.45573	7.86988	5.11353	8.38771	9.15781	5.78772	13.0636	7.09886	4.15853	6.67724	11.4893	5.43291	7.34907	12.0239	3.55618	5.81499	9.2169	4.8791	10.6203
	European American	7.94838	6.472	8.58963	9.698	6.55676	11.6847	11.3375	7.12011	8.96669	4.12453	12.0504	5.28147	9.08684	8.20448	7.85227	5.13181	3.53996	8.94702	7.54814	11.9199	9.6188	5.35706	10.0805	7.3625	9.72085	12.5614	3.80124	6.56586	8.57591	8.70298	7.50953	5.69423	8.93109	9.46344	6.08328	13.009	7.27218	3.91557	7.32878	11.7591	5.49462	7.81244	11.9549	4.38786	5.54296	9.02734	5.26026	9.80809
	European American	14.0448	6.96818	8.52852	9.66466	6.61003	11.9506	11.213	5.97303	8.78886	5.86409	11.647	5.81897	10.0812	8.92483	8.44499	7.82923	3.67296	8.8711	7.31296	11.8215	10.0729	7.93337	12.3447	7.29699	10.0907	12.552	4.66179	6.87911	8.95325	9.39419	7.4688	6.01081	8.65331	9.67781	7.22097	12.939	6.89686	4.66964	6.5706	10.6098	5.68333	8.66614	11.9377	3.56924	6.39723	9.01982	5.10065	12.1027
	European American	11.7527	6.25597	8.7065	9.81865	6.71247	11.9899	11.1833	6.69	8.94266	4.76405	12.9665	5.70695	10.4425	9.05362	8.9283	5.26166	4.05046	8.99271	8.02328	12.6373	10.0668	5.97015	11.4451	7.87118	9.95073	12.5997	4.05429	6.33066	10.6026	9.73396	7.61496	7.84765	8.86696	9.32159	6.10489	13.0727	7.47378	4.66077	6.73868	10.9338	5.02852	8.44422	11.6643	3.91267	5.69795	9.23544	4.57123	10.3583
	European American	8.31302	6.59003	8.7698	9.44508	6.77706	11.3147	11.3769	6.8007	9.15991	3.96199	12.205	5.24787	10.7177	9.12878	8.34164	6.30009	3.91052	9.11067	7.90975	11.8985	10.0787	5.53466	10.8389	7.10272	10.1015	12.6193	3.70041	7.02701	6.93548	9.44112	7.386	7.04907	9.08091	9.75443	6.28061	13.3113	7.02564	4.80207	6.9558	11.822	5.7075	7.44635	12.0401	4.28125	5.54852	9.0882	5.18031	10.5556
	African American	8.07849	6.60577	8.79323	6.6123	6.69412	8.21758	10.8658	7.35186	8.94124	3.63189	11.8489	5.13157	9.31716	9.28005	8.65415	6.70047	3.64205	9.18889	7.64421	11.5124	10.066	6.19047	12.5031	4.96677	10.3085	12.5275	4.61801	7.36513	9.20833	10.8269	7.38663	5.54265	8.8908	8.59623	6.20529	12.9364	7.52303	5.11839	6.68759	10.6257	5.39194	10.4278	11.7704	3.79926	5.83897	9.09116	4.5853	11.1514
	European American	8.06418	6.32469	8.82119	10.4192	6.94498	11.6534	10.8651	7.43766	8.67615	3.24214	12.2634	6.0984	9.56269	9.03527	8.11059	5.12721	3.55277	8.91588	8.04529	11.8963	9.78299	6.40407	10.1173	6.9416	10.138	12.5817	4.26297	6.75202	8.9045	9.71207	7.61949	5.69723	8.46682	9.10368	6.83276	12.9602	6.95431	3.93663	6.38976	10.5489	5.90133	7.91146	12.1337	3.61658	5.64794	9.1211	4.58538	10.7844
	European American	14.734	7.19846	8.96312	10.198	7.27237	12.7829	11.2584	5.49878	9.30777	3.49246	12.2798	5.73946	10.2012	8.7119	9.00936	5.81651	5.13839	9.44622	8.034	12.8539	10.4994	8.45182	11.0704	8.32832	10.0114	12.655	3.76741	6.90483	8.45498	10.1459	7.64723	5.71519	8.77611	9.76931	6.62587	13.4612	6.80308	4.74461	6.55571	11.0112	6.33697	8.76528	12.0284	3.94318	5.81255	9.27157	5.28975	10.7007
	African American	10.223	6.68261	8.51548	9.67106	6.27781	12.1332	11.2608	6.83175	8.89889	3.72303	11.0559	5.30494	10.3974	9.01176	8.49707	5.06292	3.23305	8.67395	7.85125	12.0856	10.147	5.78863	11.3245	8.00105	9.75893	12.4844	3.25346	7.17199	9.27126	8.60869	7.4474	7.8027	8.67728	9.16649	6.20408	13.0122	6.90118	4.52691	6.48792	11.5418	5.73519	8.10058	11.8099	3.77606	5.61975	8.90864	4.55639	10.3508
	African American	7.7421	6.39538	9.06647	9.93995	7.22372	11.4023	11.4486	5.68712	8.95572	3.58036	10.8029	6.14744	10.4139	9.07451	7.33188	5.30408	3.70641	8.7596	7.96922	12.3132	9.38416	5.77258	12.1652	6.67785	9.52198	12.6173	4.33508	6.88849	9.81681	9.69206	7.31994	5.74768	8.90673	9.08157	6.86802	13.4229	6.97596	4.50375	6.74706	10.6205	5.85884	7.93499	12.1619	3.52449	5.86475	9.58265	4.80531	10.9582
	African American	7.47909	5.60962	8.84315	8.25159	6.19655	9.26129	11.2076	6.68287	8.78397	3.93845	12.3435	4.78378	10.0137	8.7516	6.96392	5.75125	3.70385	8.15779	7.78086	11.5081	8.24905	7.02612	10.6911	5.24422	9.89076	12.5351	3.34883	6.64087	8.58037	8.44584	7.40287	5.46189	8.5194	8.88074	5.85072	12.3845	7.27064	4.26325	6.32817	10.0122	5.48615	6.11158	11.6925	3.19698	5.55925	8.84514	4.24285	10.2047
	European American	11.8963	7.20136	8.40149	9.90053	6.68684	10.9299	10.7471	6.97536	9.64603	4.59208	12.0788	4.68492	10.5751	8.93553	9.6324	4.87902	3.56563	9.19455	7.61724	12.3937	9.59395	5.40169	11.3701	8.38599	9.51376	12.542	4.48359	6.76432	8.19133	8.23144	7.59853	6.14834	9.0026	10.4413	5.96961	12.7591	7.37698	4.45703	7.32628	11.7508	5.48444	7.93483	12.0838	4.76166	6.17338	9.4326	5.12085	8.68633
	European American	15.0546	6.20715	8.26051	10.2684	6.76072	12.4916	11.3455	6.38018	8.71719	5.14522	13.0862	5.38751	9.82312	8.07708	8.34098	4.74615	3.21752	8.86478	7.83397	12.3677	9.50294	6.13275	11.4919	8.57366	10.0215	12.4549	3.37056	6.78858	9.1925	10.5037	7.45182	5.33547	8.35064	10.1366	6.67745	12.1799	6.62232	4.97462	6.76564	11.4062	5.178	9.169	12.1942	3.86349	5.55434	8.85757	4.59721	10.3959
	African American	6.7959	6.75247	8.53936	9.72525	6.86162	11.6192	11.2394	6.63309	9.48694	3.97078	11.9945	5.55587	9.24241	9.04972	8.80871	5.95653	4.11344	9.49714	7.85654	12.0584	10.0885	6.307	10.8	6.57434	9.83302	12.6258	4.50118	7.32671	9.48898	8.77967	7.5453	6.45942	9.50901	9.61831	6.41263	12.6965	8.354	4.41236	7.1747	10.7179	5.68654	7.36562	12.5519	4.88089	5.98473	9.69946	5.36323	11.2056
	European American	10.377	7.14017	9.02017	7.51791	6.73791	12.0515	11.3576	6.65858	9.35689	5.5896	12.3845	6.17281	10.5532	9.04949	8.42616	5.88798	3.18255	9.08119	7.48038	12.3158	10.4994	5.78202	11.3771	8.28025	9.79106	12.5674	3.96148	6.81291	9.34985	9.43266	7.527	5.78994	9.32022	10.07	6.88377	12.9244	7.029	4.86075	7.02898	11.5474	5.92325	8.62415	12.2407	3.80115	5.8186	9.18818	5.35001	8.50172
	African American	7.41549	5.66024	8.17764	9.4743	6.15355	10.9775	11.2869	6.16525	8.89298	3.04548	10.3672	5.53382	10.7874	8.64334	7.05223	4.09801	3.41262	8.57985	7.70484	11.6386	9.26386	5.20308	12.0791	6.57549	9.98516	12.5945	3.60649	6.53577	9.26033	9.0029	7.4878	5.47901	8.03171	9.14006	5.93401	13.0338	7.05504	4.80753	6.47067	11.5308	5.40918	7.36956	11.7824	3.44796	5.59403	8.99166	4.10793	10.9782
	European American	8.24507	6.48801	8.39745	10.2027	6.59011	11.7959	11.3617	6.78027	9.43037	10.4476	12.4004	5.81955	10.3949	8.68815	8.67539	4.35003	2.96638	8.77848	7.56029	12.2255	9.50274	6.50075	10.8378	7.26723	9.57141	12.6118	3.5999	6.39586	8.74539	11.3747	6.94833	5.73788	9.30692	9.94172	6.13231	13.804	7.31166	3.76334	6.95333	12.3036	5.6143	8.38007	12.4031	4.15948	5.764	9.33471	5.16735	9.0916
	European American	7.84886	6.10858	8.6374	10.0146	6.73095	11.497	11.1584	6.26299	8.83703	3.02445	11.9818	5.52133	9.29364	8.77605	7.56417	4.96517	3.95257	8.60158	7.91974	11.6629	9.7781	5.56857	10.1504	7.53886	9.76167	12.5923	3.68856	6.95226	8.14654	8.43162	7.33774	5.53419	8.30293	9.35378	6.26924	13.1984	7.34194	3.87087	7.24083	10.7392	5.37338	6.94475	11.5647	3.77036	5.54948	8.95974	4.41138	9.58761
	European American	7.91445	6.24217	8.37921	8.25862	6.64775	10.0608	11.295	7.33059	8.67079	4.46409	11.8285	5.65942	9.35176	8.50135	8.26523	4.82488	3.79842	8.90458	7.93476	11.6564	10.2067	6.20859	10.3892	5.81323	10.2381	12.6301	3.74099	6.87163	9.14164	8.86364	7.21245	5.5552	8.28904	8.71949	5.95463	13.0779	6.94121	4.83548	6.19423	11.3566	5.50801	6.86078	11.8644	3.49607	5.3593	8.98436	4.52146	9.0471
	European American	9.96256	7.05806	8.65984	10.2293	6.48423	12.0422	11.5456	6.62528	9.74735	4.61266	12.6726	5.21685	12.0916	8.92259	8.87549	4.86146	3.1578	9.19075	7.79798	12.3611	9.81337	5.42074	11.1657	7.59987	9.95201	12.5615	3.75463	6.61543	9.50094	9.18596	7.88064	5.74497	9.41075	9.91047	6.3549	12.8065	7.08798	4.82333	7.24915	11.772	5.52519	8.57157	12.3165	4.26963	5.87589	9.19117	5.21379	11.4304
	African American	9.0436	8.12652	9.09331	9.72374	6.68868	11.059	10.4648	6.51525	9.60246	5.57464	13.1645	5.17807	9.82184	9.51338	11.7513	5.23501	3.66205	9.48563	7.9193	12.4139	11.4267	5.45228	11.8067	7.31195	9.68025	12.6251	4.58949	7.47014	9.01746	10.0439	7.70416	6.61261	9.53912	10.0619	8.03276	13.1702	8.38736	5.73762	7.74662	12.3346	6.95512	9.11473	12.5289	5.19457	5.68598	9.22072	6.07184	9.98391
	European American	12.8353	6.83177	9.02997	9.26237	7.17751	12.0283	11.1166	6.19978	9.5268	5.44725	12.8997	5.75115	10.336	8.68304	7.75795	5.94014	3.90307	9.07255	7.96468	12.6177	10.4443	6.53271	10.5762	7.22698	9.67505	12.6112	3.82437	6.45164	8.29958	9.26731	7.72911	5.651	9.36737	10.1509	6.9311	12.9161	6.99462	4.34555	7.21829	9.78712	5.92651	8.00118	12.5689	4.30771	5.67767	9.24678	5.06293	10.1531
	European American	8.05884	6.8092	9.13792	9.689	7.19764	11.3755	11.2968	7.05385	8.94187	4.23994	12.1494	5.50398	9.83818	8.55518	8.44029	4.64651	3.5833	9.05399	8.00184	11.4553	11.6788	5.0758	10.0187	7.187	9.94998	12.6481	4.59639	7.0815	8.59611	9.40952	7.44704	6.0615	9.04337	9.46073	6.12662	13.5393	6.87619	4.7026	6.66099	11.1663	5.86568	7.25345	11.8217	4.48838	5.69492	9.21393	5.3975	9.81061
	African American	8.06473	7.23822	8.63203	8.70747	6.79493	10.7695	10.7935	5.53329	9.28984	5.43212	11.3714	5.861	9.24247	8.50014	9.1851	6.13579	4.33063	9.5771	7.0094	11.8996	9.53583	6.71418	11.5249	6.98855	9.59422	12.1832	4.06304	6.75759	8.95098	9.08927	7.62574	5.80132	9.76689	9.83204	6.89516	12.9149	7.52481	4.88797	7.41191	10.905	6.55183	14.041	12.4297	4.69194	6.31628	9.33153	5.49518	9.43093
	African American	7.65279	7.399	8.4469	9.36471	6.83611	10.6684	11.1846	7.02717	9.40049	4.2124	11.8388	5.27617	10.4568	9.05961	7.4939	4.01043	3.86023	9.50814	7.68173	12.0196	9.57494	4.91318	11.5527	5.953	9.32214	12.6113	3.98323	6.52382	9.36099	9.0034	7.78651	6.21429	9.37924	9.3502	5.99811	12.6321	7.50678	4.38779	7.33688	11.0257	5.54823	7.30627	12.6132	4.47456	5.52404	9.37134	5.28306	11.1035
	European American	10.1238	6.19888	8.61637	10.6453	7.04212	12.3571	11.6485	7.63786	8.9701	4.60642	12.5844	4.20226	11.8117	8.32657	7.99862	5.20427	4.90766	9.82298	8.05698	11.9839	10.3555	6.30715	11.4513	7.5377	10.0105	12.6315	3.65185	6.78166	9.02996	9.3559	7.70851	5.57436	8.59962	9.83091	5.94772	13.0317	6.98161	4.50138	7.14595	11.4959	5.08349	8.36661	12.1845	4.48724	5.83138	9.2749	4.54458	11.4604
	African American	11.982	7.90083	8.63842	8.96896	7.45271	11.892	10.9459	6.18831	10.0189	5.75238	11.8502	6.7659	10.7851	8.93268	9.74195	5.52086	3.80515	9.77705	7.66731	12.641	10.567	6.40609	11.3979	7.72417	10.4088	12.5362	4.60955	6.97652	8.8963	10.692	7.9754	6.61474	9.54639	9.86615	6.9475	13.804	7.8883	5.15662	7.86276	11.935	6.56681	11.3062	12.5429	5.07252	6.33523	9.50829	5.73137	11.7297
	African American	7.11931	6.23173	8.46258	9.64616	6.5544	11.6414	11.1897	6.32399	8.82899	3.986	11.5499	4.46554	11.3162	8.43227	7.43522	4.68729	3.24016	8.66633	7.56685	11.9237	9.3883	5.02324	12.1378	6.96959	9.5138	12.5159	2.75038	6.05106	9.60522	8.52352	7.3637	5.86418	8.53567	9.41237	5.76774	12.6067	7.04047	3.83232	7.71099	11.08	4.96571	6.72191	12.2986	3.7187	5.51157	8.76839	4.08646	9.84895
	European American	9.49102	6.288	8.13782	9.09895	5.99684	11.028	10.941	6.18254	8.77917	3.23388	12.131	4.39048	10.3197	8.45688	9.35046	4.86218	5.08179	9.01897	7.26292	11.4439	9.07127	4.37079	10.9691	7.26108	9.48892	12.5894	6.02063	6.21065	8.58373	9.77328	7.3059	5.17363	8.19883	9.80911	5.46172	12.5119	6.38178	3.63077	6.74244	11.5307	5.25539	8.04984	11.6234	3.5671	5.6313	8.67247	4.46625	10.7411
	European American	6.71879	6.34318	8.62062	9.99326	6.46331	11.3863	11.2198	6.16407	9.23147	4.16624	12.7865	4.85534	10.0809	8.76024	8.26452	4.9686	2.86886	8.78305	7.73949	11.9797	9.73129	4.21119	11.1352	6.87568	9.75726	12.6212	3.12486	6.00096	9.1148	9.02152	7.57901	5.24146	8.71104	9.60867	6.53813	13.0332	7.02748	4.25073	6.99004	11.0406	5.37866	6.9083	12.1849	3.95061	5.8589	9.11237	4.5343	9.73411
	African American	9.63082	5.48456	8.39488	9.88801	5.93278	11.7297	10.8506	4.99318	8.06263	3.69043	11.5155	4.20226	8.75271	7.74873	7.44971	5.53532	3.71058	8.27736	7.54663	11.5622	10.2491	4.2669	10.1431	7.67382	8.94847	12.4137	3.13475	5.97774	8.17025	8.48213	7.10635	4.83149	8.00787	8.93127	5.44853	13.2716	6.22704	3.63077	6.10006	9.85713	5.22278	7.42798	12.1936	3.08826	5.20643	8.71681	4.05977	9.93607
	European American	14.8723	7.253	8.8119	10.1935	7.49562	12.5316	11.1882	6.2387	9.2836	5.20245	13.1538	5.69197	9.71487	9.00085	8.16992	5.72707	5.11531	8.61085	7.92491	12.6989	11.1705	7.18854	11.1163	8.34622	10.1781	12.7069	4.73819	7.01252	8.36449	10.4229	7.90385	5.79937	8.81771	10.1323	6.74902	13.7088	7.02672	4.47088	6.79684	10.9747	5.93506	9.37566	12.095	4.88951	5.98591	9.59243	5.30552	10.0041
	African American	11.3698	6.30617	8.06471	8.75672	6.43822	11.8363	11.2217	6.12017	9.05432	3.81376	11.3932	5.15656	9.24535	9.16626	7.84037	4.37371	3.32585	8.67042	7.40086	12.2574	9.37273	5.37836	12.1422	7.18695	8.9956	12.6001	2.89566	6.99721	9.42821	10.1892	7.51276	5.77791	8.74557	9.43546	5.91151	12.7889	7.4665	4.93966	7.127	10.8441	5.58882	9.58484	11.8829	4.04752	5.54054	9.09812	4.89136	9.99094
	African American	6.78008	6.69359	8.72737	7.3018	6.49643	12.3031	11.2952	6.43733	8.80499	4.28664	11.4448	5.68362	10.4571	8.9508	7.75188	5.37081	4.05589	9.21596	7.74364	11.9266	9.73077	7.10016	12.2237	7.05635	10.4463	12.7691	3.92254	6.82259	9.91829	9.07779	7.51156	5.60074	8.76241	9.40602	6.60466	12.4731	6.36918	5.54317	6.49511	10.8408	5.83584	7.79786	11.9217	3.24114	5.65489	8.76066	4.66169	10.8466
	European American	6.59879	5.98943	8.69682	9.58181	6.32631	10.6953	11.6041	6.63278	9.11159	5.07987	12.3598	5.1987	10.4014	8.56521	7.06082	4.01043	3.34759	8.62374	7.86986	11.7405	9.90875	5.02776	11.205	6.85892	9.75345	12.501	3.06956	6.4512	8.29104	8.76734	7.42196	5.31019	8.11965	9.60565	6.15088	12.551	7.50012	4.49369	6.72597	11.4422	5.10421	6.77343	11.5598	3.75351	5.49023	8.98414	4.43769	11.1974
	African American	6.96462	6.37747	8.44128	10.3814	6.6787	12.0536	11.4685	6.88414	8.87522	4.30556	11.1479	5.27294	12.0916	8.77777	6.97019	4.96425	3.62718	8.75298	7.9544	12.0067	9.68721	5.8092	12.5898	7.302	10.0983	12.6333	3.81342	6.86617	10.6026	10.285	7.52487	5.70537	8.44931	9.61703	6.05903	12.9098	6.60562	4.19449	6.88824	10.878	5.66098	8.05837	12.4674	3.6186	5.55577	9.06676	4.47524	11.035
	African American	9.17171	6.47102	8.96989	8.82074	6.80391	11.315	11.6361	7.50266	9.09592	3.83162	11.4693	5.86236	11.4985	8.84467	8.18523	5.21295	3.68963	9.19872	7.53864	12.3106	10.2746	7.17015	12.6711	6.23013	9.81111	12.5581	3.83764	6.52344	9.15094	9.57366	7.82449	5.7201	8.92391	9.27713	6.6412	12.304	7.17075	4.8032	7.32107	11.2207	5.63828	7.96048	12.1439	3.78097	6.06348	9.27303	4.7593	12.0071
	European American	15.2339	6.09511	8.79993	10.1585	6.82348	12.4769	11.4483	6.17452	8.89604	5.49515	14.0011	5.42002	11.3177	8.28879	8.37032	6.46507	3.7923	9.01605	8.12963	12.7695	9.68779	6.83842	11.465	8.88788	10.187	12.7337	3.39046	6.44872	9.03261	10.5719	7.86716	5.44076	8.27204	9.82377	6.17305	13.2461	6.94068	4.74205	6.48377	10.9467	5.27266	10.3415	12.0231	4.20117	5.64035	9.04341	4.36174	10.2391
	European American	10.3141	5.99386	8.52919	9.95839	6.75507	12.1282	11.4704	6.83741	8.73073	3.26343	11.7167	5.08617	10.3038	8.59208	8.38461	4.71248	3.38228	9.15102	7.8862	12.0378	10.3072	7.94388	10.7801	8.1605	10.0858	12.6204	3.13034	6.25203	8.36707	8.50988	7.49592	5.68187	8.41873	9.52075	6.3476	12.9815	6.75953	4.56486	7.07184	11.7944	5.5421	7.20098	11.8055	3.80692	5.36301	9.01287	4.30715	10.1465
	European American	13.9108	6.91719	8.34541	9.60364	6.64629	12.1551	10.988	7.83557	8.94636	4.07135	11.3793	5.93348	9.40678	8.87335	8.85326	4.98478	3.55306	8.81014	7.90858	12.4982	9.77379	7.62036	10.6159	7.87175	10.0824	12.6338	3.99881	6.50786	8.82478	9.88805	7.71463	5.23751	8.77502	9.24357	6.82927	13.091	6.56521	4.84266	6.72581	11.7062	5.61161	7.7285	12.048	3.80548	5.63183	9.10325	5.09289	10.2185
	African American	7.82562	5.97957	8.56666	10.6453	6.27811	11.8459	11.2952	7.09629	8.66716	6.28199	11.0353	4.79528	10.1172	8.00194	7.47301	4.30003	2.98188	8.78948	7.9777	11.7482	9.59392	5.42011	12.2961	7.46591	9.3685	12.5521	3.47991	6.10015	9.34001	9.06009	7.32902	5.38806	8.40919	9.83598	5.83671	12.7869	6.22704	3.92612	6.28455	11.6809	4.88599	7.90326	11.5032	3.37126	5.21534	8.71337	3.99537	10.5627
	African American	7.77925	5.91961	8.5211	9.51586	6.41386	12.0879	11.2444	6.25071	8.579	3.43231	11.0224	4.20226	9.9799	8.25818	6.89171	5.6387	3.61762	8.8824	7.80797	11.655	8.9788	6.07942	11.8403	6.55461	9.44749	12.5907	3.00498	5.66526	9.13574	9.09388	7.39732	4.83149	8.64053	8.90925	5.67188	12.5399	6.25887	4.70919	6.61098	10.025	5.44639	8.05787	11.963	3.22641	5.49326	8.74312	4.12455	10.6401
	African American	8.15053	7.33884	8.06471	7.68712	7.09277	8.80617	11.1365	6.3168	9.7116	3.72063	11.9032	5.7443	9.70397	9.24416	8.65689	5.17998	3.71389	9.2333	7.72899	11.9156	9.7593	4.25876	11.3744	5.65909	9.65051	12.6414	3.5923	7.69667	9.09435	9.26526	7.91107	6.13712	9.77734	9.29845	5.98737	12.4753	7.46972	4.90923	7.79994	11.0294	6.28584	7.18326	12.6403	4.34083	5.92417	9.51942	5.40102	9.78262
	European American	8.82084	6.72643	8.77905	10.2407	6.8865	11.8727	11.2688	6.42331	9.25748	3.60363	12.5737	6.39024	11.0215	9.19775	8.39661	6.72902	3.91042	8.73334	7.8874	12.4164	9.60398	5.58917	10.8868	7.09225	10.581	12.4619	4.54925	7.13854	8.77889	9.16611	7.81416	5.78002	8.72646	9.89563	6.30356	13.1435	7.5866	4.93972	6.59606	11.5772	5.88915	8.54338	11.909	3.86113	5.7104	9.32751	5.3343	11.1683
	African American	8.88798	6.99428	8.61542	9.35491	6.83113	11.6814	11.5122	6.54893	9.63436	4.12395	11.4736	5.52574	9.2824	8.65197	8.87081	5.01053	3.20545	9.37723	7.66215	12.7107	9.1064	6.2797	12.2985	6.56928	9.51354	12.7691	3.6458	6.31127	8.80805	9.27886	8.0442	6.18603	9.60801	9.55597	6.75857	12.6918	7.19482	4.88273	7.71093	11.8096	5.51748	8.90178	12.6137	3.79655	6.17995	9.52209	4.55698	10.5053
	European American	10.2724	6.51942	8.26876	9.86975	6.19189	11.7579	11.4402	6.16446	8.76837	4.34269	12.4273	4.43422	10.6853	8.88612	8.45118	5.30135	3.5005	8.94932	7.64674	12.0983	8.98649	4.26601	11.4609	7.36142	9.59445	12.5823	3.10727	5.93218	8.2209	9.41772	7.64746	5.45125	9.07591	9.77852	5.78472	11.2947	6.47484	4.4037	6.74397	11.6483	5.64361	8.67597	12.3989	4.51237	5.59369	9.00497	4.66285	10.7081
	African American	7.83631	6.55869	8.48998	8.91563	6.79752	10.5497	10.5997	6.24683	8.77758	4.16851	11.9874	6.13448	10.6203	8.91209	8.50704	6.66236	4.63227	9.22216	8.00203	12.129	9.85783	6.76293	11.7825	5.7037	9.30502	12.5295	4.0971	6.78374	8.98413	8.75397	7.23225	5.67323	9.33515	9.34258	6.88069	13.2566	7.02626	4.78371	7.03221	9.93767	5.4198	7.16002	12.2489	2.51254	5.87123	9.24728	4.57803	10.5388
	European American	7.7369	6.85538	8.73973	9.52913	6.46512	10.7306	11.0706	6.69179	8.94997	3.58227	12.2087	6.67093	10.5631	8.50019	9.21863	6.50239	3.67858	9.00051	7.67343	12.1237	10.6435	6.69624	10.8093	5.75096	9.7064	12.6419	4.60186	7.09836	8.68072	8.64003	7.623	6.59491	9.08682	9.21435	7.22849	12.845	7.10766	4.53669	7.06987	10.8774	5.61929	7.25591	12.3667	3.9107	5.98962	9.12805	5.0932	10.6887
	European American	9.87132	6.30594	8.61847	7.75371	6.51174	12.0483	11.4923	7.5224	8.42056	3.25963	11.8315	5.17798	9.56508	8.83714	7.86154	5.756	4.07507	8.93962	7.84895	11.6501	9.38493	6.8036	10.1483	7.71874	9.89225	12.617	3.69884	6.49122	9.19043	8.90237	7.38454	5.22734	8.03228	9.51432	6.34661	13.4796	6.63797	4.90401	6.71357	10.8923	4.98724	7.13697	12.6275	3.77998	5.52174	8.99286	4.5212	9.94454
	European American	14.2978	6.57037	8.68539	9.79639	6.85065	12.0078	11.109	6.00109	9.59024	3.59943	12.6723	4.77631	10.9698	8.56387	7.27406	5.8029	3.34778	8.82109	7.89846	12.5077	9.5452	5.25226	10.6393	7.28827	9.99339	12.6743	3.63229	6.14277	9.24227	9.57377	7.87742	5.96503	9.10037	9.34076	5.9464	13.1072	7.77825	4.2063	7.27664	10.9908	5.77615	8.96229	12.4035	3.98557	5.84122	9.43117	4.84144	10.1123
	African American	7.12202	6.09417	8.40406	9.72823	6.45407	11.1495	11.2739	7.09258	8.95748	4.34643	10.9459	5.23037	10.2435	8.30537	7.56425	4.72281	3.90712	8.93777	7.71716	11.8586	10.0341	5.77681	11.6732	6.75051	9.95083	12.5359	3.78102	6.69273	9.1309	9.01469	7.56858	5.67459	8.01012	9.4613	6.11504	12.727	6.32751	4.4783	6.68632	10.9275	5.21229	13.8754	12.0485	3.47297	5.55949	8.85829	4.52282	11.4003
	European American	6.98836	6.6688	8.75847	6.94814	6.5249	8.54851	10.482	6.62882	8.81708	4.2843	12.1853	6.02968	10.0271	8.53547	8.54655	5.00779	3.32552	8.52679	7.65761	11.749	9.35258	5.28946	9.78465	5.87371	9.97278	12.5646	3.91459	6.42614	8.59573	8.7535	7.47197	5.61008	8.77849	9.41915	6.29999	12.3305	6.88186	4.2937	6.68075	10.6999	5.68198	6.56417	12.0533	3.17123	5.55885	8.96059	4.89711	10.4474
	African American	15.2339	6.91968	8.48078	9.70319	6.51388	12.2709	10.9422	5.39964	9.28148	5.28957	12.19	5.6465	10.2253	7.95116	9.16987	4.7176	4.17969	9.35262	7.12773	12.7874	9.59759	6.10388	12.1427	7.63232	10.0062	12.5831	2.92414	7.04559	6.93548	9.6727	7.56443	5.54488	9.50587	9.83569	6.30147	12.9252	7.15191	5.0634	6.96896	11.3026	5.6804	9.00826	12.1187	3.94486	6.1545	9.06737	4.99413	10.1652
	European American	9.0893	6.4479	8.11016	9.42949	6.5995	11.3953	11.2277	5.787	8.67384	3.84321	11.659	6.21626	9.67187	8.45027	8.25039	6.17402	4.01029	8.86473	7.50371	11.5589	9.0073	5.74071	10.5814	7.89815	9.85006	12.4475	3.5316	7.0402	8.75728	9.6442	7.43118	5.16282	8.63295	9.63332	6.39981	12.6388	6.72598	4.72216	6.80701	10.8886	5.20741	9.05936	11.8289	3.35461	5.48283	9.01206	4.91944	9.96507
	European American	8.5011	6.80772	8.67697	10.4558	7.09275	11.9562	11.318	6.29303	9.05169	4.99246	12.7935	6.04105	11.2936	8.98856	10.2096	5.0865	3.40439	8.98916	7.60668	12.249	9.94427	6.14454	11.1356	7.20976	10.2641	12.5624	3.6904	6.55387	7.26346	10.0497	7.58533	5.22838	8.24453	10.6809	6.23564	12.6963	6.98588	5.36134	6.8915	10.811	5.77429	8.74581	12.1056	3.86725	6.67901	9.27761	5.04027	11.2438
	European American	7.7247	6.55078	8.43848	9.50078	6.76589	11.5109	11.2382	6.8851	8.69804	4.00372	12.2883	6.07005	9.62699	8.73365	8.24507	5.02275	3.28839	8.77051	7.81133	11.4381	10.2424	5.66698	10.8318	7.18031	10.2135	12.6723	3.57607	7.24037	9.03842	8.19407	7.68934	5.29806	8.68876	9.26553	6.56708	12.3012	7.03801	4.76697	6.97364	11.2569	5.77597	6.8657	11.929	3.9573	5.75878	9.07781	4.67638	8.50172
	European American	11.627	6.06256	8.38117	9.7952	6.59059	11.9291	11.0683	6.2006	8.67995	3.50709	12.8883	4.39373	11.2502	7.85713	7.94972	4.93065	3.43678	8.36969	7.53876	12.2437	9.56031	4.78545	10.7422	7.10402	9.81635	12.5147	3.42449	6.91544	8.06377	8.84194	7.24444	5.75711	8.40121	9.00727	5.44853	12.6849	7.38278	4.32614	6.73789	11.1613	5.08728	8.33127	11.4279	3.98285	5.58433	9.1268	4.35018	12.0388
	African American	6.69649	6.6375	8.24826	9.14446	6.22456	10.5521	10.8752	6.03064	8.91251	4.21468	11.3349	5.10335	11.0179	8.42724	8.01369	6.32298	3.13492	8.64209	7.19723	11.5811	8.91121	5.39396	11.4926	5.98099	9.29715	12.3549	3.39512	6.48473	8.9087	9.14544	7.46474	5.62375	8.57001	9.00686	6.04103	12.6433	6.93984	4.29893	6.73123	11.3957	5.49302	7.46737	11.9115	3.74748	5.41739	9.00201	5.25679	11.1673
	African American	13.5056	6.03444	9.28689	9.72686	7.38186	12.7155	11.4995	6.50696	9.09992	4.87688	11.6814	5.1517	10.0832	8.85372	7.50326	4.91327	4.21174	8.91234	8.21235	12.8994	10.2323	6.73258	12.2774	8.17114	10.6095	12.5618	3.34329	7.03009	9.54166	9.95588	7.84653	5.54279	8.00935	10.0007	6.9253	12.9067	7.1116	5.19403	7.16497	10.8606	5.55335	9.60477	12.0768	4.10051	5.72316	9.21114	5.20664	10.8265
	European American	8.21571	7.90819	8.79868	8.4519	7.08756	10.0563	10.2314	5.4856	9.82148	4.43288	12.406	6.05337	10.5134	7.92848	10.9443	5.75906	4.44003	9.36689	7.29262	12.6955	9.26135	5.01778	10.5082	6.28043	9.94793	12.0454	4.12796	7.41181	8.27742	8.37902	7.81881	6.20629	9.38276	9.78487	6.17233	12.6316	7.36276	4.23299	7.92597	11.5441	5.95767	7.57396	12.0163	4.7265	6.37441	9.45525	5.66123	10.3088
	European American	7.72993	6.52482	8.40209	10.0229	6.59118	11.7346	11.4545	7.83557	8.61326	2.86119	11.6232	4.73028	10.1738	8.54436	7.34215	5.18417	3.46801	8.27758	7.69509	11.8992	9.19204	4.57252	10.3626	6.64934	10.2632	12.5077	3.88359	7.27519	8.2744	8.65776	7.31913	5.33143	8.42509	9.05258	6.08157	13.2245	6.69657	4.71583	5.91419	10.8913	5.08522	6.73408	11.6511	3.4628	5.48421	9.02406	4.54086	10.7806
	European American	6.42375	6.11993	8.85679	7.37829	6.53037	8.96129	11.1026	7.31147	8.78597	3.52525	11.9466	4.64301	8.88838	8.4497	7.22214	5.04269	3.02528	8.45885	7.93088	11.3294	10.6207	5.03906	10.5798	5.52879	10.0264	12.6798	3.65374	6.58351	7.6684	8.64542	7.35605	5.31889	8.20591	9.07867	5.47127	13.5252	6.93438	4.97087	6.58196	11.7219	5.50896	6.03671	11.995	3.54641	5.63673	9.18245	4.56955	9.0741
	European American	10.1391	7.0899	8.90115	10.204	6.59414	12.0756	11.2003	6.62042	9.30418	3.05478	11.2124	5.38907	8.89374	8.76094	9.30756	5.7347	3.0591	8.83264	7.54177	11.9856	9.26426	6.47228	10.8935	7.69855	9.79996	12.5596	4.15648	6.78262	8.26974	9.0742	7.65637	5.61788	8.965	9.71225	6.16553	12.6929	7.18179	4.57829	6.94937	10.4813	5.25176	8.35867	12.4299	3.77267	5.63827	9.24478	5.45333	9.12933
	African American	7.89495	7.0675	8.47987	8.8853	6.72423	9.90262	11.2981	6.4304	8.67947	5.14667	11.5431	5.05489	10.2037	9.35883	8.26166	5.88583	4.03359	9.65537	7.77651	12.076	10.473	5.35659	11.6745	6.08144	9.26269	12.6276	4.14145	6.67043	9.69461	8.85431	7.33152	6.29908	8.97101	10.358	6.80137	13.0124	6.97624	4.7494	6.84933	10.5214	6.06089	6.74239	11.8645	3.88462	5.60789	9.27895	4.74505	10.5261
	African American	6.66933	6.87531	8.58753	9.73825	6.65758	11.4911	11.3769	6.34428	8.99817	4.07148	11.2923	5.89096	10.4008	8.858	8.49998	5.37966	3.39831	9.15015	7.75185	12.0572	9.16829	6.19891	11.6648	6.61015	9.75249	12.6275	3.67	6.83134	9.15918	9.65608	7.51581	5.724	9.20947	9.35398	6.77568	13.3731	7.10225	4.84823	6.42436	10.9214	5.80879	8.10831	12.0937	4.21637	5.60711	8.79832	4.3915	11.3059
	European American	10.1294	6.30236	8.40528	9.89138	6.82355	12.0979	11.4444	6.41219	9.09958	3.21045	13.182	5.97667	10.7345	8.26112	8.07506	5.2783	3.15892	8.93651	7.43803	12.3333	11.2895	5.22984	11.0833	6.93716	9.96235	12.5951	3.94444	6.21871	10.272	9.16301	7.48388	5.5607	9.01541	9.49677	6.16089	12.5876	7.14289	5.17549	6.67843	11.6869	5.72062	8.48117	12.3178	3.73861	5.65174	9.10877	4.70005	10.0416
	African American	8.27825	7.62816	9.16885	10.1396	7.12387	11.4693	11.2255	6.42093	9.93664	5.02494	11.9081	6.48774	9.82481	9.21128	9.36085	7.06784	4.05999	9.32653	7.69351	12.3878	10.5073	7.37587	12.6359	6.84282	9.78604	12.6311	4.4181	6.90448	9.00277	9.46944	7.75017	6.35665	9.58391	10.6809	7.77864	13.1053	8.38736	4.89843	8.07101	11.5227	6.56896	7.92268	12.6827	5.26163	5.98562	9.73324	5.64582	10.6574
	European American	8.87036	6.46752	8.45936	9.53215	6.8943	11.7609	11.3124	5.9449	8.79625	3.68822	12.1691	5.54241	9.67516	8.68045	8.15612	4.98378	3.49518	9.04045	7.681	12.096	10.0875	7.59123	10.371	7.15334	9.58602	12.691	3.5964	6.52922	7.91871	8.69026	7.51187	5.37689	8.73991	9.61816	6.73321	12.7852	6.63503	4.33655	6.99694	10.6537	5.31269	6.88897	11.939	3.8683	5.63925	9.09772	4.60723	9.81825
	European American	14.8759	7.08421	8.84148	10.4062	7.14649	12.548	11.6635	6.36011	9.19583	5.8292	12.4909	5.16258	10.6194	8.61008	8.47509	5.09887	3.6321	9.10376	7.85084	13.1232	9.89295	5.4769	11.7618	9.02601	10.225	12.6907	3.40706	6.96417	8.72638	8.4696	7.85404	5.5033	8.80775	10.4826	6.69431	12.8737	6.94096	5.34143	6.59084	11.6358	5.59789	7.15944	12.3833	4.36891	5.95244	9.23648	4.96056	11.26
	African American	8.91286	6.90628	8.91695	9.37591	7.33095	11.7299	11.0209	6.3391	9.46788	3.51689	11.0057	5.89184	9.85641	8.4103	7.9045	5.65361	4.5772	9.13229	7.54439	12.4168	9.32364	5.91046	11.9348	6.79554	10.1499	12.4982	5.70659	7.18889	8.58677	9.685	7.6981	7.07146	8.89786	9.48102	6.4562	12.5489	7.54034	4.69494	7.5424	11.8669	6.22355	8.74025	11.9434	4.82671	6.20523	9.50652	5.23959	10.3937
	European American	15.2339	6.26815	8.49915	9.44058	6.56448	11.8652	10.7526	4.99318	9.16587	4.8664	14.0055	5.70521	9.43691	8.46684	8.13818	5.47021	2.83459	9.07129	7.60928	12.3787	10.3689	6.50234	11.3078	7.17653	9.85159	12.5735	3.42417	6.96811	8.74239	10.2471	7.68969	5.82889	8.80207	9.81958	6.56503	12.7019	7.73961	4.7377	6.62719	11.5302	5.6883	9.13782	12.3569	4.05612	5.57398	9.18929	4.93168	9.78984
	European American	9.51551	6.94147	8.87986	10.1435	6.96075	11.8485	11.5667	6.72736	9.17797	4.78585	12.4369	5.86203	10.8633	8.64979	8.34115	5.33579	3.67322	9.03349	7.78065	12.4524	10.3079	5.69048	11.8384	8.76028	9.65296	12.7098	4.14353	7.63854	8.31061	9.70879	7.6559	6.0454	8.97429	10.0585	6.69135	13.1209	7.34208	4.70863	7.16908	11.6369	5.87964	7.94275	12.1272	4.16416	5.72931	9.34048	5.21362	11.4004
	European American	7.64213	6.72727	8.33368	8.62925	6.37107	10.2432	11.0399	6.3843	8.92312	3.81993	11.8835	4.76433	9.75335	8.37355	7.83579	5.16978	3.21727	8.44404	7.51435	11.6747	9.8484	5.3893	10.5848	5.8449	9.80288	12.3911	4.05963	6.75756	8.6407	8.25108	7.52874	5.72555	8.72965	8.64441	6.27859	12.2414	8.11436	4.3224	6.65587	11.0276	5.40637	6.66408	12.0479	3.67568	5.79078	9.1433	4.88896	9.0546
	African American	7.95078	6.27892	8.87307	10.2156	6.90572	11.9165	11.3961	6.55335	8.97107	3.43279	12.5431	5.31752	10.6302	8.78916	7.64808	4.84124	3.78219	8.91236	8.1424	12.2837	10.4551	6.00999	11.5968	7.4368	10.4247	12.5645	3.67774	7.17738	9.7179	9.53039	7.73646	5.75565	8.59469	9.65756	6.49295	13.1609	7.21337	4.49972	6.78207	11.0718	5.47536	8.05893	12.1303	4.27864	5.79844	8.93153	4.3948	11.6467
	European American	14.8775	6.19354	8.5238	6.6123	6.65251	12.4281	11.4723	5.83494	8.80799	9.72095	14.0776	4.90375	10.41	8.32488	7.29383	6.50489	3.98447	8.80073	7.90365	12.975	9.91618	5.87455	12.8406	9.02601	10.0139	12.6215	3.27806	6.92783	9.07566	11.4406	7.51734	4.88138	8.23983	10.3551	6.5497	12.5233	6.22704	4.54587	5.89885	10.7129	5.41248	12.6085	12.0822	2.60562	5.52853	8.71885	4.43753	11.3345
	African American	13.4441	6.57132	8.83566	9.64255	7.33405	12.1867	11.3466	6.68283	9.22802	5.74225	11.9414	5.34698	10.547	8.78078	7.78622	5.16159	3.80546	9.37737	7.68713	12.3186	10.0894	6.08219	12.3244	7.4	9.99764	12.6262	4.48049	6.73853	9.74216	9.78648	7.83832	6.12045	8.7193	9.99369	6.7412	12.98	7.23408	4.71423	7.13644	11.7814	5.6834	9.00415	12.4077	4.23103	5.91725	9.1399	5.63975	10.8307
	African American	9.06258	5.73319	8.40341	10.6453	6.42876	12.4982	11.5727	7.07295	8.46832	3.25426	11.6765	4.20226	10.6574	8.2984	6.83514	5.22236	3.28609	8.46802	7.73379	12.3314	8.7519	5.60164	10.5566	7.62245	9.90551	12.6027	2.91176	6.91002	9.4725	9.2556	7.33308	5.08069	7.86088	9.19228	6.05996	12.5209	6.4816	4.60277	7.00319	10.2685	5.09034	6.03671	11.4573	2.76591	5.59484	8.67289	4.44936	10.7574
	African American	7.22146	8.57499	8.6828	9.05511	7.45609	10.4885	11.0436	6.96233	9.65815	4.91519	12.8951	6.83972	12.0514	9.37576	11.7513	6.71908	4.86192	9.94653	7.6895	13.1423	11.2507	7.07669	11.9914	6.5651	9.76819	12.6858	5.97333	6.73396	9.95578	10.6932	7.90302	7.07432	9.45755	9.07688	6.88572	12.7887	7.76867	5.44546	7.42618	11.6945	6.93212	9.55419	12.091	4.41622	5.58331	9.41245	6.23539	12.1432
	African American	6.34712	6.00519	8.35245	9.76646	5.88652	11.2462	11.1299	5.97858	8.62875	3.11466	11.2081	4.79352	9.63271	8.86267	7.1222	4.82917	3.30806	8.20757	7.48441	11.474	9.35462	4.23656	12.2291	6.20874	9.61859	12.5273	3.63101	7.15529	8.01129	8.31512	7.44827	5.30154	8.19883	8.74141	5.91731	12.509	7.00896	4.17096	6.50636	10.1682	5.22863	6.54206	11.7053	3.47014	5.82961	9.01516	3.98973	10.8806
	European American	7.03931	6.79714	8.62815	9.54018	6.45124	10.8778	10.9783	6.4556	9.42657	3.86952	12.1517	5.33396	10.5085	8.59117	8.75161	5.29998	3.05152	8.72133	7.55386	11.8856	9.42742	6.05122	10.0567	6.39941	10.0648	12.3015	3.80722	6.672	9.15237	9.18207	7.72578	5.72583	8.76363	9.37316	6.4476	13.1064	7.73174	5.1555	7.43398	11.9422	5.7722	7.02433	12.1116	4.39267	6.4266	9.33547	5.07925	9.37802
	European American	8.59996	6.81778	8.78433	10.0255	6.88391	11.6456	11.5162	6.72806	9.12422	4.3099	12.2208	6.03594	10.3011	8.81965	11.0738	5.66615	3.66491	9.10292	7.76414	11.9006	10.1576	5.86662	11.0044	7.21161	10.2761	12.6228	4.18257	7.15214	8.51645	9.25837	7.68997	5.72776	8.82807	10.0291	6.14058	12.9261	7.13038	4.59917	6.85726	11.6409	5.68715	8.86317	12.1985	4.10138	5.99011	9.1902	5.08452	9.60752
	European American	9.84697	6.64953	9.00324	9.68609	6.06223	11.5268	11.2239	5.61612	9.05724	4.21995	12.434	5.43669	9.20128	8.8243	8.14565	5.49696	3.99762	9.04185	7.77281	12.0608	9.52547	5.23498	11.1356	7.78717	9.83868	12.469	3.57916	6.48125	8.6143	9.07629	7.69854	5.82747	8.64368	9.5508	6.13725	13.6765	7.22816	4.29889	6.96582	11.1668	5.40388	8.17643	12.1269	4.0192	5.85051	9.38659	5.12921	10.3295
	European American	9.1176	6.27139	8.24358	9.63282	6.51031	11.7632	11.2903	6.51126	8.44281	3.64215	12.6181	5.05388	10.2557	8.26471	7.59759	4.2632	3.64397	8.54207	7.76425	11.9765	9.41299	4.96156	11.065	7.17872	9.86217	12.2943	3.48446	6.74005	9.05849	8.36456	7.1407	5.10698	8.29174	9.50373	5.69885	13.0965	6.60388	3.90619	6.63027	10.4935	5.37992	6.95673	11.5189	3.74785	5.19965	8.89287	4.46049	10.9815
	African American	7.78183	5.92915	8.45313	10.2615	6.23926	11.733	11.5359	6.59505	8.64362	3.76336	12.4526	5.07643	10.0024	8.78597	7.46517	4.91301	3.50553	8.57797	8.01911	12.0651	9.1725	5.06508	12.2045	6.39779	9.80373	12.7149	3.03034	6.16736	9.35368	9.38336	7.77785	5.18101	8.39102	9.16964	6.16905	12.6698	7.03415	4.77555	7.20289	10.766	5.43997	8.16584	12.15	3.3702	5.70678	8.95882	4.14471	11.3302
	European American	6.73356	5.8906	8.5962	9.21945	6.31363	11.2807	10.9811	6.64592	8.70958	3.12152	12.4979	4.93166	10.3357	8.68824	7.33456	4.04896	3.68245	8.70698	7.66536	11.5976	10.1553	5.02153	10.4221	6.0538	10.1946	12.5377	3.29686	6.71449	9.4224	7.96284	7.18919	5.34051	8.17808	8.7067	6.143	13.2356	7.27528	4.67565	6.60967	11.0467	5.33579	6.19668	11.4133	3.74207	5.42571	9.10522	4.66655	10.294
	African American	6.58959	5.77875	9.01225	9.75958	6.83817	11.985	11.5236	7.11293	8.92085	4.07794	12.5113	5.05919	10.8162	8.91354	7.90445	5.16171	3.72622	9.26419	7.83219	12.0028	9.65223	6.05799	11.1907	7.08484	10.0545	12.7147	2.76553	6.53591	9.15576	9.79516	7.6963	5.6477	9.05213	9.18434	6.15794	12.325	7.12368	5.58187	6.79253	10.458	5.47073	12.8956	12.155	3.55784	5.92918	8.97181	4.38696	10.8686
	European American	12.0529	6.48343	8.79827	9.97174	6.79877	12.3396	11.59	7.83557	8.79057	3.25465	12.4635	4.80163	11.4074	8.80967	7.33312	4.88776	3.20479	8.67455	7.93915	12.4277	9.64076	5.24516	11.3622	7.59843	10.1299	12.6735	3.43848	6.14351	8.70249	9.04393	7.4529	5.46436	8.24744	8.99047	5.51382	13.5234	7.04825	4.51749	6.33828	11.2663	5.10556	7.74771	11.7415	3.49393	5.84135	9.09459	4.35758	11.5215
	European American	7.15775	5.87502	8.15272	9.28472	6.02214	10.9401	11.1675	6.06576	8.83672	3.84281	12.138	4.20226	9.34901	8.36247	7.78799	4.66453	3.29088	8.91205	7.69727	11.6381	9.50373	4.94946	10.8034	7.15822	9.51604	12.6125	2.9841	6.44225	8.38136	9.01975	7.39088	5.39528	8.65239	9.86796	5.84887	13.0023	6.33529	4.52932	6.76058	10.9605	4.82229	6.77051	12.0148	3.45686	5.66631	8.62069	4.32559	10.5422
	African American	8.37782	6.43789	8.28045	10.5012	6.22188	12.0953	11.4519	6.99987	8.83552	4.68898	12.552	5.44315	10.4517	8.61397	7.65576	4.27167	5.51705	8.9367	7.79908	11.8491	9.49986	6.833	11.3743	7.41651	9.42863	12.6111	3.63907	6.64356	8.94343	9.07266	7.49949	5.72536	8.69212	10.1474	6.40688	12.3119	6.22704	4.31133	6.7021	11.4748	5.10679	7.01735	12.1653	3.71378	5.45608	8.90397	4.57063	11.0271
	European American	8.16917	5.93237	8.71153	9.07932	6.63398	10.658	11.0405	6.96517	8.7733	3.84284	12.3765	4.52071	9.79376	8.40059	7.42755	5.03157	4.61798	9.00728	8.13899	11.4284	10.0606	6.32796	10.4293	6.31776	9.64702	12.5976	3.28293	6.40272	8.48179	8.63168	7.29886	5.47279	7.90044	9.27378	6.00766	13.2062	6.60568	4.4557	6.72329	10.4861	5.09095	6.9689	11.8597	3.84336	5.59376	8.79667	4.52857	10.7605
	European American	12.3267	7.22219	9.03668	10.1905	7.36147	12.4157	11.5237	6.34768	9.42264	5.72269	12.1968	6.70104	9.82547	8.67918	7.74529	5.10896	3.80217	9.2467	8.07061	12.4801	10.1299	6.28506	11.279	8.23394	10.1231	12.6558	4.12909	6.57113	9.22336	9.40103	7.91865	6.23817	9.43716	10.3595	7.46833	12.5189	6.68038	4.92992	7.06752	11.2729	6.26017	8.40604	12.2387	4.36449	6.08107	9.63719	5.47809	10.5358
	African American	15.2339	6.05594	8.63414	10.1537	6.66605	12.2717	11.2352	6.43952	8.81975	6.34191	13.6327	5.19944	9.45444	9.05307	8.59094	5.61391	4.08974	9.19806	7.71231	12.7441	10.4162	6.01243	11.4499	8.21564	9.62322	12.6514	3.00634	6.87716	8.97803	11.4252	7.56529	5.73497	8.3452	9.35125	6.26649	13.2524	7.06923	4.611	6.52384	10.7776	5.17406	10.115	11.9288	3.85431	5.70496	8.92706	4.28178	10.3192
	African American	10.4034	5.48456	8.45325	9.89886	6.26183	11.89	11.2586	6.60436	8.10876	2.8012	10.9811	5.2288	11.0909	8.62864	6.99831	5.25008	3.06794	8.41427	7.79792	11.6705	9.86628	6.33856	12.606	6.2583	9.7094	12.5642	2.97233	6.26172	9.55788	8.62285	7.21405	5.32855	8.34865	8.98246	6.25509	12.956	6.44958	4.55619	6.55128	10.5852	5.30972	6.927	11.9853	2.99062	5.16638	8.69075	4.0729	12.1432
	European American	15.1894	6.89247	8.80115	10.0118	6.84287	12.6971	11.5097	6.87546	8.82094	4.64757	12.3794	5.7864	10.6903	9.31547	8.43165	6.22056	3.90357	9.4397	7.81278	12.5109	9.85975	8.71416	12.2056	9.02601	10.6277	12.6586	3.93226	6.51928	9.26426	9.90209	7.67523	5.56052	8.75472	10.4748	7.65186	12.6775	7.4209	4.97035	6.76754	11.6031	5.84723	9.29963	12.0682	4.10773	5.74851	9.34795	4.67534	9.47384
	European American	9.44752	7.2378	8.66121	10.1422	6.64274	11.8679	11.3672	7.24867	8.86635	4.01837	11.6359	6.32808	9.96045	8.18257	9.16073	5.38966	3.64888	8.62096	7.75696	11.805	9.13517	5.75828	10.2164	7.5325	9.95721	12.6168	3.93807	6.93346	8.71073	9.225	7.64558	5.33969	8.56515	9.14049	6.23302	13.0105	7.35458	4.23799	6.19368	11.3973	5.66552	7.96808	11.8157	3.18864	5.79151	8.94327	4.88877	11.5169
	African American	7.82614	5.92158	9.08463	9.91268	6.18118	11.1931	10.9578	6.19976	8.45417	5.60907	11.4237	4.71462	10.3448	8.47877	6.9822	5.35037	3.62029	8.4095	7.99622	12.0198	9.1917	5.49812	11.7203	6.151	9.97981	12.5819	3.19528	5.97501	9.46741	8.579	7.11985	5.08718	8.66167	9.11769	5.92238	12.8804	7.08083	4.63898	6.7102	11.4183	4.88805	6.25384	12.3902	2.54581	5.74754	8.86899	4.44905	11.6885
	European American	10.7171	6.54405	8.60798	9.36316	6.55924	11.2918	11.2738	6.01682	9.01593	3.65638	11.8821	5.73443	10.0679	8.69191	8.23816	6.21705	3.87721	9.0764	7.62372	11.9921	9.7331	7.58949	11.0383	6.98432	10.0198	12.6231	4.66587	6.66855	9.08899	9.83451	7.52299	5.82509	9.00824	9.3831	6.63681	12.5089	6.82981	4.34791	6.84062	10.9772	5.54018	8.68644	12.5362	3.83302	5.71432	9.20854	4.81921	10.6715
	European American	8.30322	6.32854	8.55326	9.25288	6.0907	10.3414	10.9785	6.22229	8.93289	4.49212	12.5739	5.18621	11.0635	8.11474	9.97363	4.89053	3.53261	8.83783	7.29588	11.3762	9.26097	5.94217	10.4188	5.7552	9.46125	12.505	3.90376	6.48958	7.09389	8.50321	7.38281	5.44751	8.38354	9.25071	6.0898	12.6928	6.52294	4.48107	6.49061	10.6292	5.07898	6.56885	11.9023	3.40696	5.61478	8.86532	4.69698	9.64755
	European American	7.53781	6.07381	8.39979	9.68112	6.45386	10.8614	11.4485	7.16338	8.35918	3.1385	12.0002	5.4588	10.3524	8.3983	6.70227	5.07625	2.83285	8.11232	7.73441	11.2982	9.58497	5.61431	10.313	6.64039	10.0566	12.4989	4.1644	6.46385	9.63743	8.72806	6.97289	4.9724	8.02642	8.73269	5.98081	12.3865	6.69868	3.82309	5.87189	11.1549	5.44923	6.03671	11.7636	2.81629	5.37575	8.82279	4.08533	9.60355
	European American	8.42926	7.29316	9.05649	10.0576	6.76652	11.6307	11.3183	6.94123	9.54962	4.45882	12.8374	5.25517	10.5217	8.42349	8.64744	5.47357	3.8295	9.3717	7.76161	12.346	9.86645	5.78475	11.1775	7.07133	10.2371	12.5716	3.8805	6.38477	9.14401	8.72958	7.50194	5.59254	8.7916	9.28266	6.15666	13.0033	6.85196	5.47798	7.32757	12.0551	5.2567	7.33014	12.3525	4.3752	6.07078	9.24736	5.30891	10.7846
	European American	13.0907	7.28744	8.61122	9.52078	6.85473	11.1113	11.5004	7.14667	9.00744	4.40952	12.4987	5.53088	9.74908	9.51338	8.48988	5.81676	5.51705	9.71663	7.9639	11.7492	10.2613	11.0689	12.5556	8.78105	10.6277	12.6883	4.69815	6.89822	9.59899	9.65916	7.54841	5.62936	8.94286	10.6809	8.54709	13.0303	6.88686	4.76863	6.55192	11.6071	5.83427	8.3338	12.1762	4.21267	5.66777	9.26022	5.39075	10.0284
	European American	11.724	7.49353	8.86246	9.8009	7.01784	12.2454	11.3193	6.32019	9.27968	4.54385	13.4745	6.68243	12.0916	9.20162	8.76114	6.42981	3.80011	9.10712	8.20686	12.7326	9.92734	5.43346	10.3418	7.28037	10.1235	12.5284	4.7182	7.12025	8.46788	10.1354	7.84518	6.04228	9.02261	10.5363	6.79872	12.9428	7.16006	5.03263	6.77097	11.745	6.52584	8.47641	12.4343	4.67	5.7474	9.4176	6.01452	11.511
	European American	8.15486	6.31632	8.61482	9.33894	6.77522	10.5595	11.3836	6.79166	9.4004	4.00787	12.6807	5.32345	10.5184	8.7128	7.3737	4.81811	3.21157	8.85281	7.67565	12.0409	9.5631	4.56116	10.7036	6.83437	10.3549	12.6143	3.74436	6.41618	8.98418	8.95091	7.66622	5.47648	8.63703	9.92757	6.01163	12.9664	7.24137	4.21997	7.30566	11.3214	5.61544	7.18197	12.2368	4.24519	5.67208	9.2432	4.57507	9.8671
	European American	9.0186	5.85768	8.06471	9.29994	5.96437	10.7752	10.437	5.65787	8.29583	3.18686	12.0153	5.02958	10.31	8.12069	8.79893	4.9792	3.18978	8.34833	7.08249	11.0254	8.82644	5.75177	10.3062	6.37635	9.51949	12.3217	2.75023	6.14521	7.72692	8.87819	6.94833	5.02029	8.32136	8.77336	5.6579	12.7155	6.40581	3.85472	6.18554	10.4178	4.87137	8.221	11.4191	3.09619	5.15315	8.50185	4.19576	10.0694
	European American	9.00715	6.58479	8.86695	9.86376	6.90707	10.9959	11.2634	6.5659	8.96637	7.12597	12.3777	6.03341	10.2798	8.30947	7.93441	4.91865	3.85404	9.13092	7.8494	11.8406	11.3712	4.9207	11.2531	6.96648	9.89065	12.5326	4.07279	6.39622	8.61261	9.10456	7.45084	5.5003	8.63102	10.2611	5.83401	13.804	7.00918	4.23495	7.00243	11.9371	5.95156	7.48166	12.1887	3.92945	5.92243	9.28509	5.44574	10.6553
	African American	9.95566	6.41671	8.69084	9.22164	6.53065	11.3927	10.9095	6.02641	8.52552	3.81118	11.5715	5.32181	11.639	8.7696	6.65034	4.01043	2.92257	8.62817	7.64061	11.0254	9.11763	4.42851	12.5572	7.12284	9.44067	12.6102	3.18683	6.57587	10.0922	9.4317	7.1734	5.26754	8.43775	9.48226	5.6163	12.8022	6.22704	4.2129	6.22213	10.5318	5.06471	7.83412	11.7666	3.47583	5.32866	8.7655	4.05844	11.2998
	African American	8.07115	5.48456	8.06471	9.71393	5.85816	11.2989	10.8355	5.55656	8.06263	3.53272	10.8208	4.20226	9.70706	7.80378	6.82015	5.64062	3.56931	8.45669	7.42813	11.8362	8.29357	5.34155	11.8338	6.26898	8.94847	12.2332	2.75023	5.57426	8.53626	8.76397	7.18648	4.9242	7.9766	8.72596	5.61036	12.0505	6.22704	3.79708	5.99663	9.78712	4.79982	6.5319	11.7941	2.34457	5.2234	8.40373	3.84173	9.95681
	African American	8.47445	7.19808	8.72895	10.0445	6.58368	12.0169	11.3289	6.82007	9.87603	5.4162	12.4013	4.85501	10.5897	9.43735	8.78376	5.87661	4.2277	9.49219	7.90922	12.7406	9.60293	6.00491	12.7069	6.96538	9.86018	12.6704	4.23631	6.1711	9.79891	8.93894	7.93752	6.70572	9.55496	9.90055	6.46182	12.3506	7.94007	5.09613	7.70838	11.4944	6.5336	7.22728	12.5278	4.79596	5.7482	9.52352	5.50247	10.8388
	African American	7.45578	6.35851	8.83231	8.74396	6.34964	10.3839	11.232	6.62982	9.04469	4.07514	11.4597	5.35725	10.6238	8.67903	7.99812	5.04105	3.357	8.8406	7.64326	11.7482	10.2968	5.36405	12.4799	6.10195	9.70456	12.6198	3.44632	6.38094	9.08815	9.21664	7.58005	7.62484	8.98267	9.31727	5.83196	12.4257	6.97872	4.79402	6.93418	10.8538	5.31377	7.26815	12.1516	3.81599	6.43761	9.24269	4.43365	11.0589
	African American	7.23449	6.00548	8.68473	8.22223	6.48835	9.68596	11.3017	7.40428	8.83297	5.06521	11.8461	5.74731	9.32101	9.33307	8.28125	4.64801	4.11388	8.77998	7.68264	11.2614	9.57722	4.82664	10.8959	6.24698	10.1248	12.6741	3.75721	6.51139	8.87206	9.18234	7.64163	6.33081	8.25985	9.60955	6.391	12.5247	6.94169	5.44949	6.34863	11.3321	5.23833	6.98848	12.0842	3.55618	5.72638	8.6565	4.30645	9.75696
	European American	8.69901	6.84052	8.91806	8.64934	7.23809	10.5667	10.8015	5.98862	9.1815	7.39732	12.152	6.01273	9.95127	8.831	8.50309	5.31296	4.24416	9.16167	7.84676	11.9069	10.4284	5.7302	10.382	7.16925	9.71623	12.5201	3.87756	7.20519	8.5187	8.85092	7.56568	5.57196	8.93193	9.73574	6.54803	13.3862	6.83416	4.54552	6.94378	10.5791	5.69769	7.0638	12.2345	4.06052	5.77397	9.19344	5.38831	9.67216
	European American	11.6439	7.07053	8.31019	9.36971	6.68055	11.5681	10.9226	5.81377	8.58737	3.89321	11.4388	5.63968	9.75442	8.49592	7.9489	4.93093	3.47892	8.6563	7.48552	11.7171	10.1212	5.49104	10.3116	6.98285	9.83078	12.4112	3.52998	6.43215	8.09875	9.05611	7.33714	4.89934	8.64432	8.84431	6.33305	12.5268	6.56661	5.10758	6.50311	10.7915	5.55001	8.91303	12.2861	3.397	5.62843	8.95996	4.1188	9.22675
	European American	13.2463	6.14966	8.68538	10.2046	6.34808	11.861	11.4271	6.01154	8.52058	3.96541	12.9094	4.65622	10.0273	8.55827	7.8829	5.05546	3.65168	8.69407	7.80662	12.2805	9.76956	5.78883	10.4625	7.41146	10.2571	12.6808	3.31714	6.48756	9.31213	8.7379	7.50035	5.3687	8.03905	9.30556	6.40102	12.668	7.00772	4.66409	6.76599	11.0599	5.23268	7.03127	11.3942	3.21861	5.53394	9.07634	4.20869	11.2199
	African American	6.25201	6.4158	8.21699	8.31994	6.28738	10.5945	11.147	6.30918	8.65839	4.27448	12.0153	5.22413	9.65338	8.78059	7.44997	5.45898	3.25443	8.76775	7.6898	11.4913	8.83776	6.14021	11.4077	6.44188	10.0458	12.5724	3.64222	6.71226	8.71199	8.54192	7.21624	5.29404	8.64639	9.43182	5.78031	12.3473	6.46238	4.69276	6.15471	10.6508	5.38886	6.11705	11.8869	3.57784	5.3837	8.74366	4.28252	9.73025
	African American	10.371	5.6577	8.73401	9.65677	6.46714	11.8904	11.1653	5.8562	8.3726	4.11275	13.4686	4.96183	10.1362	8.48242	7.87542	5.92186	3.44749	9.16658	7.92616	11.5459	9.79479	6.92392	12.1963	6.68487	9.83096	12.263	3.08474	5.95587	9.2006	9.10125	7.25273	5.16635	8.44681	10.6809	6.45937	12.9943	7.07749	3.75607	6.31895	9.91254	5.11198	9.08888	12.1696	3.24034	5.52402	8.95795	4.28821	10.6404
	African American	8.93999	5.9019	9.40077	10.1485	6.74095	12.023	11.2671	6.34853	8.71017	4.17988	11.8282	5.11955	10.2276	8.8391	8.14644	5.3474	3.55427	8.93391	7.97881	12.0082	8.44823	7.12638	11.076	8.03375	10.0434	12.682	3.34671	6.53103	9.74338	9.95468	7.2602	5.34292	8.41295	9.9431	6.428	13.2244	7.02718	5.44282	6.63311	10.8139	5.5693	13.4289	12.2794	2.63039	5.83711	9.13053	4.26646	9.6111
	European American	11.0172	7.68429	8.76315	8.98668	6.49945	11.7227	10.9148	6.47027	9.04509	3.94419	12.2217	5.12854	9.19243	8.1771	8.6597	5.40592	3.81542	9.14401	7.83733	12.1815	9.58198	5.31496	10.3545	7.61911	10.0577	12.5079	4.06907	7.14803	8.92384	8.63942	7.76356	5.63888	8.67771	9.64093	6.39279	12.9324	6.95159	4.74798	7.1499	11.6565	6.44029	6.94973	12.1774	4.28628	6.1031	9.35238	4.82795	10.1001
	European American	7.15376	6.02917	8.55959	9.50013	6.61621	11.3912	11.1839	7.02407	8.95727	3.29349	11.7722	5.44114	10.4809	8.17624	8.11461	6.00308	3.21673	8.3801	7.53556	11.5067	9.60506	6.31924	10.4291	5.694	9.92703	12.4442	3.70684	6.64667	8.02907	8.73293	7.15824	6.3175	8.3532	9.00914	6.16598	13.0341	6.95952	4.24716	6.6873	10.9303	5.33275	6.84924	11.8974	3.22318	5.52108	8.93492	4.43571	10.2302
	European American	13.2527	6.61546	8.42866	9.97729	7.16997	12.184	11.3554	6.49467	8.87097	4.5238	12.4306	6.10905	9.78079	8.64866	8.35671	5.21665	3.49644	8.67017	7.70118	12.5792	9.61462	7.33686	10.7069	8.44441	10.4044	12.6293	3.93048	7.03735	8.20345	9.92211	7.54653	5.63944	8.617	9.93419	6.55561	13.2348	6.71895	3.76891	6.51184	11.7192	5.78382	8.54397	12.1786	4.02454	5.72237	9.10415	4.62916	10.6427
	African American	6.95197	6.46287	8.87732	9.75267	6.6889	10.2191	11.2112	6.54542	9.09189	3.7849	12.8247	5.41928	10.888	9.16347	8.60741	5.58615	3.24877	8.88588	7.92908	11.6736	9.22748	5.32718	12.3272	6.3737	10.2668	12.4585	3.44791	6.74587	9.47277	9.26637	7.41461	5.75383	8.59036	9.68815	6.41325	12.7478	7.43851	4.95282	6.88036	11.6109	5.50233	7.51712	12.2584	3.52111	5.58856	9.1554	4.36616	11.7248
	European American	7.84204	6.7049	8.25042	9.81036	6.85156	11.5372	11.1079	5.62714	8.9864	3.42075	12.0069	5.71328	9.71558	8.46959	8.31966	5.32541	3.69042	8.62983	7.4977	11.4464	10.9509	4.6528	10.6992	6.71397	10.1539	12.3137	3.91705	7.08955	8.71646	8.96052	7.41109	5.46059	8.84519	9.27465	5.81482	12.9681	7.19607	4.20834	6.71441	10.3742	5.64538	7.26058	11.9126	4.60973	5.64534	9.06976	5.24105	8.93264
	African American	14.0303	6.07974	8.52505	9.90932	7.25061	12.6361	11.39	5.4701	8.73563	4.1476	11.2965	4.82206	10.6515	8.92508	7.722	4.73726	3.54651	9.02258	7.55837	12.5437	9.49835	6.17729	11.7271	8.13313	9.63892	12.6196	3.10834	6.58334	9.41422	10.7823	7.46063	5.14063	8.76306	9.78817	6.39324	12.1162	6.8441	4.2596	6.17546	10.7532	5.12734	14.0814	11.9799	3.55811	5.60536	8.78383	4.02985	10.5884
	European American	11.0921	6.27733	8.59818	9.68602	6.39247	11.6122	11.2167	6.23591	8.80614	3.78614	12.6369	5.2517	9.22942	8.49539	7.69998	4.76952	3.31882	8.93132	8.02016	11.7422	9.66187	4.79227	11.0339	7.89679	10.1553	12.6624	3.45544	7.68697	7.97479	9.22673	7.66032	5.66442	8.48627	9.57441	5.99374	13.2082	7.1552	4.55329	6.79538	10.9978	5.29439	8.55535	12.1368	4.31813	5.62076	9.2141	4.65117	10.2684
	African American	7.0457	5.73193	8.62053	9.35745	6.65699	11.5171	10.9049	6.03221	8.17541	3.75772	10.3807	6.07775	10.13	8.36211	8.9801	5.20957	3.25893	8.88122	7.80076	11.4588	9.21846	6.34973	11.9279	6.55	9.43027	12.6576	3.34315	7.24594	9.34946	10.0187	7.17506	5.57408	8.64301	8.78516	6.75638	12.6833	6.75935	4.31932	6.24489	11.0757	5.11694	8.16137	12.1522	3.38978	5.36941	8.46098	3.69628	10.0686
	European American	7.29343	6.46055	8.54507	10.2929	6.93761	11.7068	11.2657	7.12528	9.06805	3.65545	11.9019	5.35274	9.58593	8.69386	7.17253	5.47702	3.61281	8.84272	7.62745	11.7161	9.34024	4.49342	9.94768	7.02119	9.9137	12.5676	3.68329	7.13137	9.16593	9.43133	7.15331	5.58536	8.94527	9.29019	6.30183	12.5477	7.28205	3.63077	6.84964	10.4128	5.38668	6.85521	11.9412	3.47462	5.73414	9.24478	4.53667	9.37274
	European American	7.47675	6.92637	8.67569	8.98008	7.0476	10.6233	11.6248	7.6381	9.50337	4.3227	12.7794	5.97328	10.6111	9.02262	9.01651	4.59756	3.43598	9.24519	7.69936	12.1679	9.69697	6.35072	11.3792	6.52765	10.0646	12.5085	4.07125	7.27957	9.41255	9.27892	7.79168	5.90225	8.88873	9.31233	6.34799	12.6385	7.29051	4.91245	7.36722	11.046	5.77491	7.30361	12.2081	4.54799	5.7206	9.3229	5.77503	11.0273
	European American	11.7049	6.24673	8.69477	9.94715	6.54981	12.2558	10.6949	6.90177	9.04072	4.04479	12.358	4.43627	10.7928	8.71459	8.44933	5.76159	3.62547	9.12313	7.83839	12.0701	9.58978	5.52905	11.5626	8.15166	9.77823	12.5597	3.58295	6.72104	9.0912	9.15491	7.66176	4.92854	8.52116	10.0177	6.44033	13.0553	6.88605	3.63077	7.22777	11.4802	5.23507	8.47148	11.9111	3.75971	5.54027	8.89403	4.8697	11.0522
	European American	8.68458	5.81913	8.44129	9.41887	6.48301	12.0334	11.3189	5.90809	8.86035	3.37252	12.0683	5.74039	10.7505	8.58515	7.62508	4.5929	3.48053	8.86147	8.02023	11.9916	10.3761	5.71571	10.7599	7.11495	10.559	12.5936	3.57733	6.49174	7.97728	8.76341	7.49942	5.60393	8.59706	9.43115	6.1068	12.9756	6.63544	4.79135	6.62076	11.5159	5.43727	7.54795	12.4028	4.05515	5.44979	8.99085	4.8752	9.57501
	African American	14.6003	6.14226	8.68233	9.91321	7.16862	12.2172	11.469	7.10727	8.67921	4.93729	11.5588	5.16087	10.4212	8.50239	6.83294	5.07006	3.65105	8.87667	7.83514	12.5482	9.69682	5.90149	12.4336	7.56484	9.83408	12.6844	3.65951	7.06896	9.39707	8.70386	7.61215	5.42201	8.63306	9.18193	6.28861	12.2201	6.33042	4.46766	6.47265	10.3628	5.55988	9.05354	11.4757	3.45677	5.9046	8.94868	4.48015	11.1106
	European American	7.94783	5.89204	8.27227	8.14277	6.16766	9.48164	10.6822	6.52214	8.82788	3.12771	12.2815	4.63671	10.0176	8.39114	7.31993	5.07368	2.98933	8.30333	7.40682	11.2233	9.16831	5.45867	10.3025	5.46183	9.47333	12.4212	3.3432	6.30765	8.22633	7.96069	7.28996	5.04447	8.35852	8.4737	5.88598	12.8	7.0419	4.41815	6.69241	11.0204	5.52166	6.03671	11.587	3.15208	5.39115	9.03159	4.5554	10.0968
	African American	15.2339	6.13491	8.83364	8.98325	6.43244	12.1389	11.1762	5.54051	8.56169	4.86756	13.3055	4.3617	8.77627	8.42455	6.65034	4.82617	3.72333	8.82731	7.55564	11.7709	9.90073	5.34259	10.3953	8.31345	9.75978	12.6669	2.97137	6.4334	8.50723	10.5077	7.46079	4.91335	8.55448	9.3922	5.61266	12.8596	6.7811	4.66633	6.5105	10.4457	5.44235	9.74339	11.2813	3.81286	5.39751	8.83074	4.35957	10.2441
	African American	6.75979	7.65115	8.83489	10.1122	6.81826	11.4528	11.3952	6.46211	8.76198	8.5312	11.4472	7.11657	9.97671	9.07844	8.81973	4.63115	3.63137	8.94463	7.78797	11.6937	9.74745	7.78265	11.9291	6.48546	9.95417	12.6272	6.02063	6.56712	8.54219	9.5357	7.39716	5.88387	8.54011	9.44465	6.91147	13.1282	6.52986	3.63077	6.19506	10.8867	5.85384	7.56922	12.0482	3.8473	5.39586	8.75363	5.4741	11.2059
	African American	9.75131	6.30201	8.25543	10.032	6.40665	12.3047	11.2813	6.40491	8.6708	4.2208	11.1243	5.23854	10.6857	9.21873	7.1554	4.35955	2.90346	8.68379	7.59391	12.0892	9.60669	7.02887	11.8008	7.83123	9.82028	12.5036	3.663	6.83842	9.2421	9.72908	7.43723	5.56672	8.7957	9.55451	6.32963	12.3141	6.51996	4.75573	6.60742	10.3362	5.74821	8.82692	12.0667	3.14605	5.26608	8.85882	4.80181	9.88466
	European American	13.8447	6.41874	8.7935	10.6453	6.82546	12.7502	11.5736	7.83557	8.45882	3.77862	12.2083	6.04406	10.8104	8.8196	9.31943	5.18472	3.92689	9.1281	8.32409	12.7418	10.2368	7.52008	11.2285	7.83154	10.4537	12.7063	3.4991	6.4635	9.26062	12.0817	7.71425	5.59073	8.44195	10.0786	7.22004	13.0091	6.83504	4.81224	6.31185	10.9181	5.21008	9.88238	11.642	3.56961	5.47016	8.73722	4.50975	11.5346
	European American	13.6399	6.62531	8.5116	9.86687	6.9266	12.2278	11.313	6.63897	9.13664	3.96229	13.1572	4.79925	10.7388	8.43788	8.3192	5.49905	3.65524	8.64471	7.73477	12.5892	10.1177	6.66192	10.9602	7.99799	10.4071	12.6152	3.60438	6.84246	8.23737	9.9579	7.58919	5.41793	8.51345	9.37119	5.59178	12.654	7.52583	3.81848	7.05384	11.4129	5.17689	9.72164	11.701	4.49169	5.68157	9.33052	5.3956	10.2347
	African American	14.5464	6.36542	8.59897	10.0265	6.73733	12.2801	11.4273	6.30706	8.66923	5.62845	12.9187	5.4459	9.73491	8.38067	7.5489	5.22822	3.4248	8.67004	8.16908	12.7041	9.94839	6.55682	11.216	7.8284	10.0449	12.5139	3.19644	6.94936	6.93548	9.68882	7.79252	5.14625	8.42436	9.87532	6.35777	12.4445	6.42753	4.67377	6.03165	10.5347	5.37403	8.80877	12.0554	3.85226	5.56641	8.86365	4.56077	9.45562
	European American	8.30591	6.74594	8.70193	9.22899	6.601	11.0972	11.2949	6.85265	9.00618	4.90975	12.7618	5.34542	11.0647	8.58564	8.34888	4.38002	3.47399	9.30548	7.70262	11.9596	10.3737	4.76864	10.9248	6.79235	9.99274	12.6333	6.02063	6.26803	8.68734	9.29676	7.69892	5.95022	8.5513	9.80605	5.74191	13.3166	6.9867	4.24252	6.92372	11.7861	5.26244	7.6133	11.9602	4.33243	5.64545	9.14545	4.93037	10.0766
	European American	6.81127	6.18605	8.53215	6.6123	6.48309	8.21758	10.5471	6.35534	8.73426	5.23522	11.9416	5.27545	9.06426	8.19934	8.22	5.16032	3.9934	8.53862	7.76032	11.1324	9.7855	4.13343	9.72812	6.05978	9.96524	12.4515	3.55073	6.5428	7.95474	8.45781	7.1204	5.56427	8.52639	8.99909	5.44853	12.8332	7.4532	4.54485	6.59072	11.507	5.41749	6.83884	11.3144	4.22262	5.59513	9.39352	4.51154	9.94636
	African American	8.46559	6.30633	8.47692	8.57743	6.84623	10.8398	10.672	6.06789	9.08463	4.18798	11.3783	5.94124	10.4788	8.36845	8.28931	5.87886	3.90323	8.63656	7.40663	11.5055	9.70723	6.11361	11.6953	5.90336	9.40917	12.044	2.89701	6.42599	9.24962	8.83239	7.29781	5.46093	8.27882	8.71629	6.27361	12.9283	6.82975	4.21362	6.94128	10.1765	4.75403	7.58897	12.1085	3.12662	5.73734	8.79991	4.17844	9.87499
	European American	7.09034	6.09338	8.81628	8.86731	6.64522	10.9172	11.1448	6.71934	8.78042	3.23547	12.3421	4.81636	10.0969	8.58353	7.60468	5.05926	3.82056	8.57596	7.9396	11.6537	9.09373	4.75581	10.5436	6.89743	10.1785	12.5519	3.3774	6.46466	8.81831	8.82612	7.19503	5.54879	8.23008	9.49467	5.80522	12.6578	7.02443	4.46493	6.52288	11.1135	5.03962	6.80005	11.7719	3.5538	5.59599	9.1761	4.60044	10.1725
	African American	7.80147	5.83396	8.15616	8.10797	6.06792	9.47782	10.8244	6.36072	8.46969	3.63321	13.2005	5.00951	10.994	9.0103	7.86894	5.57525	3.05769	8.60012	7.5453	11.3027	9.54129	5.65511	11.4175	5.45694	9.45803	12.5853	3.30898	5.68136	7.85158	7.96069	7.33685	5.33184	9.12377	8.94631	6.2452	12.3104	6.75337	5.37796	6.36908	11.0337	5.11626	6.1099	11.944	2.42607	5.48357	8.85314	4.06104	10.3388
	European American	8.49413	6.82383	8.61444	10.2472	6.65606	11.8275	11.3841	6.42121	8.94411	4.41416	12.34	6.13865	10.5777	8.84881	9.85171	4.99222	3.90929	9.228	7.62257	12.1898	10.5584	7.44306	11.3821	7.54409	9.86054	12.6674	4.22071	6.56857	9.43115	9.72894	7.6501	5.93924	8.9964	9.89571	6.67005	13.387	6.99677	4.62023	6.69577	12.1592	6.0806	8.34968	12.3314	4.00836	5.81962	9.16174	5.20135	11.583
	European American	6.92226	5.96382	8.53503	6.6123	5.85816	8.21758	10.1693	6.21949	8.20205	3.32684	11.7233	5.20185	8.71446	8.16151	7.72782	5.1039	2.97617	8.36502	7.65997	11.0254	10.0176	5.12963	9.72812	4.96677	9.36248	12.1306	3.00508	6.5265	8.05256	7.96069	7.09624	5.11643	7.86088	8.64341	5.84906	13.1599	6.3973	4.50864	6.33584	10.8035	4.75403	6.70488	12.0198	3.24942	5.58125	8.69531	4.10828	8.50172
	European American	7.18638	6.38182	8.61847	7.56544	6.18785	8.99554	11.2569	7.29647	8.52719	4.19349	11.6177	4.20226	9.30028	8.67896	8.80363	4.72695	3.10726	9.14478	7.56255	11.4968	9.55322	6.09654	10.1686	6.41322	9.70988	12.6397	2.82003	6.1293	10.055	9.19236	7.14151	5.61493	7.86563	9.74932	5.80709	12.5596	7.08495	4.66365	6.34252	10.4486	5.1307	6.616	11.7253	3.69142	5.44977	8.85271	4.55137	10.3567
	European American	14.4588	6.84118	8.63875	10.0534	6.42683	12.483	11.3055	4.99402	8.70211	4.98193	12.9299	4.82785	10.2775	8.45833	8.68492	4.94363	5.51705	10.01	7.35601	12.9223	10.9935	9.38562	11.8542	9.02601	9.38736	12.673	2.75023	6.22723	8.56964	9.26471	7.86236	5.6688	8.71484	10.3598	7.09364	12.5736	6.22704	4.60341	6.39237	10.6614	5.9134	8.05023	11.8503	3.29988	5.34722	8.96524	4.80796	10.5499
	African American	14.4942	5.87607	8.28981	9.02589	6.16799	12.1711	11.2128	5.31023	8.2496	10.4476	14.0776	4.40177	10.1965	8.05538	7.47273	4.75222	3.74281	8.10788	7.5885	12.5501	9.37857	5.08096	13.2252	7.94335	9.56496	12.6309	3.29905	6.78213	8.94957	13.3603	7.51618	4.83149	8.74302	9.31998	6.02179	12.7614	6.71713	4.95529	6.01753	10.2398	4.97712	14.2179	11.2813	3.41993	5.30314	8.68635	4.04241	9.82039
	African American	6.25201	5.74429	8.53019	9.1654	6.66252	11.1888	10.9429	5.44194	8.49561	3.67366	10.5673	5.66301	10.6532	8.68407	6.85752	4.45939	2.83285	8.36153	7.23435	11.2818	8.60658	6.27528	12.1512	6.19063	9.47633	12.4228	3.23018	6.2498	8.52482	8.65592	7.20138	5.28711	8.03039	8.93758	5.69885	12.0825	6.88814	4.24511	6.64982	10.4522	5.12899	7.64169	11.7936	2.44475	5.49245	8.79889	4.07419	8.56474
	European American	6.2626	5.61715	8.27981	9.82851	5.97209	11.7051	10.7665	7.00522	8.69159	3.92507	11.9517	4.20226	10.2997	8.31394	6.81624	4.89509	3.24359	8.64143	8.05295	11.5075	8.8739	5.14541	11.4781	6.35821	9.98167	12.6009	3.85671	6.8216	8.87711	8.16408	7.47544	5.37546	8.27341	8.90738	5.60064	12.972	6.69543	4.94174	6.91561	11.7715	4.7853	6.03817	12.1175	3.33967	5.55195	8.80644	4.13429	9.11024
	African American	12.8757	5.86722	8.06471	9.42392	6.12806	12.182	11.3768	5.26844	8.07778	4.47825	10.8375	4.20226	10.3929	8.37009	7.72602	4.54031	3.09812	8.89479	7.79235	12.1057	8.523	5.29289	11.8044	7.14877	9.51802	12.6805	5.00607	6.71121	8.95532	9.85812	7.3622	5.01259	8.40571	9.54653	5.73168	11.9004	6.46412	3.983	6.20566	10.1799	5.3568	8.42791	12.0035	3.04964	5.32715	8.51965	4.24372	10.6344
	European American	7.5036	6.4286	8.45974	9.02282	6.53329	10.007	11.3244	7.38487	9.03266	3.04843	12.0694	4.82542	8.65399	8.5715	8.23267	5.20261	3.87767	8.73922	7.59654	11.3577	10.0267	4.77721	9.96783	5.71884	10.2734	12.6583	3.26242	7.14881	6.93548	8.01289	7.50071	5.43122	8.27744	9.14161	5.783	12.9768	7.18819	4.18883	6.74634	11.4507	5.18601	6.03671	11.9377	3.79677	5.79251	9.23157	4.92104	8.90906
	European American	7.84904	6.22	8.44518	7.80728	6.1408	9.2234	10.7616	6.55673	8.68208	3.14866	11.832	4.73656	8.51562	8.5054	8.60865	5.91281	3.39773	8.93767	7.80516	11.3824	9.69556	4.13343	10.2428	5.02788	9.16145	12.4919	3.40314	6.4229	7.8908	8.63818	7.29423	5.63579	8.22023	8.53988	5.5181	13.622	6.87871	4.58137	6.84794	10.9238	5.1447	7.05477	11.479	3.7616	5.58038	9.13113	4.59487	8.59713
	African American	8.35215	6.43807	8.71068	9.70111	7.21885	11.642	11.3707	6.76973	8.50499	4.22266	11.1409	5.77767	11.1203	8.53156	7.86106	4.63747	3.96365	8.83829	8.04545	12.0761	9.59275	5.63836	12.5129	7.04722	9.56813	12.5457	4.01551	6.30608	10.1967	8.77829	7.40662	5.26877	8.84144	9.32569	6.47623	12.6928	7.07197	4.83313	6.7989	11.1457	5.8811	6.76246	11.3095	3.39568	5.78556	9.14498	4.74456	10.3434
	African American	13.1198	5.8429	8.5671	9.81961	6.4216	11.9884	10.4762	6.30844	8.61123	4.92219	12.3971	5.15452	10.3356	8.50489	7.77053	5.44461	3.5903	8.10788	7.73171	12.146	9.24788	6.57532	11.1058	7.60324	10.0325	12.519	2.87988	6.95772	8.73431	10.7196	7.64075	5.57523	8.08823	9.44098	6.11555	12.724	7.02562	4.6011	6.6514	10.4091	4.87219	13.9753	11.9099	3.80546	5.61853	8.97696	4.19629	10.5063
	African American	8.30543	8.32736	8.69147	9.37367	7.03764	11.3167	10.9209	6.01653	9.91072	5.40981	11.7062	6.12577	10.5284	8.80053	8.86651	6.04725	3.59452	9.77812	7.60295	12.9104	10.8007	4.92102	11.8481	6.71266	9.26065	12.5029	4.68777	6.72696	8.21736	9.38508	7.81746	6.93692	9.98855	9.88174	6.58309	13.0375	7.8614	5.34944	7.75347	12.1611	6.95512	8.85219	12.391	5.12553	5.9084	9.69216	6.06061	10.1819
	African American	8.33632	6.51655	8.67387	9.85245	6.30059	11.9223	10.8734	5.79859	9.36652	3.7168	12.5631	5.32885	10.0291	8.81271	8.67645	5.4789	3.90919	9.09054	7.40697	12.2385	9.2369	5.47918	11.6059	7.69204	9.76866	12.5169	3.70918	6.56114	8.85824	8.93164	7.7165	5.58519	8.52379	10.1085	6.57788	12.5929	6.97999	4.84292	7.46997	10.7151	5.51682	8.07282	12.4159	3.64702	5.93055	9.24277	4.7422	10.9161
	African American	12.8731	6.35698	8.61013	8.99498	6.42602	11.4065	11.1077	6.69552	8.6899	2.95076	11.4049	5.2315	10.9314	8.35793	7.95911	4.84717	3.47263	8.70141	7.40633	12.0369	8.83776	6.52262	12.3365	7.76228	9.79003	12.6244	3.14251	6.76197	9.76595	9.33269	7.6622	5.37737	8.44132	8.99812	6.20958	12.2562	7.33383	4.30342	6.75472	10.973	5.22004	9.39812	12.1965	3.86068	5.75772	8.98196	4.40669	11.6378
	European American	8.29392	6.06727	8.93185	9.58304	6.91148	11.3856	11.1134	6.6301	8.73397	3.23298	11.9764	4.80074	9.88353	8.68695	8.26706	5.59569	3.3466	8.90245	7.38726	11.7611	9.55229	5.87605	10.4017	7.06168	10.0919	12.6635	3.64369	7.26673	7.84309	8.40554	7.22147	5.65777	8.66937	9.41255	5.67159	13.0321	7.48929	4.30082	7.41355	11.9476	5.47773	6.53318	11.8076	3.98507	5.52349	9.29363	4.79449	9.57419
	European American	15.07	6.71079	8.46072	9.4871	6.80836	11.9928	11.0319	5.67408	9.146	4.40621	12.4638	5.56126	9.8533	8.78165	8.70385	5.29996	3.99498	9.03408	7.43645	12.4217	9.98741	6.06265	10.2836	8.09589	10.3179	12.5459	4.46021	6.79419	8.99649	9.91985	7.6378	6.13878	8.51294	9.88684	6.40822	12.8428	7.38503	4.78313	6.85177	11.2753	5.49786	9.27529	11.9895	4.55366	5.66241	9.07794	5.14346	9.80818
	European American	10.9771	7.11682	8.53792	10.5913	6.92883	12.1598	11.5315	7.29418	8.93201	4.44527	12.8218	6.13811	11.245	8.7661	8.62842	5.16344	3.76138	8.82965	8.03191	12.484	10.3177	6.99602	11.1049	7.58881	10.5875	12.4727	4.67114	6.88083	9.56152	9.73743	7.52532	5.70166	8.67233	10.0318	6.85048	13.2586	7.20414	4.38908	6.47391	11.6274	5.83242	8.96888	11.885	3.8711	5.82931	9.09594	5.06925	11.2181
	European American	7.41496	6.53215	8.73505	9.58162	6.44044	10.8085	11.5935	6.43311	8.88155	4.28954	12.5022	5.63107	10.2479	8.65917	7.99804	4.70363	3.30375	8.5166	7.73964	11.7172	10.1822	4.94546	10.9053	6.92646	9.91605	12.532	3.58676	6.39195	9.37661	8.36411	7.38005	5.44773	8.69005	9.91473	6.06421	12.2289	6.86715	4.13669	6.40817	11.1477	5.42397	6.21252	11.8553	3.85168	5.48615	9.07025	4.81699	10.9882
	European American	7.41201	6.1577	8.7448	9.52308	5.95927	10.8194	11.2026	6.70579	9.12806	4.76743	13.0275	4.73198	9.62267	8.55695	8.34062	5.51717	3.52541	8.66821	7.4258	11.6604	10.0491	5.73306	10.3924	6.23909	10.0006	12.5172	3.32459	5.45812	7.60814	8.93806	7.08393	5.3296	8.26796	8.80999	5.5253	13.1935	6.85167	5.0147	6.41959	10.5521	5.19599	7.04083	11.5653	2.34457	5.64841	8.74976	4.41151	10.1339
	African American	7.24936	5.59482	8.37952	6.68103	6.42111	8.84381	10.9601	6.60506	8.66278	3.53111	11.1013	4.82824	10.6413	8.8637	7.5146	4.41885	3.2406	8.78771	7.45372	11.3692	9.79891	6.14858	12.2142	4.96677	9.66613	12.5992	3.33205	6.38375	8.74457	9.44746	7.65972	5.20854	8.3993	8.77351	6.24904	12.9473	6.69209	3.93156	6.6572	10.9969	5.14149	7.30641	11.9297	3.71012	5.63186	8.51943	4.19754	11.1034
	African American	10.3992	5.97915	8.70908	9.98603	6.4117	12.0664	11.4322	5.9302	8.55853	3.33715	12.6497	4.94491	11.1557	9.03051	6.8398	5.53237	3.38983	8.57089	7.871	11.9438	9.75509	6.16403	11.3235	7.27506	9.74289	12.5868	3.30284	5.76507	9.28604	8.429	7.46916	5.49443	7.99987	9.13091	6.61639	13.3915	6.8635	4.44661	6.7367	10.1771	5.59857	7.20808	11.8243	2.89671	5.56713	8.84279	3.82982	11.1895
	European American	15.0953	7.35692	8.80116	9.97677	6.90105	12.2907	11.297	6.18172	9.27677	6.22897	13.0078	6.11379	10.5701	8.83488	9.31052	5.26976	3.78238	9.23533	7.15619	12.8286	10.6091	5.4854	11.5262	8.87935	10.2417	12.648	4.4263	6.75512	8.54368	9.99685	7.76501	6.04028	9.0797	10.2555	6.21079	13.4968	7.02903	4.77135	7.11823	11.9254	5.84933	9.92478	12.0978	4.46963	5.71516	9.23837	5.60316	10.7788
	European American	8.24556	6.07771	8.61679	9.46237	6.27378	11.2047	11.0809	6.22215	8.8593	4.38131	11.8249	5.07288	9.11232	8.07076	8.06361	4.41296	4.00937	8.19629	7.71446	11.7177	9.70128	4.75529	10.6958	6.2455	9.51734	12.6369	3.23242	6.36952	8.04349	8.51237	7.41793	5.23165	8.39035	9.32836	5.78896	12.6422	7.17322	4.3855	6.95619	10.0349	4.95172	6.89428	12.3542	3.58846	5.68789	9.26001	4.97687	10.4824
	African American	7.97194	6.01289	8.4221	9.53246	6.05442	12.0505	10.9821	6.19455	8.34383	3.94121	12.2156	5.17138	9.49697	8.63206	7.02548	4.13771	3.18666	8.52598	7.90302	11.7426	9.78423	5.73486	11.6486	7.14458	9.51283	12.6694	2.92109	5.8458	8.43876	9.02106	7.07459	4.83149	8.26232	9.22498	6.31107	12.7951	6.66355	4.79389	6.56694	11.432	5.32289	7.19254	12.4521	2.55493	5.38795	8.52048	4.05628	8.72642
	African American	7.68485	6.14599	8.27904	8.02165	6.33839	9.31924	10.9286	6.6326	8.83435	3.5694	12.7496	5.91434	9.90818	8.73535	9.13035	5.22944	3.74304	9.18571	7.56204	11.3297	9.75148	6.12228	10.2361	5.13183	9.46255	12.5422	3.87149	6.29503	9.34847	8.80496	7.38926	5.2226	8.7557	9.03697	6.03028	12.5733	6.80657	4.99224	6.49157	10.1656	5.29918	6.83	11.6015	3.35092	5.81788	9.0105	4.6388	10.1485
	European American	14.1127	6.30882	8.66475	9.77199	6.56778	12.1791	11.4195	6.08042	8.78808	3.90148	13.2618	5.20246	10.113	8.24051	7.67641	5.48287	3.82702	9.04626	7.94094	12.3603	10.3304	6.04253	10.6988	7.8156	9.86377	12.7145	3.81898	6.86775	9.03135	10.3102	7.61287	5.53547	8.65355	9.40024	6.20926	13.1867	6.60486	4.60475	6.60054	10.846	5.33829	9.56815	11.9952	3.05179	5.57335	9.15492	4.61547	10.0481
	African American	7.79412	7.13346	8.2223	9.85982	6.97643	11.4639	11.2823	6.31299	9.52445	3.54956	12.0615	5.75922	10.9568	8.52287	8.28612	5.21908	3.91619	9.21991	7.51765	12.1103	9.41426	6.50399	11.5964	6.49729	9.70469	12.5926	4.11422	6.905	9.83761	9.15488	7.83177	6.00649	9.52109	9.37385	6.79251	12.3623	7.55484	4.84989	7.43939	10.8207	6.95512	7.76395	12.5514	4.41437	5.71013	9.25006	5.23697	10.3972
	European American	13.7254	6.47055	8.78477	9.2834	6.97322	12.4498	11.5054	5.69411	8.99386	10.4476	14.0567	5.49427	9.8189	8.60055	6.65034	5.21466	3.54815	8.80428	8.06569	12.7407	10.1105	6.16496	13.2252	9.02601	10.3149	12.6144	3.63494	6.91682	8.13594	13.3603	7.53816	5.51328	8.61162	10.2793	6.69485	12.8007	7.0897	5.03091	6.37855	10.92	5.43026	14.214	11.5317	4.03926	5.85042	9.03045	4.56529	9.75514
	European American	7.04626	6.55273	8.59543	9.5151	6.93426	11.2733	11.4143	6.56243	8.82602	3.57985	11.7548	5.89839	8.98326	8.88315	8.31663	5.55771	3.57672	8.94131	7.75107	11.7965	10.2404	6.55584	10.5323	6.72584	9.9234	12.5105	3.64938	6.17427	8.89605	8.47582	7.54042	5.78388	8.73965	9.71664	6.05208	12.5857	6.74272	4.82078	6.74093	10.9355	5.68848	7.46618	11.8974	3.7193	5.46989	9.21822	4.75392	10.3146
	African American	7.19954	5.90473	8.25728	8.99705	6.06284	11.1261	10.9941	5.39649	8.49525	3.69915	10.7691	4.82315	9.66175	8.34202	8.19124	4.13698	3.63199	8.328	7.68785	11.3447	8.90552	5.74042	12.9409	6.32089	9.4227	12.2857	3.50987	6.33632	8.61054	8.17445	7.42056	5.23033	8.54391	8.49877	5.82689	12.4808	6.79421	4.74073	6.54074	10.4268	5.55139	7.03553	11.7668	3.14406	5.52045	8.83617	4.07278	10.7599
	European American	12.2628	6.31324	8.56391	9.88418	6.60098	12.1174	11.2715	6.84871	8.52543	3.70491	12.2694	4.52223	10.1598	8.52692	7.00653	5.42331	3.4473	8.83748	7.97332	12.4738	9.77385	4.13343	10.3791	7.22721	10.0064	12.7298	3.44021	6.66762	8.97717	8.14879	7.30944	5.3082	8.51204	9.44513	6.20517	12.2615	6.66914	4.09311	6.14275	10.5276	5.12714	7.06826	11.816	3.69054	5.62681	8.85807	4.58096	10.2953
	African American	6.40104	5.62617	8.76576	9.94576	5.9857	11.0004	11.3311	6.60529	8.97946	4.4585	11.071	4.22004	11.0356	7.753	7.21876	4.34513	3.29433	8.59185	7.56376	11.6455	8.91853	4.6027	12.287	6.14971	9.29805	12.5976	2.98994	6.60509	9.72512	7.96069	7.19727	5.2634	8.66323	9.27863	5.63223	12.6353	6.61868	3.80476	7.63257	10.8422	4.86491	6.03671	11.7459	3.09818	5.5248	8.68972	4.76289	10.3918
	African American	6.81165	5.82949	8.69143	8.31669	6.31269	9.83635	11.1444	6.91726	8.8253	3.9566	11.926	4.56012	11.2862	8.29868	7.68828	4.58607	3.47382	9.17157	7.80107	11.3941	9.54898	5.83444	12.1445	5.80932	9.73487	12.5841	3.8519	6.00104	9.7331	9.74474	7.51187	5.48191	8.81034	9.24016	6.06362	12.6222	6.79261	4.19774	6.84459	10.8004	5.45704	7.88278	12.0197	3.18678	5.59329	9.15709	4.609	11.0423
	European American	7.90085	7.03954	8.85983	10.5253	6.84439	12.1857	11.7043	7.83557	9.02027	5.03953	12.677	5.29646	11.7989	8.97273	8.50082	5.23631	3.81122	8.83516	7.9036	12.0428	9.58538	4.61089	11.3066	8.10901	10.6157	12.6162	4.34445	6.86425	7.64972	9.21146	7.55123	5.78507	8.78529	9.54831	5.83574	12.5077	7.35923	3.97423	7.30312	11.1609	5.64973	6.83228	11.9733	4.08214	5.67679	9.5219	4.91561	10.1553
	African American	7.2839	6.00391	8.32765	10.4414	6.48483	11.7641	11.5751	6.51124	8.5963	3.15508	11.6686	4.20226	10.9017	8.67477	6.65034	4.7874	3.27378	8.5845	8.02871	11.8134	9.42008	4.60527	11.838	6.44654	9.89121	12.5686	3.48204	5.45812	9.10347	8.79488	7.26526	5.65908	7.96905	9.03445	5.75861	12.9827	7.41931	4.88883	6.36723	10.9603	5.31198	6.95599	12.0783	2.88355	5.44008	8.99013	3.96555	11.5983
	African American	8.47789	5.86878	8.61527	10.0318	6.78615	12.007	11.0611	6.05498	8.61104	3.9605	10.7465	5.63489	9.61898	9.01584	7.16365	5.44395	3.52144	8.72242	7.57004	11.8219	9.44183	5.42531	12.3405	6.72283	9.49765	12.5333	3.36376	7.0571	9.22519	9.2401	7.4379	5.47119	8.05308	9.30985	6.30653	12.922	6.79776	4.32769	6.40124	9.82824	5.4373	7.91978	12.0012	3.17851	5.42463	8.71518	3.92518	9.12382
	European American	7.43801	7.04212	8.52716	8.65014	6.57826	9.97734	11.3762	7.6997	9.04063	3.33443	12.2565	5.97884	9.98159	8.58242	7.31036	5.36657	3.65801	8.68161	7.63895	11.8243	9.65222	4.70399	11.504	5.69727	10.0614	12.6045	4.15886	6.54907	9.50642	9.25017	7.49889	5.65289	8.88913	9.32936	5.91411	13.2721	7.68741	5.22575	7.1404	11.0388	5.78929	6.59768	11.7133	3.55462	5.56126	9.22557	5.21203	10.6717
	European American	11.9787	6.50674	8.3406	9.64057	6.92662	12.3385	11.2583	6.27548	9.26803	4.05767	12.1455	4.99554	10.2334	8.35132	7.95035	4.95416	4.20447	8.96428	7.34114	12.5445	9.85107	6.5537	10.8097	7.67016	10.0947	12.5621	4.01472	6.44634	6.93548	9.06984	7.5009	5.69047	9.08733	9.77429	6.67174	12.7355	7.02646	4.81435	6.43219	10.7739	5.69999	7.16655	12.0117	4.04193	5.92073	9.28894	4.74208	11.2481
	European American	7.18273	5.98256	8.69917	9.28146	6.58106	11.193	10.593	6.15082	8.79817	3.68679	12.2628	5.16266	8.99461	8.7028	8.1196	5.46496	3.34665	8.87265	7.65056	11.594	10.4702	4.9109	11.2155	6.15986	10.1425	12.5588	3.82075	6.47861	8.26648	8.90059	7.48976	7.84765	8.87966	9.01486	5.99704	12.6225	7.29158	4.61197	6.35382	10.8918	5.27649	7.49142	12.1229	3.72549	5.7201	8.84102	4.73427	9.98029
	European American	7.55037	6.13809	8.38937	9.51504	6.23436	11.2601	11.3431	6.67809	8.75204	2.95422	11.9133	4.86317	9.78863	8.47213	7.4377	5.37259	3.19857	8.55143	7.86184	11.6369	9.79537	4.97053	10.022	6.20753	10.0107	12.588	3.83234	6.33796	8.56843	8.78138	7.45953	5.49847	8.40575	8.83762	5.64076	12.9465	7.04935	4.12813	6.78243	11.0519	5.39562	7.35433	11.7869	3.53583	5.61518	9.02385	4.35349	10.7103
	European American	15.0494	6.0441	9.0516	9.90682	6.8195	12.3459	11.3517	6.55298	8.96393	4.68437	12.8562	5.69726	10.6347	8.46456	7.25695	5.24602	3.70775	8.92294	8.03859	12.4556	9.57992	4.95435	11.1402	8.23581	10.0886	12.7082	3.77042	6.95712	8.23228	9.35046	7.65821	5.69372	8.51638	9.47113	6.35176	12.9522	7.32519	4.99073	6.73403	11.3333	5.58511	8.85872	12.0364	3.86606	5.86701	9.31529	4.73027	10.7226
	African American	8.11768	5.61985	8.59474	6.66966	6.12159	8.21758	10.6806	6.90496	8.44823	4.02983	11.1576	5.18925	9.89357	8.88114	8.20137	5.39182	4.19203	8.55395	7.81841	11.0433	10.1676	5.29459	12.1771	5.00507	9.59785	12.3937	2.7654	6.78053	8.2871	8.12623	7.27807	5.01543	8.57126	8.90465	5.71062	13.0857	6.95699	5.05772	6.3291	10.9909	5.05297	6.43802	11.7092	2.96995	5.62758	8.80838	4.09513	10.089
	African American	8.40466	7.27595	8.54876	9.65985	6.37471	11.4684	11.2092	6.56151	9.56972	4.22361	12.4876	5.00136	11.0888	8.45066	8.39935	4.82098	3.98639	9.51171	7.47827	12.1164	11.06	5.90209	9.73179	6.6152	10.1447	12.6196	4.08081	7.03286	9.08325	8.76078	7.82094	6.22832	9.19646	9.69766	6.85393	13.0745	7.06191	4.17292	7.0816	11.5585	5.80293	7.76893	12.5556	3.95492	6.04191	9.36431	5.19095	11.4355
	African American	12.1725	6.39268	8.42413	9.69147	6.48713	12.0434	11.172	6.06941	8.50554	4.94613	11.3225	4.87784	9.93044	8.25864	6.72063	5.47327	3.22673	8.95101	7.68863	11.9896	10.0153	5.43683	11.7241	7.48257	9.18068	12.4849	2.75023	6.53522	8.69197	9.35966	7.45157	5.24542	8.51372	9.82988	5.63317	13.1841	6.68991	3.86398	7.09392	10.3227	4.97085	8.36751	11.7756	3.10112	5.34483	8.72566	4.54608	10.0695
	European American	14.5747	6.79625	8.47282	9.89418	6.491	12.2794	11.3596	7.82951	8.75177	3.71738	12.6614	4.98406	9.29042	8.59166	7.4023	4.5151	3.87969	8.7109	7.77828	12.1009	9.63124	6.5429	9.74982	7.5047	9.83004	12.493	3.84207	6.55781	8.53791	9.25335	7.42368	5.26867	8.53352	9.7109	6.88361	12.816	6.73678	4.05908	6.38017	10.9977	5.37517	8.17277	11.6044	3.82096	5.39823	8.84461	5.02723	9.70793
	African American	12.9973	7.66189	8.32629	10.1566	6.95004	12.2308	11.2829	6.41598	10.0887	7.0155	12.2952	5.09562	10.9139	8.75386	8.34311	4.6853	3.80033	9.68454	7.62384	12.3604	9.90483	6.32238	12.3872	8.48149	9.5624	12.569	3.85886	6.94761	9.25148	10.0173	7.95459	6.53999	9.52468	9.88137	6.45548	12.5599	7.39953	5.44468	7.77358	11.4372	6.28713	9.8581	12.3218	4.58067	5.92855	9.47307	5.62508	11.1793
	African American	13.1315	7.33858	8.78943	8.37154	7.05047	12.5328	11.0943	5.58171	9.38945	3.34215	13.0717	6.03101	9.92745	9.32264	7.8564	5.2503	4.77851	9.7168	7.95138	12.5057	10.9726	7.08481	11.4411	7.5201	10.1666	12.6532	5.00315	7.69027	10.5433	11.3187	7.75257	6.09875	9.04001	8.8765	6.79624	12.574	8.01552	4.45885	6.60654	11.8369	6.01676	8.66706	11.7115	4.59434	5.66027	9.64792	5.51309	10.4163
	European American	8.53527	7.46271	9.06059	8.4661	7.02287	10.2114	11.0176	7.27864	9.81371	4.63572	13.2153	6.46175	10.6773	9.18613	11.1203	6.49644	4.54832	9.25635	7.69768	12.3416	10.4951	7.01144	10.5365	7.14752	10.3864	12.5894	4.33857	7.33679	8.42887	9.4788	7.74247	6.55072	9.27767	10.0627	7.26812	13.5239	8.20636	5.11071	7.51674	12.3346	6.22377	7.56381	12.161	5.12191	6.67751	9.54959	5.43157	8.88632
	European American	9.64359	6.46269	8.86273	10.5048	7.01225	12.2265	11.7043	7.28045	9.00733	2.8012	11.7262	5.46731	10.2552	8.75117	7.88056	4.95423	4.49423	8.71584	8.06431	12.103	9.18229	4.9488	10.9932	7.44667	10.3066	12.6903	3.63112	7.19849	8.90845	9.41818	7.48081	5.55263	8.39055	9.67907	5.73357	13.0415	7.22407	4.73123	6.95737	11.4745	5.49301	7.64688	11.6443	3.76842	5.8372	9.35984	4.93906	11.6216
	European American	6.83046	6.03163	8.44217	7.41374	6.08437	8.37078	11.0625	7.1163	8.82639	3.37341	12.1112	4.48749	10.4408	8.32473	7.73236	4.63456	3.55213	8.47217	7.51485	11.0254	9.97386	4.74011	10.4278	5.55336	9.7921	12.4805	3.47155	6.40587	8.19978	8.73745	7.15798	5.46736	8.13962	9.15721	5.75507	12.513	6.43165	4.31128	6.46441	11.239	4.95216	6.99034	11.813	3.80338	5.28355	8.68817	4.52265	10.0177
	African American	9.46697	6.00479	8.06477	10.2841	5.85816	12.2347	11.0599	5.65024	8.72807	3.89773	10.6854	4.75224	10.1328	8.17602	8.08612	4.93208	3.95588	8.77744	7.40126	11.86	9.59465	5.63878	11.6592	6.83908	9.50087	12.5233	2.97995	5.8563	9.23609	8.24962	7.49644	5.45153	8.85569	9.62276	5.59637	12.4192	6.63648	4.46431	6.19847	10.3855	5.24809	7.64952	12.0499	3.46614	5.41659	8.72157	4.10203	10.7822
	European American	8.9478	5.94009	8.2542	10.2502	6.25767	11.9781	11.427	7.0473	8.87635	4.49312	12.5786	5.25323	9.95628	8.60268	8.5964	5.21211	3.79778	8.62861	7.77335	11.8516	9.52687	5.89716	11.2191	7.86969	10.0297	12.627	3.72091	6.95034	9.0844	9.381	7.38553	5.61866	9.2404	9.66106	6.24116	12.7966	7.65399	4.57459	7.0882	11.2555	5.34871	7.76418	12.6433	3.28236	5.63066	9.29581	4.47284	9.67377
	African American	7.41411	6.04674	8.73117	8.18012	6.52119	9.77383	11.1676	6.60032	8.91697	3.11371	12.4033	5.10507	9.89833	8.66566	7.17571	4.7203	3.72445	8.83302	7.68136	11.4499	10.0478	4.23909	9.97588	5.4818	9.6224	12.6789	3.22148	6.60484	8.89668	9.65206	7.59268	5.51531	8.47595	9.10149	6.10082	13.8026	7.06947	4.70484	6.54289	10.517	5.14534	7.21691	12.3376	3.98337	5.71929	9.06271	4.75946	10.8781
	European American	8.3468	5.89924	8.48049	9.25365	5.85816	10.4614	10.895	6.20023	8.93973	3.51554	12.0522	4.79303	10.9922	8.57358	8.35628	4.95988	3.05139	8.24266	7.18192	11.5639	8.96443	4.87428	11.4227	6.31448	9.41258	12.5001	2.86229	6.18714	8.19041	8.43808	7.32539	5.17642	8.7375	9.45592	6.34618	12.6977	6.92246	3.94769	6.59117	11.3379	4.93031	7.35727	11.823	3.43449	6.24153	8.84559	4.02578	10.5649
	European American	9.20872	7.63568	8.29192	9.70535	6.58156	11.3712	11.0584	7.11341	9.90295	4.47267	13.0316	5.97211	11.6531	8.82655	10.8466	5.6269	3.37867	8.8943	7.13619	12.2953	9.85634	7.02311	11.4504	6.99975	9.97747	12.5524	4.24706	5.77098	6.93548	8.62892	7.79506	6.38552	9.74986	9.32058	5.90355	12.2475	7.33225	5.28017	7.38327	11.1974	5.55386	7.54385	12.3395	2.98799	5.99481	9.20004	5.4033	11.8809
	African American	14.8222	6.15854	9.05419	9.6496	6.87728	12.1387	10.8178	6.0943	8.72162	4.66743	12.1333	4.65746	9.40779	8.62517	8.17632	4.83161	3.38448	8.64972	7.59329	12.5038	10.1517	7.65806	11.0402	7.90074	9.84622	12.5439	3.19802	6.36292	8.64421	9.61049	7.61913	5.34711	8.80885	9.56397	6.61588	12.5334	7.6158	4.50639	6.86907	10.6085	5.10442	10.2198	11.7289	3.68049	5.54817	9.09472	4.61501	9.81633
	African American	7.10137	7.55438	8.83926	9.76023	6.68962	11.6983	10.9985	6.48346	9.72087	3.85183	11.8287	5.64303	9.83482	9.4794	8.50723	6.10355	4.06161	9.62605	7.96006	12.4886	9.63523	5.08224	11.606	6.35733	9.43628	12.351	4.5171	7.36197	9.3938	9.82638	7.92654	6.54853	9.71511	9.08092	6.98525	13.1112	7.78303	3.90893	7.71044	11.1655	6.34587	8.02881	12.6277	5.26163	6.07503	9.63114	5.27599	10.796
	European American	8.35027	7.65157	8.53174	9.55371	6.97319	10.9446	10.7539	6.74426	9.90093	4.27218	12.3774	6.53464	11.0951	8.55804	8.80784	4.45543	2.94028	9.03464	7.60797	12.3864	9.11369	6.24281	11.6104	6.64263	9.97614	12.5163	4.22012	6.67218	8.16405	9.35313	7.76504	6.35142	9.82185	9.37054	6.13104	12.9577	7.43742	4.76663	7.8129	11.7802	5.63953	8.18573	12.4682	4.94003	5.74039	9.43021	5.48813	10.9662
	African American	7.48704	7.70583	8.57105	9.80494	6.72426	11.4579	10.9276	6.14082	9.76844	4.75801	11.5561	5.86516	9.61856	8.74971	8.60091	5.77963	3.7776	9.63508	8.00382	12.4001	10.0667	6.42887	11.3363	6.1056	9.77881	12.3781	4.32423	7.11653	9.17221	8.96088	7.92342	6.38682	10.1983	9.29599	6.37577	13.3325	7.81041	4.554	7.4171	11.5783	6.15859	8.31185	12.3887	5.1796	6.06784	9.44547	5.63191	10.8797
	European American	7.79934	6.43181	8.76643	9.54655	7.01249	11.5957	11.164	6.44007	8.90195	3.41145	12.0475	5.07201	10.5098	8.92243	7.72511	5.73011	3.95494	8.78441	7.36425	12.2569	9.50778	4.53095	10.8242	5.58222	9.51412	12.5747	3.85197	7.13781	6.93548	9.10031	7.05787	5.3447	8.7571	8.67065	5.58439	12.7787	6.87795	4.51939	6.73336	10.501	5.18642	7.53016	11.8496	4.17073	5.59479	9.26053	4.84396	9.86421
	African American	8.69913	6.42956	8.9286	9.77784	6.80746	11.5594	10.9284	6.62598	9.34913	3.87224	12.6639	5.12354	10.6455	8.74318	8.31921	5.65522	3.76149	8.55303	7.58875	11.8183	9.67989	5.7794	11.5724	7.14069	10.238	12.1583	3.89005	6.36133	9.14431	9.3827	7.48015	5.92391	8.85726	9.85884	6.44501	12.6014	6.97783	4.15329	6.83712	11.9424	5.95659	8.49952	12.4037	4.01118	5.8796	9.00008	4.45519	10.0761
	European American	7.91944	6.70361	8.52912	8.46343	6.36103	9.71081	11.111	7.45644	8.40351	4.01654	11.7968	5.27015	9.85243	8.30191	9.12139	5.79325	3.33858	8.74846	7.64775	11.0549	9.80079	5.15899	10.4075	5.97822	9.50073	12.5731	5.10956	6.49045	8.14221	8.79648	7.06055	5.62012	7.99298	9.19957	6.08821	12.1216	6.76051	4.06388	6.25197	10.2828	5.13759	6.4526	11.7412	3.50622	5.7541	8.78421	4.51673	9.31728
	European American	7.3791	6.87441	8.82831	9.67174	6.94964	11.3369	11.1706	7.25912	9.01892	4.49486	12.208	5.66794	10.0155	8.61533	9.15064	5.01048	3.46866	9.23334	7.5694	11.9004	10.3819	4.85134	11.315	7.05219	10.4976	12.5401	4.78617	7.08911	6.93548	10.6861	7.3535	5.86125	8.50636	10.0698	5.91882	13.0402	7.38042	4.04491	6.65955	11.9501	5.8953	8.89842	12.0622	4.47534	5.73176	9.25553	5.19595	10.7585
	European American	8.21193	7.65451	8.50824	9.96214	6.69993	10.8851	11.2177	6.3298	9.74616	4.84821	12.5642	6.97852	10.7888	9.51338	9.65997	6.14117	3.44121	9.31906	7.8562	12.3077	10.1474	6.6187	11.4543	7.11316	10.0221	12.6296	4.28976	6.90608	7.12046	9.33403	7.75916	6.14343	9.71691	10.071	6.88132	12.9958	7.63981	5.29839	7.54672	12.3325	5.94315	7.74357	12.4386	4.11593	5.84076	9.35905	5.71639	12.1432
	African American	14.366	5.75552	8.44259	9.86838	6.45888	12.2433	10.8065	5.34927	8.38582	3.54928	11.573	6.31735	8.83548	7.73837	7.34759	5.2096	3.2889	8.23187	7.01902	12.2938	9.85861	7.31382	12.1355	7.71843	9.40939	12.5026	3.69073	6.10969	8.29861	9.58459	7.16853	5.00218	8.39071	9.4761	6.67101	12.2347	6.32502	4.36623	6.18527	10.5651	5.37653	9.1556	11.6629	2.78279	5.30262	8.70387	3.77104	8.62004
	African American	8.27109	6.04894	8.78986	9.61552	6.79687	11.16	11.356	7.83557	8.75609	3.3483	11.5409	5.1419	11.4456	8.46889	7.42481	5.43501	3.62526	8.50595	7.93183	11.7524	8.87236	6.14479	12.8001	7.07423	9.98084	12.5366	3.42042	6.68338	9.16671	10.1368	7.56992	5.69561	8.77646	9.59952	6.05508	12.5086	7.27199	5.00493	6.80664	11.0777	5.30467	7.24938	12.1755	3.37499	5.61942	9.0616	3.99049	11.8966
	European American	7.76242	6.90605	8.29116	10.2254	6.76239	11.8364	11.6195	7.06084	9.43706	3.7811	12.1953	5.71789	10.4236	8.47007	9.04126	5.38838	3.46949	8.47897	7.46376	12.0552	10.3166	5.24812	10.7308	7.44811	10.286	12.6256	4.00213	6.89722	9.11716	8.58929	7.64693	5.60729	8.96831	9.89972	6.28461	12.5391	7.11971	3.98279	7.55481	11.5179	5.88136	7.42068	12.1891	3.95817	5.78765	9.19963	5.39303	11.7797
	European American	10.0018	6.46912	8.77791	10.5537	7.01333	12.4269	11.6743	7.34457	8.93321	4.30877	11.8291	4.95348	11.1446	8.44333	8.27005	4.6574	4.01962	8.74607	8.1507	12.2965	9.57135	6.00766	10.4971	7.63234	10.5277	12.5366	3.82358	6.92096	9.1143	10.1001	7.61395	5.97618	8.66816	9.48132	6.1104	13.0936	6.63602	4.50593	7.15379	11.5114	5.77793	8.64909	11.9104	3.94883	5.57693	9.04976	4.67809	10.6006
	European American	9.76819	6.87442	8.87034	10.3342	6.91798	12.0488	11.5619	7.10079	9.00147	3.63236	12.5625	6.94889	10.4852	8.89797	9.07949	5.49907	3.28177	8.89402	7.90577	12.3791	10.5191	4.80641	11.5177	7.30486	10.4636	12.5678	3.97125	7.11448	8.55859	8.89609	7.49249	6.14991	8.63246	9.4054	5.86085	12.6508	7.73718	4.88543	7.08626	11.3267	5.44114	8.45549	11.7305	4.12732	5.79835	9.46846	4.74786	10.8283
	European American	13.5925	6.88734	8.80045	9.84928	6.78751	12.0808	10.9653	5.95387	9.01767	4.99507	13.6047	6.48415	10.329	8.56918	7.95675	5.69229	3.78328	8.80066	7.82924	12.4687	9.93857	6.27941	9.82489	7.54899	10.3721	12.6397	4.0966	6.76967	8.20947	9.90033	7.63866	5.64039	8.53248	9.49795	6.76298	13.1468	7.30433	4.81603	6.59392	11.5161	5.69591	8.62355	12.1925	3.58413	5.82543	9.35098	5.26622	10.3725
	African American	9.26149	6.25938	8.91437	10.1329	6.70891	12.0501	11.4482	6.74375	8.76115	3.43155	11.3409	5.83722	10.7357	8.79443	6.96136	5.32667	3.68114	8.57057	7.91069	12.0621	9.37574	5.63495	12.2542	6.74107	9.99289	12.6972	3.68066	6.83222	9.01947	8.60299	7.74835	5.65314	8.92301	9.23252	5.86599	13.3666	7.03719	4.57188	6.73763	10.9899	5.68788	6.99431	11.7309	3.84076	5.62504	8.99578	4.45354	10.6885
	African American	8.90598	7.78559	8.40252	9.72299	6.59916	11.3007	10.8008	6.12285	9.95726	4.19792	11.9411	6.07017	9.74762	9.2711	11.7513	5.16288	4.07231	9.23937	7.7436	12.4112	9.32819	4.2539	12.095	6.22094	9.31076	12.513	3.82007	6.78069	8.86723	9.1059	7.89295	6.7888	10.0246	9.15874	5.85444	12.8189	8.38736	4.63289	7.66727	11.3232	6.22742	10.2502	12.5445	4.89738	6.173	9.55383	5.99009	9.82624
	European American	8.05068	7.2957	8.41405	9.34438	6.61552	11.4482	10.8918	6.38932	9.34864	4.29351	12.4002	5.46526	9.01248	8.57452	10.2922	4.29501	3.30416	9.09396	7.42836	12.1087	9.64673	8.66002	10.8977	6.99885	10.0021	12.5878	4.75316	7.0815	8.59106	9.29987	7.59885	6.0407	9.02235	9.46951	7.41657	12.8479	7.26346	4.25907	6.92967	11.4696	6.24901	8.12805	11.8985	4.62614	6.67901	9.38588	5.84947	10.8466
	European American	7.71044	6.90224	8.44735	9.83742	6.84157	11.1055	11.5625	7.26754	9.13137	3.77478	12.2657	6.08551	9.29884	8.63352	9.10587	5.49786	3.48824	8.87903	7.72983	11.9101	9.30948	6.31453	10.4557	6.38956	10.0255	12.458	3.48285	7.02872	8.97011	8.87431	7.65791	5.48238	8.23651	9.44755	6.71683	12.9447	6.76862	4.85401	7.21229	12.032	5.44195	7.27931	12.1777	3.40139	5.89993	9.13323	4.34206	9.80085
	European American	7.01002	6.80662	8.51429	8.15771	6.7841	10.2973	10.2423	5.28074	9.46482	3.17079	11.8295	5.71882	9.84325	8.42485	8.3259	5.17611	3.22158	9.2738	7.50416	11.6576	10.0216	4.85135	10.1649	4.98	9.28079	12.044	3.93107	6.96065	7.36979	8.51227	7.4738	6.20129	9.10775	8.58681	5.85121	12.5707	7.09488	3.78523	7.28702	11.0524	5.58346	7.27918	12.3837	5.2595	5.51558	9.40365	5.02361	8.85476
	European American	8.43982	6.49099	8.54909	10.1009	6.67025	11.7936	11.36	6.57739	8.79344	4.90729	12.3879	5.247	9.66809	8.71842	7.89016	4.96842	3.40275	8.86136	7.80441	12.0779	9.73085	4.66509	10.958	7.10954	10.0346	12.6318	3.6388	6.91886	9.15612	9.41609	7.56962	5.29266	8.3464	9.41573	5.95972	13.0523	6.92414	4.51785	6.38045	10.8175	5.48865	7.82728	12.0113	4.03158	5.55588	8.89392	4.61169	10.1768
	European American	10.0433	6.1454	8.66704	10.3928	7.02608	12.1222	11.4516	6.77269	8.79634	3.40276	12.1048	5.10468	9.47538	8.58312	9.18553	5.43713	3.28821	8.39726	7.51003	12.4325	9.46727	5.38083	11.6337	6.86084	10.0675	12.5985	3.1028	6.57834	8.22193	8.63583	7.50202	6.00055	8.31511	9.23804	5.83954	12.7683	6.7271	4.24281	6.41317	11.2439	4.94456	8.91158	12.0422	3.42618	5.84153	9.20473	4.47555	10.225
	African American	8.92675	6.18157	8.52913	9.59175	6.67979	11.8765	11.274	6.73329	9.08483	4.73234	12.4323	5.0817	10.2209	8.75807	7.8568	5.15126	3.13035	9.0285	7.53912	11.3498	9.50004	6.22275	11.3609	7.01939	9.51965	12.5756	3.58919	6.55314	8.43723	9.37392	7.55822	5.50484	8.577	9.39704	6.70793	12.5356	7.13421	5.05304	7.02561	10.9555	5.60359	8.12776	12.1581	3.36193	5.78376	9.02951	4.41825	10.2339
	African American	12.2362	7.28525	8.38419	10.2996	7.00227	11.9994	11.1895	6.85043	9.95264	4.82335	12.1487	5.86076	10.8843	9.14495	9.03993	5.40345	3.55475	9.27634	8.07294	12.3093	10.1629	6.22491	12.1083	6.63254	9.91243	12.62	3.67265	7.04739	9.04836	9.14227	7.81421	6.31367	10.0846	9.392	6.78126	12.9621	8.34238	4.89488	7.75158	11.3607	5.74936	8.09896	12.6473	4.4786	6.11974	9.58379	5.27741	10.5269
	African American	14.3937	6.45414	8.809	9.78122	6.80424	12.4093	11.2261	6.03542	9.09002	5.22582	12.8515	5.31747	9.80603	8.99736	7.31223	5.66148	3.44405	8.85067	7.8582	12.4843	9.90379	5.24534	12.1799	8.78614	9.79819	12.6502	3.22404	6.36491	9.25841	9.00483	7.48534	5.51481	9.49022	10.2726	5.48822	12.3822	7.33551	4.95855	6.52765	10.4893	5.64905	8.40809	12.0579	4.19433	5.48543	9.07881	4.79106	10.5733
	European American	8.85932	7.02544	8.68748	10.0396	6.84553	11.7432	11.3901	7.29258	9.0372	3.54437	12.6685	5.28988	10.0434	8.73963	8.1004	5.64489	4.00323	8.94473	7.90884	12.0379	9.6571	5.42622	10.9919	7.33443	10.2042	12.7593	3.7133	7.44516	8.95782	8.87604	7.76075	5.67496	8.34035	9.36808	6.12266	12.6848	7.19691	4.55069	6.81395	11.2013	5.55083	7.54107	11.7747	4.14682	5.66538	9.13845	5.112	10.041
	African American	8.75295	5.74971	8.5266	9.90979	6.70434	11.7817	11.3963	6.18245	8.77044	3.6789	11.924	5.70314	9.80064	9.12428	7.26731	4.78191	3.2498	8.49683	8.08688	12.0347	8.50094	4.96082	11.2022	7.09158	10.2395	12.61	3.06914	6.60348	9.89981	9.3276	7.34797	5.52864	8.73468	9.40667	6.12313	12.6086	7.04537	4.31914	6.7366	10.6003	5.36268	7.71109	12.011	3.59384	5.58175	9.01504	4.5618	10.7421
	European American	7.40558	6.61901	8.53246	10.2163	7.00602	11.5794	11.201	6.74021	9.23274	2.90243	12.3904	5.56791	9.94408	9.06392	8.87838	5.48022	3.46483	8.25274	7.62775	11.892	9.70577	5.48946	11.8015	7.04515	10.3202	12.5627	3.7128	7.29139	8.13503	9.07815	7.41185	5.52529	9.01389	9.17342	6.20446	12.8675	7.42885	4.40113	7.06053	11.368	5.42905	7.1534	12.1749	4.39644	5.73734	9.27261	4.79076	9.28901
	African American	14.5131	6.67864	8.46013	8.40965	6.55589	11.6578	10.5387	5.76229	8.90259	4.79716	13.7342	5.77112	9.44266	8.9451	7.70212	5.43233	3.90806	9.42046	7.25495	12.3528	10.5648	5.32907	11.6224	6.73144	9.16152	12.044	4.22372	6.49813	7.4977	9.88037	7.27624	5.69701	8.90098	9.55922	6.95875	13.0204	6.58169	3.92793	6.58964	10.6975	5.67206	8.8113	12.1242	4.3995	5.48937	9.18087	5.18649	9.9201
	African American	8.28527	5.76666	8.35617	6.6123	6.10314	8.21758	10.719	6.91846	8.62082	4.45267	11.7796	4.51511	10.4293	8.44327	8.42953	4.58213	3.0836	8.7984	7.88139	11.1001	9.26167	5.17858	12.4193	6.00233	9.18376	12.5136	4.308	6.44545	8.32803	8.74924	6.97806	5.29072	8.70965	8.82885	6.02359	13.1725	6.22704	4.60302	6.43158	11.6494	5.61411	7.7192	12.0206	2.92793	5.23157	8.66803	4.20598	10.3511
	European American	6.41678	7.35653	8.15222	9.72979	6.40752	10.5242	11.1374	6.31534	9.10033	3.04284	11.2767	5.6364	9.01199	8.14842	9.88124	4.77469	3.97091	8.91682	7.41622	12.0474	9.15378	4.65826	9.72812	5.78165	9.93621	12.6414	5.05009	6.22613	8.91741	8.13969	7.79774	5.71445	9.15881	8.56522	5.83472	12.6381	7.24411	4.19698	7.38439	11.5031	5.82302	7.02452	12.1083	4.42574	5.74362	9.46508	5.85405	10.4032
	European American	8.13463	6.81536	8.65333	9.4839	6.94025	11.5355	11.2178	6.58118	9.505	4.62672	12.5546	5.0882	9.45489	8.94078	8.50681	4.99608	3.7555	9.0945	7.86275	11.9769	10.589	5.12365	10.6222	7.9721	9.89581	12.6404	4.34247	6.95541	8.61284	9.93041	7.49391	7.84765	8.90814	9.90296	6.03379	12.9524	7.58753	4.43511	6.72026	11.3649	5.46326	8.33493	12.0441	4.5729	5.51437	9.4315	5.09123	9.82155
	European American	8.17722	7.13284	8.81168	10.1749	7.20782	11.1066	11.2931	6.10038	9.49942	3.37016	12.651	5.87554	10.5121	8.67288	9.58693	5.29436	3.42151	9.03958	7.63114	12.4091	9.28007	4.95606	11.5264	7.19825	9.80197	12.7096	4.55834	7.29012	9.18526	8.83782	7.71983	6.0121	9.2949	9.25681	5.99156	13.1949	7.64556	5.69213	7.22644	11.566	6.51585	7.86459	12.5341	4.72018	5.98954	9.61318	5.21815	9.45128
	African American	9.13721	6.24191	8.50266	9.89981	6.69346	11.7096	10.6713	5.94271	8.73254	3.31147	12.3552	5.55611	10.724	8.65835	7.50204	5.28703	3.64306	8.4884	7.51717	11.5477	9.97094	6.17322	11.3873	6.28345	9.86023	12.3273	4.06063	6.63556	9.36822	9.24909	7.3664	5.24969	8.12585	8.72705	6.03378	12.8803	6.71453	4.29663	6.48358	10.2661	5.38612	8.69572	11.6733	3.74452	5.67024	8.85211	4.46731	9.21716
	African American	6.56294	6.19136	8.60807	9.11288	6.58064	11.455	11.0548	5.66257	9.09833	2.91319	11.5199	5.36182	10.6718	8.92537	8.04932	5.79955	3.6192	9.06557	7.72669	11.9822	10.0196	5.47842	12.3416	6.03258	10.1077	12.5618	3.99625	6.15458	9.90135	9.33644	7.72962	5.59317	9.08503	9.41816	6.49979	13.3983	6.92093	5.17023	6.99411	10.9182	5.82672	7.73891	12.3718	3.31765	5.79636	9.06284	4.50671	10.101
	European American	7.22635	5.70696	8.33828	8.47972	6.20247	10.0482	11.2175	6.70028	8.44325	3.25272	12.0541	4.30931	9.11158	8.17427	7.12072	5.3202	3.50783	8.21673	7.51122	11.204	9.59202	4.13343	9.81757	4.96677	9.48029	12.5967	2.98838	6.58875	8.78203	8.31995	7.05757	5.04934	7.97883	8.41692	5.65717	13.0003	6.28779	3.71214	6.09011	11.0135	5.0841	6.61702	11.2916	3.14064	5.3522	8.85992	4.28417	9.28004
	African American	9.74048	6.273	8.69853	10.0218	6.49825	12.0311	11.3601	6.3042	9.18514	5.8521	12.453	4.89977	11.0079	9.07428	7.38438	5.38588	3.36571	9.17852	7.77923	12.3148	8.92768	5.75842	11.054	7.88951	9.67965	12.5149	3.96458	6.00831	9.04375	9.43628	7.74755	5.27346	9.199	10.1935	6.22094	12.7341	6.95381	3.98261	6.95586	11.3802	5.22046	8.10552	12.2492	3.77243	5.59707	8.79368	4.55775	10.5808
	European American	8.41695	6.10687	8.55855	10.441	6.69298	12.0829	11.5649	7.56611	8.91206	4.65548	12.4931	4.8568	10.5913	8.51548	8.39697	5.5213	4.16295	9.26448	8.32409	12.1388	10.3278	6.25871	10.7134	7.72461	10.1434	12.6103	3.36242	6.57591	8.73489	9.80243	7.60278	5.4552	8.64843	9.56632	5.73683	13.7831	7.14102	4.51284	6.85025	11.6837	5.47873	7.86374	12.049	3.50938	5.71693	9.28262	4.85024	11.16
	European American	7.3846	6.12702	8.75098	9.56736	6.6583	11.5301	11.2075	7.05176	8.88041	3.62785	12.3984	5.27259	10.4401	8.73387	7.69775	4.65728	3.41007	8.60553	7.7296	11.8519	10.173	5.52904	10.8318	6.69046	9.9815	12.4879	3.86294	6.73257	8.03955	8.31216	7.34362	5.29332	7.87237	9.56867	6.23783	13.1037	6.69265	3.87328	6.43243	10.5995	5.12631	7.41611	11.863	3.54743	5.54893	8.78526	4.57049	9.87053
	European American	13.7589	6.59137	8.613	9.50456	6.89891	12.2682	11.205	5.87207	9.29413	3.18147	12.3793	5.19725	9.90062	8.74457	8.18256	6.28746	3.38758	8.9633	8.03901	12.5166	9.40398	4.83753	10.6033	8.05019	10.2457	12.7326	3.63886	6.71978	9.09116	9.65405	7.49796	5.72289	8.62802	9.71062	6.46154	13.1331	7.29122	4.45623	7.4704	11.315	5.82576	9.29975	12.2378	5.15381	5.77149	9.28885	5.05372	10.166
	European American	7.71929	6.19368	8.79543	9.59721	6.49439	10.8535	11.5264	6.81012	8.71082	3.10437	12.6337	4.36692	10.4531	8.63167	7.54185	4.84672	3.24282	8.78054	7.67772	11.8431	9.64844	5.53288	10.4223	6.75702	10.2328	12.704	3.33326	7.24565	8.79651	8.92145	7.38598	5.51682	8.1646	9.30748	6.38522	13.3603	6.73096	4.19613	6.8937	10.8471	5.30199	7.0548	12.0584	3.61731	5.77758	9.08105	4.69638	9.8308
	European American	8.00442	6.48506	8.25004	7.94797	6.26158	10.5297	10.5333	5.67022	8.90674	3.96487	12.5043	5.42502	10.8373	7.73146	8.71762	5.84263	4.09482	8.76528	7.3447	12.1381	9.50065	5.66821	10.2743	7.28575	9.69991	12.4445	3.4819	6.42934	8.74379	8.56721	7.15775	5.39103	8.56292	9.48249	6.2968	13.556	7.25177	3.92132	6.44688	11.2467	5.28318	6.633	12.4888	3.89763	5.62138	9.21393	4.84126	9.71951
	African American	8.00314	5.86828	8.74462	8.66141	6.1193	10.0987	10.9464	6.42719	8.90577	3.63253	13.0305	4.58788	10.7701	8.4164	8.16165	6.47403	3.37904	8.10788	7.54289	11.331	8.79474	4.34464	10.7794	5.10185	9.88412	12.4483	3.17676	6.22491	8.86307	8.98039	7.18104	5.20315	9.0223	9.24673	5.91122	12.8472	7.41172	4.44787	6.61601	10.6381	5.25871	6.69891	12.2589	3.88607	5.5264	9.0887	4.85036	10.2234
	European American	7.18461	5.85283	8.4972	9.74593	6.56103	10.9616	11.2569	6.60284	8.94901	3.26581	12.1332	4.88173	9.67813	8.57671	7.94786	5.26821	3.26044	8.34508	7.1428	11.8007	8.76937	4.79223	10.6288	6.28701	10.5268	12.5263	3.71776	6.95615	7.95776	9.13308	7.19448	5.2893	8.25555	8.89371	6.17367	12.5386	7.15093	3.96177	6.79964	11.8042	5.04265	6.94935	12.0479	3.60003	5.44753	8.98414	4.74495	10.35
	African American	8.24093	5.96279	8.45459	9.55461	6.43549	11.6543	11.3884	6.51982	8.81599	3.15622	11.2876	5.05202	10.315	8.52404	7.11049	5.78957	3.29265	8.34274	7.67953	11.6033	9.04823	6.98894	12.2054	6.83009	9.90123	12.646	2.95462	6.09857	10.0019	7.97846	7.18284	5.25868	8.45576	9.25151	6.01659	12.4924	6.86287	3.90093	6.53392	10.7794	5.39057	6.21977	12.677	3.36771	5.60563	8.9399	4.32164	11.2586
	European American	9.72385	6.30569	8.50698	10.0855	6.71662	11.7265	11.4159	6.25587	9.07354	4.28654	12.3261	4.58397	10.2567	8.94926	8.14991	4.75008	3.7603	9.09465	7.75416	11.8274	10.1872	6.22273	10.6857	8.29265	10.038	12.7067	3.67841	6.68476	8.57839	9.62069	7.38006	5.28602	8.51618	10.094	6.58605	13.5334	6.85595	4.42598	6.65989	11.5619	5.57186	8.42641	12.1986	4.02763	5.78424	9.02762	4.60107	11.4636
	African American	8.28481	6.67952	8.67371	9.49327	6.5038	11.8129	11.0787	6.6546	9.28235	3.5519	12.9899	5.3843	11.06	8.71466	7.97576	5.17419	3.50252	8.77693	7.34878	12.2208	9.25112	5.28409	11.7507	6.64227	9.59904	12.5348	3.51174	5.92436	8.68601	8.92774	7.54029	5.58789	8.77632	9.83204	5.83118	12.5159	7.30779	4.66988	7.26088	11.2184	5.61727	7.4541	12.3583	3.84219	5.86684	9.24856	4.47017	10.9522
	European American	8.85636	6.80958	8.51305	10.1448	6.49359	12.1534	11.161	6.57615	9.23025	3.32141	11.7746	6.07556	10.0073	8.65235	9.13876	5.50007	3.52075	9.16088	7.76172	12.1561	9.54192	8.48491	10.5829	7.05905	10.2812	12.7032	3.44441	6.34518	8.8911	9.34369	7.84172	5.71349	8.9213	9.8712	6.70024	13.0214	6.96655	5.16133	7.68644	11.3288	5.4787	8.43036	12.3235	3.85919	6.61193	9.2957	4.83686	11.9582
	African American	6.46719	5.79699	8.06471	7.74137	5.85816	10.1915	10.3656	4.99318	8.06263	2.8012	10.7284	4.65266	8.51562	7.57631	8.51574	4.01043	3.78371	8.81235	7.0094	11.0254	8.78366	4.55041	9.98	5.99082	8.94847	12.044	3.96004	6.00211	7.72793	9.63966	6.97049	5.11402	7.98664	8.41692	5.44853	12.605	6.23348	3.63077	6.00754	9.78712	4.75403	7.37501	11.4526	3.65739	5.07785	8.40373	4.6672	9.52071
	African American	7.1101	5.87498	8.56932	10.1813	6.82394	11.8357	11.2738	6.45104	8.5705	3.37544	11.4536	4.39979	11.079	8.35021	7.26061	4.87272	3.5779	8.50367	8.0392	11.8722	9.85852	5.50253	11.6203	7.10401	9.60223	12.5743	3.23895	7.11085	10.0352	9.75682	7.50187	5.73496	8.2008	8.67954	5.50075	12.6176	6.9078	4.46098	6.90099	10.9938	5.43499	8.57604	11.8095	3.26998	5.50426	8.88351	3.96029	11.6698
	African American	14.2501	5.89163	8.78183	9.79671	6.7697	12.4252	11.1857	5.44648	8.51206	4.37864	11.5195	4.89866	11.8625	8.42434	7.63441	4.57224	3.35489	8.46338	7.87463	12.3484	9.53718	8.40966	11.7939	7.55067	9.7469	12.6114	3.15656	6.62256	9.4845	9.72681	7.40671	5.29966	7.99963	9.06133	7.22338	12.6922	6.68615	4.49442	6.78385	10.442	5.43309	8.42388	12.119	3.00832	5.52683	8.51219	3.77368	11.8542
	African American	8.66989	5.66985	8.48493	9.47382	6.6891	11.7338	11.4891	6.5231	8.5915	3.182	10.8756	5.02102	10.735	8.61521	6.65034	4.5217	3.20397	8.57191	7.67842	11.6075	9.41657	6.28314	10.861	6.68571	9.42522	12.5631	2.75023	6.72644	9.20733	8.94665	7.45663	6.30549	8.13174	8.99298	6.16254	12.7694	6.68758	4.53149	6.83119	10.6868	5.39816	6.60729	12.0612	3.04077	5.48329	8.74844	3.92122	9.97339
	African American	14.1805	6.68847	8.61786	10.0419	6.96848	12.394	11.3796	6.06876	9.16687	5.43885	12.9954	4.84647	10.6745	8.45839	7.56045	4.99887	4.12691	9.14794	7.8117	12.7632	10.3149	4.97212	11.655	7.45574	9.69366	12.6762	3.76853	6.51273	6.93548	9.58103	7.92049	5.72084	9.06098	9.99497	6.29849	12.7592	7.4245	4.72709	7.309	10.7557	5.82961	8.18172	12.0833	3.70605	5.89657	9.2076	4.83651	11.3341
	African American	6.48548	5.77857	8.76641	8.47293	6.11498	10.3881	11.0236	6.36057	8.70214	2.8012	10.8165	4.93119	10.6157	8.5384	7.25116	4.52599	3.79892	8.57811	7.94263	11.0254	8.98529	5.08051	12.035	5.93462	9.69083	12.622	3.47966	6.71026	8.87689	8.3361	7.19337	5.56437	8.36036	8.87065	5.88195	12.6094	6.95077	4.82844	6.30979	10.2786	5.56609	6.94875	11.5229	3.56623	5.31372	8.94555	4.26177	10.3694
	African American	6.55345	5.56558	8.49235	9.74555	6.22283	11.6128	11.3141	5.83727	8.63129	3.04992	12.6905	5.20199	10.607	8.48257	7.00296	5.22507	4.0144	8.74053	7.89828	11.9035	8.73012	7.10458	11.7243	6.6458	9.92102	12.6216	2.8698	6.21134	9.08528	8.21366	7.71222	5.02921	8.16678	9.27138	6.44437	12.7268	6.95406	4.80084	6.91467	10.7296	5.86439	6.25721	11.4305	2.52328	5.59941	8.96031	4.55601	10.3917
	European American	10.2682	6.2128	8.64258	9.81737	7.00722	11.9365	11.4715	6.72598	8.83571	2.8012	12.4721	5.06715	10.3307	8.67912	8.46845	4.97859	3.47102	8.95562	7.76944	11.8086	9.35764	7.36982	11.6594	6.66023	10.207	12.6862	3.76861	6.63022	9.17904	9.69328	7.24158	5.1898	8.59772	9.23639	6.71276	12.6851	6.60005	3.92671	6.21457	11.3299	5.69966	7.90293	11.9987	3.40002	5.64139	8.9448	4.37341	10.8346
	European American	6.71095	6.24448	8.57002	9.35188	6.39118	10.7788	11.1601	6.4542	8.79817	3.81183	12.3663	4.63041	10.4645	8.9146	8.32504	4.67544	3.23083	8.19065	7.59238	11.6671	9.68679	5.07254	10.4487	6.38065	9.85986	12.5957	3.38095	6.55776	8.6384	8.98276	7.63107	5.18014	8.36942	9.26265	6.11574	12.5478	6.76393	4.87408	7.53407	11.0478	5.15019	7.06383	11.7131	3.94458	5.58877	8.92334	4.48239	10.7231
	European American	14.97	6.61904	9.30021	10.6453	7.03381	12.7829	11.5616	5.80333	9.10141	4.58859	12.2433	5.65168	10.408	9.19912	7.16433	6.40672	4.87591	9.10478	8.32409	12.6124	10.987	6.64191	11.1325	9.02039	10.1161	12.5999	3.32221	6.15025	7.61533	9.19159	7.78004	5.89975	9.19891	10.0993	6.70939	13.5425	7.27219	4.93226	7.00649	10.1898	5.57348	7.57407	11.8588	3.32176	6.13045	9.46788	4.73069	9.82258
	European American	7.41895	6.50733	8.46192	9.99588	6.44565	11.8004	11.2173	6.34002	9.15059	4.25674	12.5225	5.31285	10.1655	8.85735	7.94049	4.63192	2.90865	9.04635	7.77629	11.9047	10.0266	5.48885	10.61	6.52437	9.74366	12.4875	3.48701	6.56874	8.86761	8.84948	7.65757	5.84681	8.64102	9.50111	5.83031	12.3077	7.01334	3.63077	7.27268	10.817	5.5457	7.455	11.6611	3.69323	5.49805	9.15815	4.96338	11.0607
	European American	8.94632	7.02065	9.10212	9.97693	7.10299	12.1507	11.6273	7.17952	9.53836	4.15593	12.5653	5.37668	9.28336	8.66683	8.4827	6.34538	3.62015	9.357	7.91861	12.1867	10.1498	5.45044	10.516	7.20121	9.54265	12.5187	3.63065	6.80306	8.49095	9.61237	7.68634	5.85218	8.94287	10.6809	6.75345	13.0328	7.03641	4.81432	7.45847	11.3376	5.66555	7.91496	12.6987	4.79204	5.7014	9.2679	5.00389	10.164
	European American	7.70655	6.30226	8.93381	7.12283	6.63487	10.7565	10.7663	6.29937	9.14334	3.62111	12.1165	4.70962	9.67769	8.30621	7.93413	4.74906	3.97149	8.99478	7.71787	11.5025	10.4799	5.1742	10.0224	6.61737	9.88418	12.3997	3.73284	6.64349	8.99618	8.38762	7.43232	5.40622	8.58722	9.40488	6.13826	13.3147	6.92053	4.46975	6.46379	11.2565	5.64927	6.26867	11.8438	3.98287	5.61704	8.8697	4.55467	9.5476
	African American	9.73873	6.92743	8.51517	10.0226	7.03049	12.2396	11.2153	5.76666	9.40856	5.50893	12.0918	6.30979	10.8835	8.83759	8.94177	6.35856	3.54557	8.83235	7.59986	12.5002	10.531	6.28339	11.4999	7.81582	9.77696	12.4945	4.68804	7.25434	9.13325	10.1216	7.84726	6.02583	9.49642	9.17072	6.54156	13.1014	7.54924	4.69155	7.20857	11.3604	6.10431	13.9368	12.529	4.65877	5.72728	9.27645	5.40795	10.2987
	African American	8.47894	5.67027	8.47796	8.76936	6.61943	11.3943	11.4936	6.27007	8.39233	7.01366	11.0545	5.1927	10.0219	8.55497	7.3543	4.94047	3.34273	8.48561	7.58138	11.9692	9.64242	5.35835	12.289	6.77685	9.22275	12.4174	3.46834	6.72581	8.84045	9.28345	6.95488	4.97266	7.91714	8.72066	5.84715	13.3933	6.6659	4.14394	5.87134	9.94218	5.12336	8.33611	11.9733	3.06862	5.52959	8.80866	4.16651	9.85358
	African American	9.75918	6.02655	8.48382	9.9012	6.61764	12.0048	11.3931	6.85965	8.88408	2.86104	11.3509	4.6355	9.60499	8.83321	6.65034	5.26753	3.53207	8.87898	8.15395	11.9316	9.53568	6.12313	11.8849	6.85643	9.83642	12.7193	3.40552	6.4594	9.02549	8.9391	7.57618	5.21287	8.80534	9.15318	5.8351	13.1698	6.91238	4.44115	6.26774	10.5632	5.73016	7.93325	11.9508	3.75934	5.49211	8.98479	4.32814	9.78322
	African American	7.46173	6.35614	8.27112	9.62237	6.51554	11.4961	11.4104	6.42806	8.98854	4.92325	11.9865	5.11112	10.0114	9.0061	7.88318	5.88111	4.66191	9.1023	7.74651	11.7942	9.94436	4.55575	10.9993	6.09718	8.94847	12.7427	3.88718	6.83317	8.70667	8.78487	7.58088	5.77548	9.28292	9.45821	6.36576	12.2886	6.836	3.92114	6.95411	11.2715	5.78131	7.73351	12.5819	3.76884	5.73256	9.07645	4.97865	10.1229
	African American	9.44355	7.86044	8.95898	10.6453	7.20781	12.5902	11.5666	7.35729	10.1174	4.80011	12.4337	5.42989	10.5843	9.22537	8.08929	5.65461	4.39423	9.95603	8.17235	13.1144	10.1349	5.48554	12.6877	8.4846	10.4704	12.7614	4.11851	6.23054	9.3398	9.4737	8.05315	7.16158	9.94029	10.3081	6.31246	12.822	8.02814	5.39761	8.08315	11.8106	6.78116	8.15056	12.6987	5.23541	6.18397	9.74145	5.94008	10.6806
	European American	14.0121	6.91083	8.61427	10.0034	7.23055	12.1008	10.8636	7.05771	9.73439	3.56449	13.294	5.66668	10.9682	8.9833	8.86933	6.68653	3.44998	9.26838	8.03935	12.7429	9.50161	6.78712	11.1016	7.98495	10.5604	12.5535	3.58149	7.34483	8.68303	9.94208	7.7622	6.14399	9.43061	9.4692	6.55776	12.8537	7.70036	4.86477	7.68539	11.088	5.54558	8.83437	12.356	5.00662	5.7738	9.56723	5.47164	10.958
	African American	10.3905	6.57762	8.99978	10.1463	6.85829	12.2937	11.2952	6.79634	9.09614	8.02232	11.8306	5.56841	11.2214	9.16381	9.74435	6.39502	3.52062	8.82955	8.22327	12.0264	10.6328	6.76389	12.8163	7.4341	10.1757	12.4649	3.61714	6.55773	10.3586	10.6859	7.57353	5.97677	9.45636	10.1122	7.02397	13.4873	7.49743	5.09005	7.2423	11.5135	5.55928	10.2535	12.3795	3.46223	5.75553	8.96747	4.75263	11.2116
	European American	7.34149	6.90861	8.41766	10.2167	6.44019	11.627	11.1068	5.87176	9.07291	4.61167	12.1823	5.17016	10.2364	8.93061	8.6617	4.99039	3.26675	8.46116	7.37907	12.1439	9.59179	4.73798	10.2607	6.1416	9.73831	12.5597	3.88857	6.63392	8.61672	8.6514	7.47035	5.40878	8.60705	9.43028	5.65374	12.278	6.93548	4.95439	7.07144	10.7058	5.58512	8.06041	12.1039	4.52574	5.76019	9.27387	5.18379	10.8577
	European American	7.6477	6.40202	8.89974	9.9159	6.45495	11.5423	11.2053	6.93133	8.83277	3.87711	12.4068	5.50159	9.68496	8.61857	8.72963	5.3986	4.42218	9.05389	8.28327	11.918	9.91721	6.21956	10.4718	6.33506	10.0992	12.7157	3.63872	6.82693	8.80721	9.0248	7.62385	5.83392	8.81658	9.29243	6.61911	12.5772	7.25096	4.9519	6.91624	11.7867	5.791	7.52744	11.8928	3.71095	5.75795	8.97779	4.91349	10.9792
	European American	8.0194	7.44929	8.75758	10.1878	6.97749	11.5831	11.5022	7.0916	9.7997	3.6112	12.4942	6.28208	10.8945	9.30675	9.4909	5.69822	4.26947	9.70374	7.75157	12.4731	9.72917	6.09627	11.1905	7.22317	10.2546	12.6545	4.56124	6.49781	9.6863	8.92243	7.89346	6.57173	9.62581	9.35621	6.13	12.8393	7.96493	5.45001	8.12726	11.9211	5.81024	7.27667	12.5137	4.81222	6.313	9.74145	5.83558	11.1637
	European American	7.57033	5.98071	8.36003	8.06447	6.24446	9.88367	10.5097	4.99318	8.40882	3.26608	11.1394	5.0405	8.51848	8.00492	7.50971	4.50062	3.52975	8.34477	7.0094	11.0254	9.40955	4.63793	10.4217	6.04639	9.30997	12.1918	2.84787	5.80774	8.08049	7.96069	6.94833	4.83149	8.36315	8.47365	5.47647	12.0039	6.51225	3.66208	5.87533	10.3096	4.92465	6.03671	11.5895	2.91212	5.07785	8.77586	4.20726	8.50197
	European American	14.0027	6.62206	9.04398	9.58458	7.06473	11.5827	10.5479	6.08857	8.79569	4.53317	11.8712	6.05707	9.98774	8.54359	7.41095	5.04272	4.07977	8.85995	7.83592	12.1005	11.1067	5.15338	11.0308	8.15113	9.72286	12.557	3.70871	6.84669	8.33091	9.28403	7.34459	5.60624	8.85217	9.82511	6.2313	13.4019	6.82983	3.92322	6.34317	11.6422	5.67832	9.53006	11.899	4.19508	5.4608	9.01824	4.76922	9.09048
	European American	14.7827	6.64133	8.91231	9.40554	6.85837	12.0013	11.2028	5.95288	8.90831	5.10582	13.201	5.27905	11.0413	8.41881	8.14959	4.75389	3.5711	9.03927	7.7444	12.4793	10.3589	5.37936	11.0577	8.7593	10.1678	12.7049	3.54715	7.27163	8.82945	9.68652	7.66948	5.23798	8.71703	10.1788	6.44372	12.9601	7.01844	5.08511	7.21904	10.9169	5.66247	9.46071	11.7638	4.17089	5.74288	9.23432	4.90499	9.87279
	European American	6.25201	6.5667	8.62257	9.01121	6.53241	10.408	11.0559	6.67838	9.09596	3.11994	12.2534	4.98453	9.38344	9.14584	8.19349	5.00284	3.43855	8.58007	7.94837	11.3948	9.75276	5.48712	10.0959	6.35224	10.4685	12.602	3.71421	5.97638	8.60357	8.98949	7.4983	5.38082	8.17882	8.97457	6.2055	13.1889	7.07587	4.8957	6.42511	11.1236	5.69259	7.01444	11.9644	4.01905	5.81102	9.19775	4.65123	10.207
	African American	7.74674	7.5037	9.00353	8.87223	6.76007	11.1583	11.0277	6.22805	10.1174	4.12301	12.8593	5.53688	9.59987	8.71841	8.52707	5.82279	3.26133	9.28179	7.6488	12.6178	8.84894	5.01414	12.2655	6.38758	9.70711	12.4221	3.74905	7.24727	8.95822	11.6069	7.76157	6.08974	9.59941	9.08989	6.19705	12.6606	8.38736	4.64508	7.70739	11.3186	5.93819	14.146	12.6987	4.82347	6.21561	9.57732	5.48921	10.6292
	African American	8.25551	5.91713	8.50697	9.36309	6.06674	11.3842	11.4698	6.46298	8.44443	3.4973	11.336	4.25209	11.0174	8.61419	6.70011	4.73337	3.49646	8.58383	7.88196	11.7918	9.08383	5.66592	12.3355	7.02043	9.58934	12.6066	3.1229	6.81086	8.94535	8.36875	7.21608	5.30407	8.14759	9.04693	6.00465	12.2811	6.82541	4.58992	6.5112	10.4889	4.75403	6.95915	11.8745	3.48998	5.67945	8.6785	3.99926	9.983
	European American	8.70391	6.20646	8.53167	9.60379	6.56306	11.7142	11.3673	6.39925	9.02126	3.5839	12.6358	5.73105	10.9564	8.80794	8.19136	4.94874	3.44642	8.41447	7.82067	11.9343	9.47792	5.89711	10.925	6.40134	10.2682	12.6627	3.19085	6.53131	9.34809	9.69391	7.72623	5.65713	8.38472	9.00769	6.28019	12.7091	7.15005	5.44602	6.50643	11.3995	5.53332	7.69646	12.1776	3.5739	5.61775	9.31925	4.57418	10.2909
	European American	9.90228	6.01283	8.48338	9.76071	6.21165	11.5828	11.3076	6.24968	8.57682	3.55582	11.5479	5.5021	9.61292	8.64062	7.00873	5.03624	3.59318	8.32291	7.57606	11.9877	9.44747	4.52513	10.0602	6.84745	9.92192	12.6053	3.63592	6.73836	8.1145	8.6135	7.49799	5.19485	8.42073	9.06067	5.88589	12.9399	6.70114	4.10184	6.96493	10.9963	5.1812	7.75106	12.0409	3.38335	5.54317	8.74948	4.29396	9.64312
	European American	8.49089	6.12175	8.18311	10.1819	6.60986	12.0821	11.485	6.75165	8.86447	3.60724	12.1812	4.4001	10.4526	8.3067	7.75378	5.15106	3.24608	8.62601	7.70461	12.2618	9.02433	4.33197	10.7958	7.57844	10.0096	12.5596	4.15433	6.02857	9.23622	9.12789	7.49853	5.18699	8.1522	8.84214	5.74606	13.0504	6.73885	4.40174	6.38232	10.6006	5.0004	7.45053	11.9031	3.67309	5.86143	9.03548	4.28438	10.6591
	European American	11.4927	6.15688	8.24997	10.4005	6.33863	12.1025	11.4902	7.7403	8.96915	3.73316	11.8886	4.62586	9.50323	8.87904	7.6635	5.32159	3.58008	8.64112	7.83856	12.0435	10.1147	4.49463	10.6732	7.88886	10.3285	12.4947	3.14257	6.79407	7.88467	8.82097	7.42353	5.72872	7.99297	10.2431	6.00565	12.7826	6.66269	4.07018	6.30249	11.5157	5.20694	7.79446	12.1534	3.88934	5.55064	9.03607	4.76281	10.6984
	European American	7.55354	7.37384	8.29439	9.54567	5.92898	10.8778	11.0831	5.42094	8.73765	4.04866	12.1633	5.84058	10.1046	8.06095	8.57055	4.25193	3.42606	8.3416	7.4754	11.494	9.17429	6.12137	10.4263	6.2926	9.63664	12.3435	3.4914	6.77421	8.72008	8.36595	7.26717	5.42501	9.02493	9.47824	5.98426	12.416	6.4322	4.3266	6.63222	10.7725	5.7503	6.49523	11.741	3.8342	5.50366	8.87464	4.86913	8.94475
	African American	8.95118	5.87683	8.27326	8.55703	6.07325	9.52507	10.9101	6.42943	8.24868	3.63536	11.435	4.47249	10.1442	8.21702	6.85989	5.13689	5.51705	10.01	7.79453	11.0254	9.58193	8.28595	11.5855	6.54902	9.30005	12.578	6.02063	5.79657	9.11289	8.24619	7.28398	4.8912	7.86088	9.08	7.2829	12.346	6.625	3.63077	6.32764	10.1633	5.92303	6.59532	11.8757	3.25078	5.42434	8.69415	4.07238	9.32559
	African American	14.5107	7.34639	8.69146	9.81021	6.94821	12.2512	11.3052	6.11073	9.1982	5.57266	11.4266	7.00909	11.2056	8.2771	8.60454	5.74956	4.48896	8.85347	7.75369	12.0284	10.3616	7.55491	12.063	7.98227	9.71106	12.4702	4.80425	7.17288	9.54991	10.1888	7.58091	5.56674	9.71451	10.1301	6.97352	13.0693	7.95617	5.71655	7.49326	10.1094	5.96917	9.33916	12.0381	3.85074	6.11655	9.54606	5.45441	9.69119
	African American	12.0119	6.88144	9.32262	10.09	6.92438	11.8396	11.3768	7.56482	9.18044	7.20089	14.0776	5.43375	11.3745	8.93663	11.1734	6.07166	4.26306	9.06112	8.23703	11.8185	10.3856	5.95409	13.1936	7.30621	10.3091	12.5231	3.72711	7.55396	10.6026	11.1319	7.65282	5.95258	8.75009	10.5499	6.58358	13.6918	7.72405	4.97577	7.43173	11.5518	5.6732	8.77524	12.5816	4.10766	5.91269	9.20696	4.89818	12.1432
	European American	8.77786	6.21547	8.49112	9.46632	6.40019	10.978	11.2346	6.62822	8.8874	3.39024	12.6539	6.01892	10.9234	8.99017	8.45309	4.85639	5.51705	9.40851	7.96969	11.7574	9.96692	7.47568	10.6023	6.82022	10.4214	12.6293	3.62896	6.47523	8.41079	8.70688	7.57542	5.47702	8.54159	9.17912	6.32008	13.1295	7.1671	4.64823	6.76258	10.9033	5.61766	6.56927	11.9453	3.33902	5.73963	9.08515	4.51969	10.8811
	African American	7.30814	6.07069	8.7726	9.57108	6.29705	10.8612	11.584	7.2328	8.53015	4.46142	11.9866	4.36432	10.1899	8.68085	6.65034	4.75674	2.90002	8.75434	7.95722	11.5815	9.19152	5.67582	11.0099	6.84425	9.55535	12.6823	3.04978	5.45812	8.55549	8.96854	7.13595	5.39298	8.27033	9.83458	5.66043	12.6711	6.78396	3.80756	6.19635	10.7704	5.43381	6.83227	11.7576	2.91069	5.49207	8.87027	4.1674	10.7675
	European American	7.15936	6.65533	8.80304	8.12128	6.43029	9.61781	11.0253	7.28071	9.13265	5.93154	11.8763	5.81282	8.9739	9.26267	8.27036	5.10788	3.34438	8.79555	7.96556	11.5845	9.85411	5.62903	10.094	5.87131	9.85855	12.6878	3.55323	6.69035	8.06972	8.58723	7.50346	5.54068	8.83865	9.16226	6.11	13.2247	7.04288	4.75324	6.63659	11.2483	5.57116	7.12503	11.9301	3.95086	5.87683	9.16288	4.84776	8.67152
	European American	7.36526	7.17372	8.98903	8.95515	6.75193	10.5765	10.798	5.98412	9.20599	3.64743	11.9573	6.26997	9.45643	9.16346	8.6387	5.12757	3.20291	9.05359	7.82193	12.0293	9.96515	5.82941	10.0112	5.94214	9.53993	12.6162	4.0808	6.54769	7.76706	8.57557	7.53413	5.43996	9.07416	9.20069	6.3226	12.4716	7.26005	4.39012	6.96083	10.8874	5.65676	7.10623	12.5716	4.3247	5.6552	9.13842	5.12829	10.4082
	African American	11.5387	6.17163	8.64791	9.60167	6.87299	11.8191	11.2139	5.9545	8.35059	3.45329	12.3217	4.55402	9.62576	8.28951	7.22744	5.16572	3.46779	8.83956	7.38055	11.9444	9.02985	5.1976	11.4902	7.81495	9.41659	12.5329	3.82836	6.20728	7.81204	9.0821	7.42012	5.38271	8.62583	9.19757	5.80914	12.1299	6.79477	3.63077	7.03389	10.4537	5.37129	9.11716	12.117	3.63988	5.41189	8.83558	4.34235	9.11421
	European American	8.8941	6.53355	8.72095	10.0479	6.95165	11.7164	11.1377	6.60794	8.70507	2.8012	12.0179	5.74705	9.79227	8.80291	8.36117	5.49973	3.71043	8.64228	7.79147	12.1232	9.67142	6.99355	10.6032	6.86157	9.80273	12.57	3.84462	6.40159	8.77965	10.2727	7.45908	5.51994	8.36813	8.74837	6.27712	12.7069	6.93561	4.26321	6.71245	11.0984	5.6239	7.78166	12.2218	3.45133	5.52287	9.05801	4.50725	9.74647
	European American	6.44007	6.98116	8.61815	10.1025	6.53936	11.5529	11.3353	6.90768	9.10482	4.12054	12.6733	5.50117	10.4159	8.80757	8.61602	4.71706	3.65866	8.82222	7.55477	11.7381	9.49046	5.52127	9.84537	6.91561	9.98745	12.4589	3.8537	6.76064	8.84127	8.84109	7.59936	5.7204	8.85264	9.82299	6.77005	12.5256	7.43078	3.84852	6.95554	11.82	5.60483	7.9362	12.3423	4.2183	5.62226	9.14413	5.43186	10.2089
	European American	7.18207	6.91242	8.4635	9.6131	6.95099	10.9128	11.4477	6.90978	9.10757	5.27615	12.5747	5.87822	9.59676	9.00987	8.6655	5.42477	3.72251	9.12577	7.82737	12.0853	10.2934	4.9666	10.2452	6.57131	10.2558	12.6576	3.76775	6.67442	9.40054	9.08807	7.84899	5.92483	9.06571	9.92487	6.66399	13.1942	7.03615	5.21218	6.99246	11.4398	5.97428	7.18391	12.2152	4.54204	5.77399	9.23887	5.21298	9.90399
	European American	8.1435	7.19092	8.42154	9.52336	6.94068	11.6726	11.2535	7.02662	9.32721	3.8766	11.7873	5.77328	10.0002	8.47065	10.094	5.42449	3.05727	9.68643	7.89149	12.4343	9.63478	5.31251	10.4464	6.49086	9.5275	12.6407	4.17409	5.88431	8.52138	11.8513	7.78773	6.19924	9.18942	9.10081	6.34295	12.4557	7.60407	4.57138	7.60658	11.8517	5.98536	8.73928	12.3707	4.41712	5.63046	9.26812	5.40082	10.3972
	African American	9.03996	6.44493	8.50477	10.2397	6.53395	12.3672	11.4411	6.89699	8.46817	3.33152	11.16	5.61331	9.03075	9.27806	7.36022	4.45925	3.38924	8.80419	7.95734	11.9205	9.94057	5.83195	11.3372	7.65726	9.8751	12.6665	2.94152	6.72535	8.34245	8.52357	7.40296	5.29742	8.41862	9.48661	6.35156	12.9649	6.51964	4.80608	6.39468	9.95925	5.22738	7.84958	11.5416	3.31476	5.49985	8.7528	4.3369	10.3819
	European American	9.41298	6.39181	8.51593	10.0365	6.3642	11.7207	11.3595	5.9957	8.77275	2.80271	12.5114	4.79709	9.74408	8.53925	7.10782	4.89457	5.51705	10.01	7.59411	12.0398	10.0954	6.09107	10.8052	7.08033	10.0261	12.5029	2.9932	6.31444	8.41796	8.76416	7.69385	5.55275	8.2509	9.30706	5.93387	12.9473	7.01722	3.63077	6.9269	10.624	5.00658	6.94051	11.67	3.85521	5.52043	9.19259	5.43062	9.63466
	European American	9.73092	6.40639	8.59178	9.96467	6.68991	12.1862	11.3051	6.7664	8.87234	3.62882	11.5583	5.57716	10.0849	8.81516	7.37093	5.14828	3.55557	8.58408	7.83543	11.9381	11.6701	6.25441	10.9698	6.81247	10.0759	12.652	3.67099	6.47697	9.53831	11.3124	7.31817	5.35637	8.75837	9.31482	6.41105	12.9443	6.59275	4.34393	6.29878	10.854	5.33287	8.89534	11.3219	2.74767	5.42026	8.97348	3.99114	10.4768
	European American	8.59654	6.59492	8.49157	9.69999	6.31088	11.6396	11.21	6.21666	8.83885	3.61199	12.1701	4.57208	9.80559	8.46127	7.60687	4.43637	3.28849	8.70506	7.76222	11.8939	9.64439	4.13343	10.6103	6.87698	9.56219	12.6827	3.51095	6.52478	8.61823	8.77413	7.1149	5.46885	8.70799	8.92034	5.44853	13.1061	6.78118	3.9327	6.94358	10.7602	5.34816	8.09908	11.8326	3.99257	5.49669	9.16008	4.74683	10.5981
	European American	10.6224	6.40681	8.42934	10.0476	6.60841	12.0681	11.3363	6.21378	8.93757	3.95639	12.044	5.14852	10.3148	8.23622	8.33881	5.69851	4.25015	8.91551	7.34686	11.9834	9.52297	6.35848	10.5255	7.07239	10.1636	12.5663	3.72157	6.18985	8.37054	9.15739	7.59505	5.3857	8.55094	9.6397	6.25287	13.111	6.68973	5.16759	6.60156	11.6529	5.41555	8.05171	12.0526	4.12907	5.83654	8.91968	4.56028	10.0305
	European American	7.57156	6.79899	8.3067	8.42055	6.2703	9.8402	10.9373	6.60753	8.9963	4.28063	12.1917	5.02562	9.75399	8.30088	7.63407	4.51124	3.60539	8.56016	7.34965	11.4925	9.50873	5.34897	9.80925	6.09973	9.36736	12.4777	3.57635	6.23214	8.83409	7.99858	7.34775	5.30751	8.92632	9.34734	5.91049	12.403	6.5744	4.60506	6.58157	11.0947	5.31995	6.61246	11.725	3.65332	5.74654	8.9522	4.82294	10.6682
	African American	15.2339	6.22304	8.73549	9.10953	6.66786	12.3768	11.4518	6.2159	8.81522	5.78552	13.5466	5.73026	10.0145	8.52491	6.65034	5.71546	3.94127	8.48666	7.84996	12.6451	9.83235	6.14855	12.2895	7.42863	9.65545	12.6405	3.57262	6.32306	9.14725	9.16014	7.81591	5.52775	8.64848	9.55483	6.30985	12.8936	7.45086	5.60096	6.40556	10.3158	5.02899	8.72274	11.6737	3.50449	5.70706	9.39162	4.32063	10.4287
	African American	6.84156	6.86656	8.91056	9.46157	7.16598	11.5443	11.0713	5.89925	8.93093	2.80342	11.3346	5.99742	10.6287	8.88715	7.72665	5.77988	4.0765	8.71843	8.01981	12.0152	9.66991	6.29633	12.2135	6.35032	10.2918	12.4757	4.25107	6.32234	9.30061	8.86687	7.38448	5.69299	8.9878	9.02756	5.90481	12.7446	7.36985	3.97959	6.65888	10.9932	5.69797	7.0657	11.988	4.09465	5.63957	9.35168	5.32869	10.5128
	African American	14.9497	5.93815	8.34959	9.68074	6.1989	12.1038	11.4187	5.64588	8.37916	3.895	12.3606	4.29163	9.99518	8.34867	6.81352	4.68904	3.4434	8.35904	7.73129	12.2739	9.52335	5.63034	10.7589	8.45667	9.96589	12.7267	3.11382	6.24245	8.42796	8.68567	7.49886	5.08961	7.98195	9.93768	5.99005	12.729	6.62596	4.63846	6.08089	10.3021	4.8355	9.23433	11.3283	3.146	5.39941	8.85425	4.03312	9.26007
	European American	15.2339	6.34018	8.99109	10.2126	6.65885	12.6169	11.4703	6.41219	8.72637	4.02207	12.9565	5.16732	10.3126	8.72575	8.19447	5.44547	3.78449	8.83972	7.84067	12.3767	9.7553	5.44189	11.6732	8.25903	10.1448	12.6466	3.34085	6.59175	8.98455	9.87911	7.45265	7.58623	8.1981	9.59202	6.46286	12.7837	6.86706	4.30192	6.62463	10.5273	5.65693	8.76962	12.1236	3.98865	5.53602	9.31011	4.6266	10.3567
	European American	12.9365	6.36699	8.34098	9.67475	6.54609	11.801	11.0914	5.63577	8.53521	3.71868	12.485	4.20226	10.5204	8.21949	7.76377	5.54043	5.51705	10.01	7.36498	11.7636	10.9358	10.0953	11.8903	8.5999	9.97466	12.5615	3.23737	6.4424	8.87206	9.85572	7.26663	4.9777	8.34226	10.4087	6.62497	12.466	6.35134	3.79126	6.40805	11.1751	5.43548	9.81405	12.0025	3.97528	5.07785	8.76119	4.9343	9.82849
	African American	7.46489	5.62861	8.27588	8.23068	6.2134	9.89829	11.1006	6.87944	8.65592	3.52789	11.3579	4.61674	10.2063	8.54318	8.23375	4.48887	3.32491	8.58794	7.71853	11.4616	9.6915	5.34451	12.1593	5.51793	9.28842	12.416	3.07985	6.584	9.30149	9.22414	7.49259	5.32495	8.2965	8.99054	5.8992	12.9655	6.9679	4.4158	6.63321	10.3842	5.41101	6.70376	12.0809	3.5103	5.30282	8.74134	4.15941	10.1179
	African American	11.2744	7.3516	8.85836	9.97996	7.07637	12.1871	11.3165	7.01601	9.46274	3.85763	12.2877	6.52288	10.442	8.50397	8.84157	5.01526	3.91965	9.26872	7.90892	12.6437	10.5577	7.14675	10.3819	7.44416	10.1112	12.5498	5.40178	7.27228	8.90409	10.4593	7.85742	6.26279	9.34575	9.49984	6.8087	13.3622	7.39427	5.15282	7.48998	11.2148	5.975	7.348	12.4695	4.23053	6.3675	9.32119	5.56517	11.8243
	African American	7.73406	6.17723	8.6095	10.0439	6.20509	12.0397	11.0656	6.33262	8.7622	4.08537	10.975	4.61973	9.99795	8.61945	7.569	4.84126	3.68741	8.5341	7.66078	11.9175	9.64173	6.20648	12.3285	7.01441	9.75956	12.4838	3.48416	6.66388	9.78195	8.80806	7.43858	5.27398	8.9116	9.21169	6.16499	12.7419	7.01742	4.62582	6.82733	10.3242	5.48769	7.24567	11.8729	3.94306	5.44535	8.97202	4.43589	11.7631
	African American	9.05567	6.67854	8.35429	9.27709	6.91472	11.7971	11.0611	5.58237	9.58696	6.62773	11.3745	6.23529	10.0254	8.15355	8.97502	6.05847	3.64766	8.62453	7.14918	12.1826	9.2229	5.48796	11.3691	6.4561	9.98847	12.4893	4.02786	6.95977	8.78758	9.7604	7.80466	5.74811	9.26088	9.43988	6.48214	12.5173	7.5252	5.04848	7.31765	10.9939	5.526	9.40179	12.1813	4.34103	6.02237	9.56003	5.236	10.8301
	European American	7.75564	6.9606	8.72704	9.54146	6.95136	10.9342	11.2412	7.01771	8.93902	4.21554	12.2406	5.56617	10.16	8.7704	8.77005	5.46921	3.66474	8.69769	7.96615	12.0241	8.73364	5.0972	11.5634	6.84535	10.0429	12.6416	3.78649	7.11045	8.9027	9.93112	7.61989	5.60635	8.85369	9.45756	6.23152	12.7326	7.41175	4.61891	6.80412	11.626	5.72458	7.60308	11.9543	4.67886	5.62175	9.29162	4.81196	11.7664
	African American	13.9614	7.00643	8.55822	9.548	6.80471	11.678	11.122	5.52516	8.90621	4.61071	11.5247	5.17192	10.4459	8.84845	8.3236	4.86285	3.32852	9.20726	7.85019	12.2877	9.45516	5.28692	12.3036	7.67295	9.77107	12.5568	4.10044	6.57286	8.60899	9.94536	7.7654	5.69319	8.75707	9.30471	5.79894	12.398	7.25552	4.84223	6.87513	10.9072	5.35817	10.301	11.9409	3.9524	5.68893	9.2118	4.79848	10.4534
	African American	7.20587	7.25188	8.69938	7.93899	7.2866	11.2051	10.8488	7.14616	9.75251	3.88815	11.8738	5.9495	9.30611	8.8706	8.33818	5.72727	3.90885	9.90298	7.94668	12.1866	9.78103	6.15778	11.8905	6.08553	9.41769	12.4885	4.70581	6.0745	8.96921	8.07719	7.54806	6.50002	9.25326	9.24675	5.96106	12.5056	8.38736	4.91743	7.20117	11.2632	5.92766	7.41253	12.3902	4.36614	5.87212	9.42461	5.58064	10.7687
	European American	12.5924	6.37761	8.56808	9.618	6.2677	12.1086	11.2707	6.10722	8.59271	3.45795	12.357	4.34454	10.6009	8.48674	7.20228	5.21536	3.35348	8.7284	7.86872	12.1672	9.6448	4.13343	10.8794	7.56935	10.3384	12.5125	3.2438	6.44889	9.04697	8.17018	7.21961	6.09106	8.77988	9.31075	5.78147	12.5378	6.65475	4.02973	5.86589	11.5291	5.37741	6.2723	11.4332	3.8642	5.59022	9.11475	4.30992	10.3567
	European American	8.29663	6.56575	8.72836	10.2811	7.19685	12.0045	11.3746	6.88916	9.346	3.77099	12.8569	5.47372	10.486	9.00923	7.97766	6.15198	4.03857	9.00553	7.68075	12.1237	10.1693	6.12271	10.8979	7.30046	10.2493	12.7149	4.13096	7.06846	9.117	9.67822	7.69675	5.81329	8.66206	9.50098	6.30623	13.0459	7.27129	4.22173	6.81249	11.5152	5.61181	8.29473	11.8698	4.23487	5.86874	9.40433	5.31423	10.908
	African American	7.83603	6.47788	8.35555	9.97157	6.59805	10.9357	11.0622	7.61511	9.35306	4.37227	12.9984	5.22878	9.90748	8.01309	7.92246	5.54351	3.8723	8.78553	7.93291	11.7256	9.45944	5.47945	10.8429	5.80609	9.16269	12.7116	3.35764	6.34062	9.46589	8.85227	7.60775	5.80327	8.68553	9.36699	5.71413	13.1687	7.46235	5.06582	7.04069	10.5139	5.61221	6.9233	12.6797	3.65974	6.05391	9.28239	4.54576	10.8121
	African American	7.35631	6.32395	8.39755	7.69614	6.43844	8.78822	10.8087	6.72145	8.95806	3.4703	11.0126	5.17866	9.97072	8.78759	8.61668	4.70704	4.03388	8.57301	7.58976	11.0254	9.69493	4.78425	11.9438	5.06139	9.37393	12.4342	3.46265	6.38275	8.409	8.00607	7.25896	5.33367	8.55304	8.76463	5.44897	12.3445	6.85251	4.5658	6.73844	10.8714	5.61218	6.92607	12.3286	3.36632	5.69833	9.05679	4.28467	10.5549
	African American	10.6264	6.74707	8.64426	8.13112	6.14193	9.07837	11.1366	7.74755	8.84772	6.2376	12.241	4.34571	10.1777	8.89648	8.76238	5.61175	4.69192	9.62281	7.69395	11.7111	9.14938	5.15899	12.3656	6.86248	9.73494	12.6673	3.4858	5.99222	9.64685	8.79141	7.78639	5.55194	8.84069	10.2514	5.89492	12.1128	7.21808	4.78192	7.17696	11.6445	5.56737	7.05142	12.4041	3.31821	5.60016	9.34795	4.6828	10.7578
	European American	13.1834	6.5156	8.49805	10.0393	6.77278	12.5037	11.6051	6.39932	8.31951	3.49433	12.3751	4.99375	9.83233	8.54462	7.70888	4.84386	3.62218	8.10788	8.02689	12.5902	9.31945	5.67453	10.4422	7.55492	10.031	12.7357	3.30491	6.40264	7.80638	9.3391	7.19307	5.03143	8.06834	9.41327	6.11794	12.0975	6.77289	4.407	5.96974	10.3089	5.41801	8.05927	12.0962	3.19705	5.33216	8.79425	3.98912	9.08539
	African American	10.3387	6.34752	8.58708	10.1371	6.51814	11.8396	10.9852	6.94294	8.31823	4.52376	11.6946	5.75351	11.4992	8.90546	9.23573	5.05029	3.8231	8.59352	7.73531	12.3011	9.02529	6.17316	12.0792	6.69082	9.45717	12.5855	3.77626	6.69584	9.52903	11.5505	7.50256	5.40416	8.16961	9.42579	6.29975	12.8323	6.63886	4.3839	7.04947	10.2958	5.278	9.96841	11.8636	2.74694	6.23913	8.69076	4.54836	10.9326
	European American	6.82041	5.50661	8.21013	7.29035	5.88126	10.7198	10.9244	5.65396	8.62214	3.13737	11.9246	4.28427	9.10745	7.6422	6.97357	5.06346	3.24526	8.38761	7.11612	11.0254	8.20137	5.98431	10.3527	5.99332	9.44468	12.485	2.78068	6.20251	7.07237	8.16558	7.22808	5.02863	7.86088	8.59407	5.57882	12.604	6.40309	3.63077	7.01159	10.6023	4.87355	6.50985	11.8278	3.2458	5.27211	8.56639	3.90586	10.2993
	African American	11.2726	6.0482	8.51503	9.81266	6.99264	12.0925	11.614	6.29494	9.3255	4.17872	11.4245	5.56842	10.255	8.63765	8.25528	6.14551	4.92157	8.89284	8.00455	11.7259	9.57	5.84791	11.8902	7.8276	9.56764	12.6588	3.22579	6.09091	9.33165	9.06028	7.50071	6.15164	9.16617	9.55074	6.40076	12.7363	7.48281	4.41584	6.95324	11.8341	5.7854	8.6554	12.4071	3.70995	5.68886	9.35376	4.87736	11.7175
	European American	8.13203	5.93504	8.52281	9.79492	6.63767	12.1127	11.2516	6.58989	8.97938	3.95322	11.4268	5.0062	9.64581	7.98991	7.36593	5.00069	3.32884	8.53615	8.18119	12.1354	10.1471	5.98482	11.7443	7.3205	9.76266	12.7257	3.01917	6.52618	8.50074	9.2192	7.50082	5.76507	8.8497	9.0902	5.59566	12.8359	6.85269	3.82015	6.59668	11.8085	5.31292	7.22933	11.9444	3.80725	5.86556	9.17095	4.64645	9.24108
	African American	8.50258	6.14424	8.5117	9.76503	6.46751	11.8173	11.3229	6.05887	8.91125	3.16554	13.0134	5.54224	11.2897	8.76305	7.72704	5.23909	3.19004	8.51608	7.37711	11.5263	8.20137	5.86644	11.9181	6.85952	9.99682	12.5887	3.32624	5.95695	9.49551	8.04621	7.37897	5.35759	8.74722	9.3214	5.89259	12.8437	7.8159	4.12502	6.57694	10.8599	4.97076	7.11805	11.8627	3.3381	6.39258	8.94667	4.43934	10.1946
	African American	7.2304	6.46875	8.90581	10.0357	6.09916	11.9312	11.5017	6.81559	9.05258	4.62904	11.8195	5.77688	9.88289	8.78381	8.3507	5.91997	4.16363	8.75539	7.62298	12.1523	9.92979	6.53772	11.6034	7.2784	9.56763	12.5636	3.72307	6.63341	9.28149	9.50057	7.67606	5.7177	9.52034	9.67836	6.17936	12.9395	7.02557	5.08277	7.23179	11.2669	5.90216	7.5229	12.6987	4.076	5.61975	9.01854	4.53752	8.986
	European American	7.73475	6.35728	8.48531	10.0179	6.4048	11.6481	11.4489	5.79745	8.75547	3.3198	12.3427	4.98244	10.0069	8.39238	7.78792	7.25446	4.38669	9.07081	7.76452	11.6861	9.63702	6.82087	10.8139	7.21292	10.1713	12.6758	3.66066	6.90628	8.75617	8.72276	7.38589	5.71038	8.4254	9.08816	6.31116	13.2325	6.51555	3.81296	6.27274	10.5031	5.60921	7.00641	12.149	4.02672	5.5653	9.09756	4.84218	10.8779
	European American	7.60759	6.99383	8.65005	9.34133	6.7209	10.7345	10.7129	5.92261	9.18938	3.62996	12.0934	6.23322	9.9752	8.88824	9.70225	5.22378	3.36283	8.78133	7.6817	11.801	10.0291	7.27465	10.5036	6.53809	9.63534	12.5396	4.11548	6.67592	7.92884	8.35438	7.50007	5.4433	8.75891	9.3972	6.83721	12.6871	7.19323	4.62786	7.31841	10.6729	5.81959	6.58908	11.9525	3.85002	5.48281	9.15485	4.92008	10.2113
	African American	8.94224	5.51376	8.78357	10.2926	6.54076	11.9457	11.5015	7.00321	8.75483	3.36183	12.3404	4.44731	10.9285	8.60009	7.95498	4.9361	4.04828	8.4437	7.74475	11.8452	8.99458	5.36423	11.5316	7.54836	9.98089	12.6293	3.17747	6.31891	8.93783	9.58096	7.5032	5.35166	8.22392	9.42542	6.07408	12.6433	7.02456	5.07167	7.08598	11.5573	5.53401	7.81257	12.1417	3.00182	5.56262	8.83928	3.8906	9.94124
	African American	7.66787	6.09983	8.76634	10.1489	6.84317	12.033	11.3344	6.0306	9.10963	2.94775	11.4363	5.3848	11.6467	9.37036	7.3096	5.77496	3.71763	8.77391	7.83295	12.2128	9.7682	5.81015	12.3675	6.65363	9.7468	12.7357	3.85808	6.32286	9.60367	8.49986	7.65924	5.51536	8.34131	9.43817	6.5172	12.7592	6.87661	4.5458	6.59996	10.3016	5.74561	6.76069	12.2859	3.56706	5.693	9.2684	4.58696	10.0433
	African American	8.8032	6.52207	8.82779	9.83304	6.46261	11.6817	11.3681	5.54718	8.70028	3.77721	10.6796	5.24896	10.1115	8.79111	8.15914	5.05709	2.86242	8.54631	7.66308	11.7698	8.33616	5.39526	12.1702	6.57675	9.57293	12.6884	3.59961	6.56452	8.85114	9.17204	7.55392	5.4907	8.67864	8.9445	6.24191	11.8294	6.22704	4.39834	7.15521	10.7726	5.84031	8.36085	11.8077	3.14752	5.62041	8.69421	4.43946	10.2903
	African American	8.17276	6.53549	8.89466	8.01887	7.06585	9.78367	11.1513	7.27934	9.04024	3.73402	11.3315	6.13673	11.3236	8.67607	8.14022	4.01043	3.7617	8.86315	8.00086	12.0405	10.2315	4.709	12.864	5.58268	9.80793	12.6378	3.65197	6.80569	9.29278	9.01272	7.76107	5.78852	9.21947	8.7735	5.50569	13.2798	7.45898	4.76971	6.97741	11.3972	5.97087	7.47142	12.1097	4.03607	5.97713	9.17865	4.58725	10.8236
	African American	14.6141	6.37182	8.53227	9.67678	6.73629	12.6306	11.0648	5.69334	8.84248	4.17516	11.0557	5.201	10.6817	9.1382	7.40908	5.44774	4.72801	8.97062	7.46165	12.4779	9.66199	8.36478	12.1689	8.73679	9.92409	12.6	3.51967	6.83868	9.0246	9.05413	7.72575	5.25985	8.91454	9.81031	7.31446	12.3372	6.87785	4.40849	7.11683	11.4282	5.49935	8.27645	12.0757	3.18015	5.55412	9.14871	4.08206	10.4531
	European American	15.0543	8.21473	8.62213	9.64764	7.07174	12.2115	11.4415	6.26132	9.95264	4.93535	13.8322	5.21991	10.0826	8.85414	9.29025	6.02301	4.52661	9.91492	7.0094	12.9679	10.6481	6.29737	11.572	8.88182	10.2673	12.7691	4.46163	7.36948	8.07543	10.4299	8.05315	6.05898	9.75898	10.6104	6.52257	12.8383	6.96452	5.10215	7.71761	11.7358	6.53544	9.52235	12.5968	5.26163	5.90779	9.65463	5.9398	10.3673
	African American	7.22628	6.91046	8.44702	8.96447	6.58127	10.3141	11.3076	6.85108	8.82958	3.50735	11.5763	4.47134	11.6042	9.115	10.7341	4.895	3.67047	9.31138	7.71969	12.3352	11.053	5.62875	12.377	6.12981	9.3467	12.5489	3.84488	7.11233	9.31706	9.78244	7.6906	5.98882	9.18152	9.17842	7.01846	13.1947	7.20122	5.062	6.86133	11.0041	5.77533	8.80539	12.3154	3.79593	5.58296	8.72288	5.07337	12.1432
	African American	14.2743	6.24169	8.99683	9.75703	6.77087	12.2894	11.6367	6.8064	8.6856	3.74699	12.5558	5.02121	10.1901	8.89607	7.19688	5.04387	3.34397	8.27586	8.03909	12.365	9.28236	4.97901	11.316	7.69929	9.91609	12.6635	3.72307	6.86188	9.82862	9.89085	7.49541	6.067	8.42922	9.43321	6.21198	12.8871	7.02935	4.67881	6.43114	10.5804	5.7134	8.94835	11.7131	2.9984	5.32123	8.97034	4.30633	10.5359
	European American	7.80491	5.90202	9.02508	9.94582	6.77017	11.5988	11.5377	7.37191	8.89092	3.64829	12.261	5.11416	10.0166	8.81275	7.25607	6.03992	3.47729	9.0586	7.28194	12.0034	10.0443	5.06853	11.0619	6.49594	10.4597	12.59	3.80901	6.69028	9.29139	8.66402	7.50477	5.726	8.71435	9.65028	6.348	12.6924	7.27786	4.83964	7.01598	10.8934	5.53148	7.04512	12.1487	4.22638	5.88396	8.97161	4.51695	9.32399
	African American	14.4728	6.26649	8.42543	9.46078	6.74528	12.1446	11.3629	6.38252	8.75012	5.04174	13.0522	5.47362	9.28853	8.71237	7.9326	5.14754	3.64865	8.65923	7.62516	11.8672	10.0076	6.26817	12.6501	8.10517	10.054	12.6783	3.7447	6.88544	9.15912	10.7371	7.4452	5.3645	8.44278	9.49098	6.52535	12.6589	7.02557	4.743	6.81731	10.6378	5.60536	9.51134	12.1449	3.3333	5.837	9.05918	4.61081	11.4348
	European American	8.36923	6.43147	8.7072	9.78207	6.7564	11.5365	11.2585	6.7301	9.17781	4.55526	12.4546	5.13414	10.2487	8.46327	8.25678	4.77774	3.50754	8.72981	7.88194	11.8711	9.91792	5.57594	10.114	6.90091	10.062	12.6721	3.83187	6.80592	9.27497	9.38845	7.79095	5.47359	8.77882	9.50606	6.33396	12.8088	6.91408	5.03635	6.94179	11.3633	5.51139	8.00257	12.1715	3.61588	6.25223	8.88257	4.43597	10.2999
	European American	8.41017	6.00278	8.93981	9.72077	6.02813	11.5702	11.2876	5.55803	8.61997	4.08674	11.4203	4.57491	10.0588	8.55293	7.98691	4.5845	3.33132	8.67001	7.44421	11.8378	8.6686	4.13343	10.6881	7.12618	10.1061	12.686	2.90938	5.45812	8.47878	7.96069	7.58842	5.19771	8.21506	9.15889	5.44853	12.5343	7.24199	4.1035	6.66451	10.5209	5.03093	6.03671	11.912	3.18129	5.69486	8.92204	4.34106	9.90582
	African American	6.93659	6.47655	8.71226	7.54099	6.65137	8.21838	10.8233	6.3612	8.92557	4.29167	11.206	5.17096	11.1533	8.6351	8.64061	5.0608	3.64548	8.88644	7.53146	11.402	9.4609	4.93681	11.9937	4.96677	9.49803	12.4573	3.455	6.77084	8.52188	8.72569	7.55735	5.41203	8.26058	8.64454	6.03521	12.7856	6.88429	4.79277	7.07142	10.6378	5.1535	6.36741	12.278	3.6074	5.57394	9.00614	4.42081	10.9831
	European American	7.8712	6.67386	8.71804	10.2663	6.82139	11.741	11.7043	7.22028	8.89984	6.32881	12.1139	6.18327	9.7991	8.3827	10.0936	4.85421	3.50005	8.73799	8.03556	12.237	9.57045	6.07219	10.8861	7.63531	10.0835	12.736	4.02422	6.66883	9.07611	8.96974	7.21813	5.36277	8.54971	9.37702	6.28373	13.1957	7.06674	4.43702	6.8321	11.363	5.66434	7.4076	11.6579	3.98994	5.86924	9.23457	4.82186	9.05722
	African American	7.62473	6.43061	8.24774	9.68479	6.44289	11.4805	11.4315	6.78335	9.07245	3.48779	11.7478	5.38788	10.9218	8.86597	8.40388	6.47744	3.51076	8.60663	7.85881	12.0223	9.16338	5.76419	12.0222	6.74972	10.2197	12.6167	3.09877	6.49168	8.9125	9.50847	7.72864	5.35626	8.64083	9.13962	6.26726	12.9724	7.412	4.49479	7.51752	11.5371	5.51387	8.17295	12.5872	3.70007	6.03832	8.96223	4.6785	10.6763
	European American	6.89991	6.6742	8.8621	10.3568	6.31601	12.2087	11.5293	7.38715	9.16223	3.3618	12.2981	5.42858	9.89612	8.80838	9.48814	5.24961	3.87446	8.89462	7.97879	12.0391	10.4001	4.72758	11.2627	7.49183	10.1721	12.4566	4.0951	6.93711	8.57399	9.02508	7.56819	5.92546	9.08222	9.82526	6.14366	12.602	7.33398	4.63283	7.2242	11.8111	5.7557	7.81172	12.2104	4.65462	5.68751	9.37633	5.11542	10.5787
	European American	11.0917	6.29004	8.58577	9.46699	6.47254	11.9337	11.2576	6.30643	8.70771	3.94581	12.5773	5.36038	10.587	9.13586	8.19211	5.46421	4.43357	8.99863	7.70837	11.7387	10.3513	6.74321	10.2763	7.16557	9.74258	12.5892	3.16103	6.61425	9.09577	9.15625	7.30131	5.40279	8.4038	9.40033	6.3719	13.1819	6.81937	4.53406	6.80175	11.0058	5.17199	7.80506	12.1717	3.80747	5.55942	9.03688	4.55186	10.1241
	African American	7.1536	5.48456	8.06471	7.92725	5.85816	9.96944	10.7585	6.27992	8.43358	3.67732	11.5303	4.3317	9.5142	8.04038	7.32197	4.73498	3.5791	8.5235	7.46027	11.2653	8.6925	6.13995	11.8556	5.85728	9.24629	12.4738	2.83547	6.29375	8.85333	9.26498	7.4406	5.1258	8.09324	8.81681	5.74267	12.6196	6.53683	4.3982	6.5408	9.8694	5.00952	7.53693	11.87	3.15973	5.5048	8.82522	4.39663	10.3043
	European American	7.77254	6.47415	8.78556	9.24172	6.66543	11.219	11.3841	6.619	9.24163	3.66234	12.1813	4.87968	10.1443	8.60065	8.72934	5.81795	3.61233	8.10788	7.76692	11.7575	9.77796	5.27127	10.8071	6.85886	9.89075	12.6056	3.55087	6.65099	8.92247	8.13603	7.55314	5.50811	8.35032	9.31382	5.94112	12.9294	6.91986	4.5054	6.89418	11.2004	5.44114	6.70113	11.9029	3.64938	5.60215	8.9662	4.75524	11.3456
	African American	6.67509	6.34116	8.30773	9.27971	6.42203	10.6784	10.9172	5.84984	9.08872	4.07327	11.3036	5.88734	9.91673	7.91838	8.15147	6.25338	3.65603	8.65684	7.92909	11.8615	8.67103	6.60581	11.5869	5.817	10.1069	12.3719	3.83396	7.07158	8.55994	9.01042	7.48068	5.75062	8.62433	8.9961	6.95385	12.7278	7.18085	4.83362	7.09664	10.1408	5.20162	7.72941	12.1576	3.94626	5.80696	9.21319	5.23585	9.27102
	European American	14.8344	6.55143	8.62238	9.36239	6.29868	12.0922	11.2929	5.82918	8.98613	4.1754	12.8917	5.20516	10.404	8.63259	7.69136	5.60193	3.62961	8.88577	7.67752	12.5117	9.364	6.19457	11.3547	8.17253	9.80143	12.7079	3.51234	6.20172	8.84315	10.6358	7.00518	5.47022	8.52381	9.78189	6.25978	12.9813	6.98668	4.27579	6.73344	11.3782	5.58163	10.0648	12.0315	3.55277	5.84194	8.95965	4.78518	10.4262
	European American	13.6784	6.63562	8.65782	9.94658	6.85335	12.0486	11.3444	6.61445	9.02587	4.08787	12.4941	5.95454	10.6463	8.90147	8.3454	4.85356	3.48584	8.86759	8.07511	12.2031	10.344	5.85298	10.9702	7.89443	10.1606	12.7212	3.91688	7.51741	8.82128	10.1251	7.53664	5.6583	8.69598	9.77616	6.44285	12.9427	7.03418	4.55782	6.50655	11.3479	5.57779	9.06197	11.7878	4.06236	5.50524	9.09121	4.79129	10.6566
	African American	8.26725	5.91669	8.59924	9.6887	6.7839	12.1601	11.4028	6.22057	8.80937	3.74387	13.7203	5.01118	10.1936	8.51034	7.48186	4.79001	3.39354	8.70466	7.74586	12.0662	9.35262	5.60347	11.7551	6.5746	9.8149	12.5599	3.84239	7.20885	8.57963	8.99975	7.6514	5.33862	8.49903	9.51577	6.14654	12.5024	6.73651	4.17843	7.00765	10.3301	5.51656	8.38684	12.0366	3.64551	5.73801	8.91198	4.55088	12.1432
	European American	8.59665	6.68478	8.38259	9.75373	6.46747	11.9103	11.3632	5.95204	8.89019	3.44233	12.0914	4.75621	10.4281	8.74872	8.29809	5.30339	3.4189	8.63748	7.24894	12.0665	9.10126	4.7105	9.99819	7.17473	9.83069	12.6501	6.02063	6.35308	9.35411	8.9152	7.40808	5.51937	8.77902	9.18364	5.56971	12.1078	7.05513	4.0312	6.49714	10.9309	5.6004	7.01143	12.1682	3.96718	5.634	9.30717	5.30002	10.2346
	European American	13.2345	6.4082	8.68537	9.69595	6.75139	12.0445	11.1483	6.12842	9.12144	3.73651	11.7683	6.09554	9.86862	8.49641	7.50584	4.86765	3.66874	8.97557	8.11141	12.463	9.39144	5.57306	10.1913	7.01919	9.93428	12.6798	3.76185	6.67287	8.54714	9.62391	7.9074	5.87889	8.97663	9.29569	5.86176	12.7797	7.40196	5.01134	7.25006	11.328	5.29388	8.55617	12.193	4.0405	5.64421	9.4635	5.17653	11.907
	European American	7.9189	6.30021	8.18672	10.0123	6.68779	11.5162	11.1092	6.7201	8.92182	3.66327	12.6349	5.56534	10.2753	8.46685	8.09592	5.80365	3.2853	8.83202	7.70253	11.8875	10.2734	6.09663	11.0501	6.82978	9.90685	12.5367	3.5426	6.56481	9.06581	8.92142	7.44601	5.45647	8.66141	9.25865	6.15526	13.1148	7.35982	4.66844	6.4325	11.2974	5.11852	8.16837	11.505	4.01601	5.94098	9.15379	4.56987	10.6254
	African American	7.57186	6.50411	8.14077	9.73624	5.90278	11.3124	10.843	5.56422	8.83571	3.43832	13.2389	5.31249	12.0575	8.64064	7.55044	5.74562	4.19441	8.10788	7.31495	11.1968	9.22034	4.77708	11.7755	6.09157	9.55764	12.3079	3.1481	6.21644	8.37739	8.50116	7.51205	4.99746	8.36429	8.83193	5.9213	12.9624	6.90874	4.75839	6.61427	10.3029	4.75403	6.67293	11.891	3.20612	5.63877	8.92466	3.86157	10.5199
	European American	8.40994	8.04904	9.07236	8.6476	7.27549	9.3847	11.2201	7.55339	9.51371	4.28205	13.1235	6.07773	10.0267	9.03348	8.66576	6.40068	4.06561	8.93646	7.91545	12.2159	10.0615	5.8882	11.3358	5.36955	10.6277	12.5385	4.62189	7.84665	8.08935	9.44242	7.71097	5.7916	9.13516	9.40926	6.7082	13.1323	7.55281	5.45289	7.57484	12.3346	6.3496	8.12801	12.1167	4.59852	5.86904	9.50499	6.01001	10.118
	European American	13.5715	7.46541	8.78236	10.1048	7.10001	12.3705	11.4385	5.52267	9.54729	4.6842	12.2872	5.91875	10.0237	8.64331	9.43807	5.39884	3.90777	10.01	7.94112	13.0124	10.7751	5.38108	10.5986	8.18628	10.0024	12.6583	4.3609	6.87538	9.06113	9.52892	7.93928	6.19064	8.98699	9.88982	5.93102	13.2555	7.00707	4.47252	7.59093	11.9671	6.31785	9.31187	12.1563	5.24341	5.69516	9.56869	5.81904	10.469
	European American	15.2339	7.29718	8.89658	9.06045	7.09692	12.0996	11.1133	5.83333	9.3321	9.35488	14.0776	6.11548	8.89578	8.6994	8.10902	4.89145	3.91537	9.07056	7.74728	12.4099	9.71476	6.20682	12.2355	7.85352	9.67467	12.5316	4.096	7.07521	8.34983	11.4398	7.41128	6.06982	8.68663	9.60819	6.69845	13.1064	6.83228	4.84153	6.76601	11.4083	5.86892	11.1657	12.0966	4.19912	5.70413	9.18844	5.11222	8.50172
	European American	8.10619	6.2167	8.2536	9.35568	6.23541	11.2089	11.2099	6.3058	8.94434	5.11528	11.9909	4.93988	9.28942	8.58323	9.24137	4.77778	3.48151	9.27569	7.85425	11.8367	10.2335	5.86631	10.2734	6.47895	9.58226	12.6592	2.93259	6.46952	8.10016	8.23708	7.48535	5.743	8.68319	9.66378	5.91945	12.1007	6.98966	4.08129	7.0342	11.1992	5.30284	6.84374	12.2875	3.93136	5.61926	8.89653	5.06649	9.94863
	African American	7.26202	7.36317	8.82461	10.3605	6.41563	11.5612	11.1339	6.64574	9.40573	4.26522	12.5089	6.08557	10.7744	9.01626	8.80753	5.18418	3.61308	9.07438	7.62479	11.8658	9.86446	5.49468	11.4419	6.52978	10.0323	12.545	4.03213	7.49489	9.79812	9.4489	7.98251	6.18909	9.12145	9.91303	7.12434	13.0575	7.24859	4.96761	7.84771	11.2461	5.90356	7.86894	12.5335	4.06934	5.81094	9.13521	5.06814	11.0527
	African American	7.7197	6.66576	8.6793	6.8788	6.57757	8.53402	10.7242	6.29173	9.45089	6.36934	11.148	5.38612	10.5225	8.92686	7.67692	5.0216	4.25862	9.17493	7.81265	11.5311	9.34005	7.38204	11.8318	5.21211	9.6376	12.5634	4.0881	6.39836	9.7031	9.26445	7.72476	6.16763	8.99657	9.35691	6.70498	13.6911	7.67715	4.39367	6.74047	10.8426	6.3045	7.30829	12.2878	3.60441	6.03925	9.3102	4.92855	9.74797
	European American	14.7403	7.04249	8.47603	9.43578	6.69423	11.8648	11.2116	5.91567	9.34717	3.76118	13.243	5.15729	10.6864	8.51794	9.6174	4.78015	3.65285	9.32977	7.97447	12.6522	9.53443	7.81792	11.4075	8.54492	10.0866	12.6368	4.27479	7.1471	8.08582	9.63223	7.95823	6.04177	9.23228	9.99429	6.79703	13.4118	7.80529	5.12988	7.23984	11.6623	5.73557	8.79564	12.0649	4.57476	5.81532	9.50115	5.33455	9.89172
	African American	6.90154	6.47415	8.44528	9.44671	6.54754	11.0391	11.411	7.07517	8.71275	4.14682	10.9478	5.19305	10.5114	8.87979	7.20895	4.76389	3.62027	9.11514	7.92758	11.3973	10.0548	5.06057	12.2255	6.28081	9.91373	12.6361	3.55006	6.59035	9.55682	9.38893	7.39795	5.39389	8.47532	8.90656	5.95036	13.4802	7.22566	4.79541	6.41038	10.6209	5.6412	7.09726	11.9805	3.6245	5.66057	8.97889	4.47777	11.2723
	European American	7.19746	6.9569	8.30732	9.13333	6.57668	10.5503	10.9573	6.92542	8.99576	3.50782	12.2604	6.24192	9.66591	8.60914	8.17437	5.19625	3.28501	8.99011	7.71677	11.7478	9.49554	5.60522	10.7847	6.09243	9.53359	12.3423	4.10607	6.91628	8.10277	9.8702	7.43732	5.57841	8.76779	9.12607	5.85304	12.7902	6.75661	4.09198	6.8148	10.8742	5.14714	7.73186	12.111	3.99463	5.54638	9.1483	5.25933	10.1035
	European American	7.28404	6.28481	8.58234	6.6123	6.8397	8.21758	10.5912	6.93464	8.98783	4.08277	11.0757	6.09938	8.51562	8.65255	7.82676	4.92853	3.75002	8.70299	7.55601	11.5534	9.13043	4.73653	9.95424	5.70653	9.78552	12.6233	3.54268	6.40035	8.29574	8.11275	7.38465	5.51321	8.92719	10.6809	6.15717	12.5601	6.46127	4.7049	6.48729	11.8444	5.61173	6.70737	11.5939	4.05647	5.71224	9.17036	4.6966	9.64978
	African American	8.89113	5.9216	8.24994	9.99173	6.54451	11.7881	11.3911	6.45798	8.5123	4.01593	10.7172	5.92622	9.32516	8.53996	7.05034	4.98191	2.87868	8.37262	7.80029	11.8147	9.04007	5.65535	11.799	6.84123	9.736	12.5	3.32152	6.86729	9.38536	9.36456	7.20762	5.48986	8.43559	8.41692	5.47502	12.66	6.62306	4.71779	6.54255	9.89068	5.259	8.74074	12.0145	2.75503	5.52472	8.81967	3.90029	11.089
	African American	7.47113	6.84098	9.28458	9.77717	6.75584	11.2562	11.3069	6.42224	9.33329	4.90855	11.8282	6.03097	11.0897	9.22873	9.15041	4.92369	3.84974	9.02558	8.30426	12.0853	9.4542	6.15927	12.3405	7.15468	10.2458	12.5545	3.99867	6.99147	9.92384	9.30582	7.6421	6.00708	9.17256	9.66171	6.6671	12.0731	8.38736	5.46326	6.82826	11.534	6.1927	7.8364	12.0467	3.66841	6.00244	9.25896	5.14582	10.2911
	African American	6.36029	6.09252	8.45108	7.64308	6.70252	8.82618	10.9163	6.92184	8.78098	3.23021	11.3185	5.36234	10.0006	9.00875	7.22167	4.27106	3.45544	8.66634	7.74885	11.6083	8.63729	8.14453	12.5432	5.13208	9.93382	12.6459	4.00504	6.74409	8.92038	8.27172	7.40082	5.48532	8.45728	8.43249	5.97023	12.5587	7.23965	5.0385	6.77624	11.193	6.18085	6.37028	11.7083	3.56538	5.49831	9.11605	4.43572	10.0557
	African American	15.2339	6.07653	8.73862	9.9798	6.93064	12.6679	11.3974	6.30686	8.77963	5.03536	11.4347	5.17104	10.6911	8.71544	7.58245	4.63476	3.71656	9.04142	8.07358	12.6705	9.95141	6.64748	12.1612	8.74571	9.79032	12.7691	3.46034	6.72177	9.25319	10.5587	7.13584	5.34287	8.75691	10.0412	6.40666	12.7698	6.64397	4.6985	6.85836	10.5892	5.66347	10.6578	12.2583	3.75847	5.7005	9.00768	4.62703	10.3668
	European American	11.144	6.47264	8.63842	10.2114	7.11291	12.1913	11.2215	6.71038	8.81284	3.7024	12.5856	5.5487	10.1617	8.98373	7.28972	4.84116	3.62785	8.83583	8.2407	12.006	10.041	5.68293	11.324	7.42538	9.9506	12.6683	3.63378	6.56771	8.35597	9.9747	7.36062	5.53836	8.47279	9.16918	6.10541	13.082	6.68507	4.41565	6.46987	10.6287	5.25946	8.71047	11.9688	3.73274	5.39887	9.22271	5.01382	10.9348
	African American	8.23181	7.24704	9.08813	8.84939	6.62143	10.3653	11.1489	6.30216	9.76739	4.92617	12.34	5.14667	10.1826	9.46374	8.36201	6.63171	4.13345	9.93829	7.74523	12.3446	9.97537	6.3645	11.262	7.79058	10.0941	12.3318	3.8379	7.28599	9.36577	9.26141	7.90686	6.32214	9.05299	10.1183	6.48222	13.5116	7.93829	4.85058	7.64512	11.2189	5.68372	7.81141	12.233	4.90623	6.20252	9.40376	5.44527	9.99363
	African American	7.40376	6.03834	8.6784	10.0359	6.15677	11.2871	11.2485	6.46842	8.95105	3.99993	12.7883	4.90474	9.78878	8.87979	7.41565	5.29985	2.90311	8.37653	7.77834	11.5696	9.10238	5.05796	11.0884	7.235	10.17	12.5343	3.80645	6.55637	8.44622	8.89671	7.12676	6.82579	8.09137	9.16178	6.57088	12.9361	6.80334	4.76084	6.87361	11.6179	5.40945	7.80086	12.2326	3.18591	5.51432	8.8589	4.51926	9.59539
	African American	7.72269	6.12999	8.58532	7.39085	6.83961	8.58944	11.2265	7.325	9.03562	3.34848	11.566	5.13504	10.4942	8.96002	7.64517	4.95075	3.41325	8.81768	7.68892	11.6664	9.68248	6.05163	11.5319	5.56289	9.489	12.5725	3.35344	6.42584	8.78157	8.97806	7.5814	5.67714	9.10444	9.26037	6.03186	13.0073	7.2415	5.07332	7.46428	11.4526	5.16697	6.69903	12.3252	3.23081	5.67486	9.30428	4.31151	11.0269
	African American	6.25601	5.48456	8.32564	8.62535	6.08022	9.42938	10.9444	6.8319	8.38804	2.8012	11.4597	4.58574	10.2625	8.61328	7.3037	5.26828	3.4627	8.27812	7.94395	11.1251	8.99208	6.96344	11.7126	5.61085	9.76206	12.6205	3.09708	6.34675	9.50737	8.66861	7.29079	5.37354	7.95704	8.77383	5.5812	12.673	6.7797	4.50465	6.70533	10.7399	5.14502	6.42256	11.9441	2.87918	5.46603	8.7578	3.90523	10.4308
	African American	10.3433	6.21528	8.49712	8.19114	6.42584	11.8989	11.2303	5.97351	8.84084	3.80911	12.201	5.50533	10.3913	8.68188	6.66235	5.59651	3.359	8.47073	7.53533	11.8319	9.50786	6.09316	10.6023	7.12397	9.54776	12.5485	3.80633	6.59085	8.56615	9.26893	7.46697	5.48934	8.97112	9.50691	6.36556	12.9115	6.9928	3.98693	6.78348	10.9905	5.48345	9.75202	11.9511	4.03201	5.68375	9.00568	4.15367	10.0123
	European American	10.3446	6.03767	8.26441	10.0251	6.98617	12.2078	11.2419	6.5653	9.08172	4.3088	12.5383	4.45366	10.4524	8.57939	8.11384	5.45461	3.40455	8.731	7.75933	12.3281	10.1274	5.63323	10.9309	7.10689	9.96309	12.6289	3.47391	7.19825	7.9021	9.55071	7.28722	5.40694	8.08506	9.51548	6.22312	12.4798	6.72768	4.24852	6.15487	10.7434	5.13796	7.44488	12.0729	4.04671	5.61455	9.08437	4.53644	10.3633
	European American	6.85861	7.03895	8.06471	8.48393	6.36852	10.1402	10.5486	7.02614	9.2605	4.282	11.9584	6.09015	10.7921	8.42946	9.81609	5.20822	3.37519	8.6172	7.6653	11.617	9.78337	5.83369	9.96158	5.98034	9.61774	12.4053	4.63803	6.06213	8.04311	8.26743	7.36312	5.47534	9.64958	9.15086	5.64821	13.1065	6.98464	4.34001	7.10596	12.0613	5.66708	7.19355	12.1432	3.71706	6.12686	9.04015	4.75761	10.5282
	European American	9.28372	6.9181	8.91328	9.3722	7.11208	11.5464	11.2804	6.41219	9.41256	3.56528	12.4408	6.19738	9.92682	9.02764	8.33105	5.25735	3.29751	9.31209	8.0841	12.1304	10.3659	5.48952	10.3803	6.05954	9.53973	12.6045	4.34598	7.25287	8.83875	7.96069	7.57685	6.09468	9.21606	9.3204	6.23101	13.297	7.47576	4.84674	6.92483	11.2885	5.75688	7.17095	12.5347	4.55222	6.03076	9.54918	5.25826	9.28381
	European American	11.9447	6.52227	8.23182	9.16189	5.94454	11.7373	11.2217	6.16241	8.58749	3.93844	11.9637	4.98727	9.26534	8.15614	9.72808	4.77314	2.94314	8.89721	7.60516	11.9991	9.66028	4.44624	10.6332	7.06834	10.1976	12.6436	3.52577	5.98027	9.16758	9.82445	7.41906	5.34563	8.52392	9.36733	5.54286	13.0824	6.52388	4.65299	6.61579	11.2097	5.24438	9.47046	11.7907	3.77695	5.65442	8.88525	4.55438	9.34163
	African American	8.16182	6.06945	8.75455	9.23966	6.30027	11.3618	10.989	5.86838	8.96143	3.55976	13.7447	5.03633	10.6105	8.37698	7.32551	4.95036	3.6792	8.43555	7.76445	11.5382	8.65831	4.97337	11.6063	6.08953	10.0984	12.4681	3.30508	6.128	9.58247	8.7476	7.47805	5.28396	8.51458	8.9334	5.64887	12.5659	7.44226	4.52181	7.23419	11.0029	5.06155	7.52795	12.1528	3.61331	5.74198	9.1328	4.8745	9.3653
	European American	8.10909	6.90878	9.07333	9.38863	7.10731	11.3629	11.3428	6.97675	9.07033	3.61583	12.9808	6.06394	10.7333	8.98658	8.97547	5.12096	3.22882	9.24756	7.81867	12.1976	10.4982	7.44719	11.0549	7.01139	10.3717	12.4946	4.42463	6.30638	8.11599	9.72987	7.58526	6.13619	8.9772	9.56893	7.05265	13.1299	6.79677	4.64138	7.2187	10.8955	5.7579	8.05667	12.0382	4.16789	5.67003	9.07856	5.41296	10.6732
	European American	7.88867	7.02436	8.62239	9.73452	7.03426	11.4412	11.2701	6.57997	9.23927	3.64317	12.1129	5.41087	9.62678	8.56999	8.30962	5.13984	3.25054	8.91325	7.75968	12.0075	9.96109	5.81662	11.185	6.96204	10.0321	12.5847	4.32885	7.36683	8.48445	9.41717	7.52711	5.74361	8.91041	9.43631	6.10685	12.9819	7.36543	4.42168	6.60845	11.3646	5.91883	7.55029	12.1986	4.81824	5.58028	9.14564	5.02376	9.96552
	African American	7.91884	6.3	8.7885	9.66199	6.38867	11.7279	11.1065	6.26004	8.91428	3.80887	12.5181	4.20685	11.1518	8.90102	7.84285	5.61571	3.26084	8.74006	8.04415	11.5927	9.65049	4.13343	11.5274	6.89276	9.88334	12.5986	3.61416	6.52415	9.19756	9.36634	7.50822	5.58941	8.41548	9.7184	5.77468	12.901	7.76876	4.57463	7.08644	11.7276	5.33867	7.90685	12.2003	3.74521	5.51857	9.12773	4.4731	9.86012
	African American	7.60438	6.2418	8.38563	9.33353	6.85353	11.4316	11.3776	6.35271	9.27565	2.86529	11.4603	5.48075	11.1646	9.00537	8.30175	5.44624	4.16794	8.63494	7.80942	11.8602	9.37967	4.92393	11.6484	7.19746	9.93724	12.6989	3.64015	6.69895	9.33295	10.1385	7.77101	5.61522	8.60049	9.09826	5.95037	13.2062	7.13461	4.72554	6.92192	11.2351	5.68566	8.47291	12.1718	3.83734	5.93778	9.48256	4.68607	11.9565
	European American	7.89494	6.5374	8.95138	10.0184	6.98989	11.2555	11.6222	7.82054	9.41374	3.68756	12.9181	5.98732	10.1628	8.98139	8.62716	5.87031	3.97562	8.83989	8.21645	12.2561	9.50345	4.82694	10.7336	6.84324	10.6277	12.5921	4.06898	7.53113	9.39001	8.76617	7.58675	5.92249	8.77037	9.80958	6.35261	13.4032	7.86299	4.94966	7.32987	11.8945	5.6577	6.86885	12.1183	4.15208	5.78288	9.47736	4.94074	9.58387
	African American	6.25201	5.84711	8.38015	9.63892	6.61213	10.8974	11.5265	6.38209	8.45127	3.02008	12.9473	5.05165	10.1915	8.93725	7.62667	5.58087	3.98503	8.49819	7.45901	11.4631	9.07309	4.87737	10.6405	6.54335	9.73114	12.4339	3.50528	7.31125	9.22738	8.72696	7.34193	5.18853	8.15127	8.69146	5.49805	12.7499	6.98024	3.98348	6.4603	10.4998	4.96772	6.27463	11.2813	3.77309	5.83196	9.00175	4.06943	9.74988
	African American	10.7853	7.14715	9.22247	9.81459	7.34849	11.6245	11.0466	6.79613	9.97179	6.84938	12.21	6.84887	9.38099	8.15285	8.41105	7.67816	4.93512	9.73391	7.62494	12.3733	10.2281	9.07848	12.01	7.31862	9.54207	12.5018	4.26399	7.2128	8.85785	9.83387	7.6457	6.34661	9.17599	10.615	7.16418	13.4855	8.35209	5.17674	8.14471	10.9463	6.20612	8.64221	12.4611	4.84946	5.94994	9.74077	6.13773	10.3661
	European American	7.55357	6.04047	8.53863	9.18862	5.88933	10.5136	11.0632	6.41219	8.60544	5.28619	12.3871	4.34421	10.0541	8.47135	8.1359	4.96774	3.24829	8.50683	7.57183	11.1841	9.31254	5.1555	11.2478	6.62846	9.65765	12.3602	3.03468	6.41598	7.79822	8.80112	7.12456	4.83149	8.3565	9.60557	5.93318	12.7092	6.28159	4.27638	6.74244	11.4568	4.85691	6.55398	11.7231	3.40437	5.41922	8.68301	4.35853	9.56371
	African American	8.77205	6.27339	9.13549	10.2882	7.10087	12.3135	11.46	7.39705	9.15812	4.06083	11.5225	6.32083	11.9131	9.09095	8.27756	6.43886	3.93708	8.59755	8.19024	12.2697	9.40146	6.8568	13.1541	7.74653	10.1758	12.5521	3.7608	6.64794	9.33447	9.17739	7.65238	5.72468	8.97671	9.7936	6.29789	13.5602	7.26935	5.73572	7.34702	11.5205	5.81576	8.03345	12.1878	3.55954	6.11393	9.32852	4.4486	12.1122
	European American	6.87701	6.72948	8.98641	7.52603	6.70026	8.80019	11.3087	7.64117	9.07462	3.00331	11.6425	4.9358	9.55854	9.21695	8.13378	4.97601	3.60723	8.78445	7.62772	11.4456	9.21092	4.91444	9.9895	6.09195	9.705	12.6346	3.83165	7.18894	9.20161	9.12443	7.55576	5.83183	8.66236	9.1123	6.16304	12.604	6.78691	4.386	6.94377	12.0035	5.67332	7.1028	12.2269	4.13414	5.49892	9.24855	4.92846	9.05473
	European American	8.55932	6.48736	8.57526	9.51633	6.87762	11.6673	11.2131	6.48819	9.07635	3.92321	12.1788	5.59944	9.51653	8.67714	8.40004	5.4838	3.48493	8.77271	7.72687	12.003	9.58247	6.19014	10.2082	6.25922	10.1454	12.5514	3.54293	6.66623	9.00858	9.12616	7.19637	5.27529	8.62573	9.36938	6.24702	13.0791	7.06393	4.17254	6.98781	11.6106	5.69286	6.97225	12.0732	3.66015	5.75487	9.2938	4.99336	9.93645
	European American	6.82654	6.40625	8.7115	6.6123	6.64993	8.21758	10.5119	6.37733	9.06071	4.98977	11.5211	5.34663	9.02166	8.99568	7.51176	4.39876	3.42356	9.06538	7.65575	11.4828	9.72584	5.82482	10.0513	5.56114	9.77957	12.4755	6.0175	6.45844	8.74888	8.46138	7.56852	5.70765	8.96762	9.49162	5.97031	12.7961	7.29669	4.24154	6.47162	11.7642	5.51981	7.36511	11.7863	3.9212	5.55205	9.1402	4.63792	9.23507
	European American	7.57628	5.76749	9.16816	8.44541	6.00143	10.012	11.4563	7.49542	8.81365	4.80587	12.5051	4.54152	10.1174	8.93031	7.80033	5.40989	3.47602	8.42907	8.26216	11.7578	9.84736	5.17111	10.9387	6.75354	10.0913	12.6905	3.02843	6.18981	8.89833	8.79825	7.33936	5.91895	8.38405	10.0564	5.62605	13.479	6.58238	4.10171	6.55201	11.8613	5.39173	7.07191	12.0574	3.74291	5.64299	9.00577	4.21993	9.61049
	European American	12.9727	7.11321	8.86423	9.10672	6.90867	11.5649	11.0616	5.84201	9.19346	4.83915	11.6013	7.15886	9.92443	8.44749	9.45297	4.03197	3.52705	9.10997	7.64071	12.6444	9.49885	6.81927	10.8964	7.5822	9.97507	12.6264	4.22852	6.13432	8.24663	9.77363	7.68258	5.72477	9.24534	9.59473	6.72704	12.3398	7.05273	4.75724	6.97517	11.1933	6.01352	9.02473	12.2615	4.05151	5.76582	9.11535	4.98075	9.5102
	African American	14.6552	6.9937	8.68328	9.63608	6.98875	12.7829	11.2593	5.78955	9.15781	4.82423	13.892	6.20051	10.6191	8.87914	9.70785	5.21769	4.17912	8.97809	7.53953	13.0405	10.0756	6.63015	10.6607	7.87137	9.66835	12.7229	3.87957	6.66121	8.80612	10.5008	7.88382	6.09	8.69423	9.71814	6.79972	12.834	6.81497	5.38294	6.86321	10.7365	5.86456	9.91966	11.9813	3.82926	6.00859	9.3677	4.47007	11.3348
	African American	7.84735	5.48456	8.73439	9.57314	6.5306	10.8733	11.2544	6.76085	8.80527	5.9427	11.797	4.92557	11.2284	8.69466	8.0747	4.83113	3.48751	8.9097	7.96412	11.6757	8.20137	6.65758	11.9427	6.77142	9.63058	12.6598	3.22398	6.47395	9.27291	8.80848	7.6105	5.37956	8.59628	9.99812	5.96325	12.6112	7.14676	4.38515	7.1563	10.7048	4.75403	6.79428	12.4045	2.98336	6.09885	8.88645	4.08019	10.5851
	European American	7.99222	7.22115	8.4391	9.49424	6.90328	11.1158	11.2045	6.86103	9.38787	3.60639	11.8617	5.91727	9.84123	8.4945	8.88875	4.71535	3.23759	9.31578	7.59918	12.2105	9.67032	5.58915	10.5071	6.36171	10.2211	12.5792	4.05945	7.15009	8.77559	8.55714	7.6085	5.95344	9.39988	8.88673	6.29287	12.9584	8.05707	4.90241	7.51695	11.961	6.18354	7.80085	12.0475	4.50918	5.96034	9.59264	5.35187	11.2718
	African American	6.86343	6.31529	8.64676	9.78964	6.39489	11.0986	11.3353	6.92146	8.675	3.55474	11.5383	4.92539	9.94614	8.79541	8.10981	5.53653	3.32053	8.67027	7.94889	11.6194	8.51326	5.80889	12.5309	6.49486	9.86943	12.6186	3.43795	7.18232	8.3066	9.29298	7.31533	5.38989	8.79415	9.00489	6.04619	12.3941	6.90425	4.47895	6.44606	11.5525	5.84581	6.85007	12.1179	3.50218	5.45549	8.96048	3.95258	10.5013
	African American	13.6852	6.23526	9.02764	9.68551	7.12301	12.1374	11.4271	6.20238	8.89004	3.60088	11.1341	5.42075	9.08184	8.67562	7.98038	5.06547	4.83262	9.235	7.81221	12.4944	10.5559	6.43385	11.6192	6.953	9.94691	12.63	3.78001	7.2451	9.00871	10.6014	7.4317	5.23696	8.63633	9.59776	6.42886	12.9558	7.15307	4.52949	6.68967	11.1026	5.86932	14.1878	12.4903	3.94388	5.42138	9.25043	5.0658	10.786
	European American	10.3987	6.63538	8.49863	10.092	6.74273	12.0014	11.3215	7.13954	9.09283	3.69165	12.1061	5.55574	9.71678	8.96123	9.34599	5.90084	3.719	9.28497	7.76245	12.1058	10.2996	7.35887	10.6972	7.55921	9.80691	12.5266	3.57299	6.58304	9.31556	9.4683	7.6651	5.81954	8.93953	9.9512	6.55115	12.5018	7.35172	4.49463	6.61891	11.7375	5.56283	8.15484	12.2035	4.14062	5.78096	9.10401	4.59387	10.649
	European American	7.26632	6.48758	8.86019	7.7948	6.56074	10.0701	10.9866	7.0023	9.29327	3.52381	12.4328	5.285	10.4084	8.9575	8.36172	4.97615	3.32186	8.69812	7.63247	11.6087	10.0936	5.2126	10.1383	5.69636	10.1769	12.6527	3.46325	6.58901	9.08787	9.35514	7.64417	5.68802	8.84032	9.26628	6.13998	13.251	7.34745	5.1832	7.29901	11.1031	5.67888	6.777	12.2386	3.8227	6.20106	9.31504	5.03596	9.62583
	European American	11.0702	6.9726	8.58063	10.4149	6.90912	12.3764	11.5112	7.46281	9.2582	3.79882	12.612	5.98043	10.9419	8.69618	9.79087	5.87676	3.6671	9.08744	7.80711	12.6014	9.35323	5.74208	11.2052	8.20044	10.3764	12.6531	4.12429	6.69734	8.85052	10.1271	7.61902	5.85259	8.77083	9.90458	6.14284	12.922	7.41043	5.20519	6.75584	11.2736	5.56727	8.70906	12.1455	3.98683	6.20635	9.27152	5.00628	10.3538
	European American	9.44044	6.14209	8.8301	10.0585	6.499	11.7147	11.4037	6.65219	8.96424	4.48848	11.9816	4.61327	10.5965	8.42145	7.45104	5.00249	3.26135	8.40446	7.99805	12.1549	8.75202	5.01413	10.7429	7.61384	10.3715	12.5235	3.40313	6.28799	9.14923	9.90437	7.35767	5.2135	8.5781	9.57945	6.11705	12.6453	7.09331	4.13816	6.13472	12.0525	5.35136	9.50178	11.4254	3.10101	5.93041	8.97628	4.31293	10.3311
	African American	13.746	6.72928	8.55809	9.23643	6.85629	12.0158	11.2687	6.39226	8.71653	4.21492	11.7183	6.0127	11.4842	9.00363	9.40356	5.12786	3.69924	9.41813	7.91145	12.4941	9.9165	5.34031	13.064	7.68343	9.97045	12.6178	5.10544	6.80371	9.00024	9.02094	7.84283	5.79103	9.21823	9.39978	6.44174	12.9441	7.25476	5.08121	6.60256	11.2669	5.67472	7.61155	11.9599	3.96742	5.82062	9.13069	5.32978	10.2142
	African American	7.7861	7.00743	8.4612	9.76841	6.08219	11.5925	10.6286	6.16675	8.8951	5.41673	12.041	5.21397	8.8106	8.33433	7.74774	4.12386	3.22217	8.9101	7.27495	11.8537	8.61887	5.43098	11.4857	7.35114	9.50886	12.3707	4.05331	6.15683	8.62385	9.93876	7.58613	5.26091	9.18023	9.39414	6.03315	12.3417	6.452	4.99334	6.96721	10.521	5.22981	13.9219	12.074	3.9088	6.09808	8.7271	4.63913	10.4283
	European American	8.27309	6.61692	8.68774	9.78878	6.82409	11.5931	11.3511	6.77555	9.26966	3.39867	11.7795	5.28239	9.91281	8.66784	7.67573	5.13567	3.16241	9.0679	7.94113	12.1028	9.75813	5.38228	10.5737	6.25213	10.1344	12.5785	3.95619	5.98002	8.06524	8.77869	7.65442	6.04698	9.66851	9.61973	6.83852	12.2851	6.97857	4.13921	7.20605	11.1504	5.77795	7.4145	12.5683	3.90038	5.86715	9.44673	5.12843	10.7491
	European American	7.90497	6.28779	8.46633	10.1205	6.87305	12.1516	11.2621	6.41946	8.75657	3.20188	12.0992	5.79127	9.96437	8.54296	8.3434	5.09107	4.09614	8.77918	7.84571	12.044	9.96721	5.40965	9.95736	7.26356	10.0806	12.6637	3.85191	7.45734	9.20912	9.7369	7.18562	5.47484	8.35334	9.15549	6.26924	12.7438	6.76838	4.36091	6.35972	11.0956	5.8387	7.34789	11.8515	3.65815	5.62059	8.94649	4.45746	9.87825
	European American	9.18524	7.2776	8.52709	8.71473	5.85816	10.5929	10.8028	5.68768	9.23424	4.60174	12.3698	5.46662	10.6154	8.70076	9.83711	5.19684	3.54425	8.94447	7.49521	12.1106	10.9222	5.83995	11.1402	7.46992	9.5865	12.521	3.62299	6.87285	8.46624	8.65655	7.47988	5.65233	9.22948	10.1622	6.41761	13.1803	6.75118	4.16006	6.92747	11.9553	5.76985	7.42547	12.3631	4.66937	5.85575	9.2546	5.30061	8.50172
	African American	7.16847	6.63609	8.57706	8.51117	6.47957	9.4728	11.1766	7.13407	9.24954	8.0656	11.4582	5.16441	10.9164	8.83313	7.73252	4.52148	3.9907	8.62378	7.97853	11.7883	9.71611	5.45164	12.1009	6.0578	10.3251	12.5722	4.52113	7.12172	9.81075	9.77453	7.6711	5.96132	8.95266	9.30816	6.08953	12.9553	7.14565	5.20773	6.72951	11.4623	5.95271	7.9128	12.2586	3.87139	5.69106	9.29346	4.822	10.4648
	European American	7.71576	7.4207	8.77331	9.64099	7.00948	11.1245	11.3496	6.89029	9.57667	4.62053	13.2242	5.28796	10.9892	8.89856	10.1598	5.07587	3.66553	9.65935	8.09658	12.5645	9.65422	6.205	11.047	6.12681	10.2083	12.7427	4.51159	6.98636	9.38146	9.59844	8.00745	6.31363	9.53277	9.57016	6.60125	13.5655	7.55627	4.61003	8.02386	11.7295	5.86406	7.74219	12.6987	5.08695	5.90406	9.58363	5.27992	10.4536
	African American	10.6357	6.01697	8.80976	9.83889	6.43876	12.2382	11.33	6.32299	8.65858	3.61967	11.1394	5.40204	9.97942	8.92129	7.95406	5.01698	3.40426	8.90006	7.49763	12.0794	8.73605	5.40516	12.616	6.65576	9.96904	12.5407	3.30636	7.09303	9.12459	8.79844	7.46832	5.19722	8.41338	8.57956	6.22786	12.8872	7.52801	3.74002	6.3553	11.6565	5.15496	9.21402	11.7316	3.51295	5.68378	8.84624	4.47663	10.4853
	African American	13.7408	6.07377	8.70219	9.57074	6.27983	12.2044	10.6631	6.27896	9.05596	3.82759	10.8933	4.94123	9.9373	8.86801	7.88155	6.38211	3.77449	9.11131	7.64364	12.0965	9.41472	6.19848	11.8747	7.05487	10.0081	12.3068	3.77958	5.9836	8.68183	9.01734	7.71497	5.52916	8.67968	9.89398	6.52995	12.653	7.19716	3.76384	6.97641	11.0198	5.51017	9.28092	12.4332	3.77889	5.80587	9.12009	4.72415	11.288
	African American	8.04962	6.15879	8.62532	9.56573	6.5366	11.2585	11.1354	6.7043	8.89953	3.81894	11.2351	5.09855	9.45978	8.34814	7.37707	4.86238	4.02005	8.63634	7.92488	11.8862	8.52024	6.47675	12.7055	6.64386	10.1104	12.6184	3.22931	6.22163	8.91509	9.11699	7.63472	5.30136	8.35639	9.35496	6.23275	12.8319	7.17255	4.69156	6.98387	10.923	5.23164	8.33389	12.0097	3.40054	5.96275	8.81925	4.28778	9.6939
	European American	7.69242	5.91981	8.48017	8.71419	6.51191	11.0194	11.3232	6.74602	8.67823	3.39148	12.6445	5.11545	10.2986	8.93221	7.4094	4.94179	3.40394	8.78614	7.88859	11.7781	9.4107	5.19662	10.9927	6.64698	10.2345	12.4539	4.14165	7.55132	8.32325	8.80553	6.94833	5.5864	8.33723	9.54303	6.03742	13.103	7.02585	4.66653	6.72643	11.6851	5.03797	6.78493	11.8479	4.00803	5.50204	9.09244	4.51958	9.81681
	European American	14.3673	6.2604	8.86179	9.92554	6.40284	12.0873	11.4415	4.99318	8.81422	5.16083	14.0776	4.86067	10.1616	8.56948	8.06212	5.2499	3.56664	8.98888	7.96958	12.2721	10.6356	6.6064	11.6423	8.31096	10.3491	12.7691	3.12083	6.70255	8.4036	10.3423	7.48138	5.30466	8.35628	10.061	6.73001	13.2141	6.48672	4.50768	6.52133	11.1285	5.65223	9.01017	12.0116	3.67583	6.42877	8.97848	4.31725	9.77789
	African American	7.81329	8.57499	8.58676	9.48622	7.02304	11.3878	11.0033	6.88379	10.1174	4.28793	12.0967	5.54311	9.8981	8.8292	11.1261	7.82923	3.96996	10.01	7.45472	13.1423	9.67758	6.01592	11.8463	6.71463	10.0877	12.4136	4.96468	7.03423	9.11591	9.84644	8.05315	7.84765	10.1983	10.3358	6.46653	12.2291	8.38736	5.64696	8.1469	12.3346	6.95512	8.72301	12.6318	5.26163	6.67901	9.74145	6.23539	11.5074
	African American	10.6897	6.3623	9.02905	10.1768	7.1737	12.4846	11.2712	6.81399	9.32175	4.40793	10.9181	5.30554	9.82901	8.9602	7.52275	4.68031	3.94652	8.94206	7.97816	12.5446	9.98562	4.78217	12.8223	6.95556	10.104	12.5925	3.17593	7.05755	9.56149	10.7257	7.81351	5.73927	8.85431	9.35303	6.29015	13.1407	7.19993	4.86999	7.67752	11.3336	5.30002	14.2179	12.2755	4.23379	6.22518	9.23393	4.75986	11.1686
	African American	9.03947	5.78679	8.46021	9.24361	6.30422	11.7021	11.176	6.01234	8.06276	3.75872	10.7286	4.83137	9.29859	8.53871	6.84597	5.02416	5.11817	9.10578	7.7331	11.3005	9.24316	6.63091	12.15	7.42848	9.25975	12.2509	3.45439	6.33195	9.10123	9.42509	7.20032	4.83149	8.22357	9.26426	6.10382	13.0162	6.24996	4.20706	6.54011	9.78712	5.32067	8.36459	11.6892	3.49786	5.48765	8.46358	4.02319	10.512
	European American	7.93367	6.30433	8.48715	9.80893	6.70063	11.2354	11.2147	6.83742	8.74982	4.75572	11.945	5.30145	10.0692	8.4828	7.76179	4.67511	3.39188	8.10788	7.82162	11.6447	9.4868	5.2109	10.3917	7.06546	10.2042	12.6426	2.96941	7.33945	9.12473	9.09075	7.35296	5.5798	8.22432	9.59238	6.08385	12.8623	7.19514	3.85467	6.38645	11.1964	5.42203	7.10168	12.1479	4.19739	5.50307	8.91805	4.47601	8.95126
	European American	7.81732	6.60292	8.47541	9.54728	5.85816	11.2637	11.0887	6.53211	9.02121	4.63046	12.3689	5.4421	9.51689	8.90804	8.25771	5.34224	3.0231	9.26979	7.55898	11.5518	9.91283	4.13343	10.5641	6.97696	9.84689	12.6856	3.05091	6.42859	8.43633	9.00665	7.7133	5.54558	8.56584	9.90526	5.44853	12.7551	6.86138	3.94606	6.7554	11.6922	5.3227	7.01319	12.2432	3.83541	5.91876	8.91503	4.44782	10.7566
	African American	7.22477	6.43191	8.11231	8.85499	6.45562	10.823	11.1093	6.07444	9.07485	2.94541	12.0976	5.2085	10.1637	8.66241	7.7885	4.63396	3.4547	8.7401	7.71712	11.5833	9.17425	5.47241	10.5014	6.4725	9.73152	12.4851	3.17244	6.61595	8.9582	8.91218	7.38258	6.31716	8.98233	9.36438	6.17235	12.7535	6.8939	4.12769	6.68298	10.8784	5.51369	7.3511	12.1775	3.98571	5.64719	9.21842	4.68885	9.12975
	European American	14.4918	7.21584	8.67689	9.61796	6.82663	12.1218	11.2596	5.8708	9.15438	8.324	14.0776	5.53027	10.6979	8.34654	10.0587	5.92364	3.72997	8.97378	7.28427	12.6907	10.5561	5.43287	12.6698	7.96948	9.99939	12.5077	4.02296	6.56733	8.44174	12.2986	7.7192	6.03647	9.19737	10.5301	6.31326	13.2381	8.09338	5.06144	7.50362	11.7696	5.72194	12.1534	11.7626	4.5187	6.55012	9.41372	5.11245	9.88891
	African American	7.22628	6.99328	8.24117	8.16143	6.89782	10.026	11.1608	6.99726	9.68067	7.06993	11.983	5.23144	11.0972	8.92395	10.3067	5.27127	2.98006	8.69736	7.77786	11.7063	9.57705	4.75314	12.3222	4.99045	9.4861	12.577	4.08307	7.07032	10.4465	8.26098	7.7049	5.70834	9.65959	9.38266	5.80441	12.571	7.53253	5.09789	7.15528	11.8158	5.35127	7.43685	12.4885	4.36247	6.52397	9.50997	5.07819	10.9014
	African American	15.2339	6.66103	8.37302	9.65902	6.75671	12.3938	11.0627	6.05359	8.90387	6.27785	13.2457	5.08124	11.1468	8.78726	7.76752	4.21112	3.87644	9.26203	7.78264	12.4549	9.83221	6.35864	12.3607	8.18531	9.55795	12.513	3.56663	7.08437	9.56749	9.89607	7.76062	5.79366	9.19222	9.74359	6.31137	12.499	7.02559	4.58775	6.04603	11.0568	5.84555	9.76713	11.821	4.23004	5.50366	8.97455	4.78387	9.95206
	European American	6.36871	5.93353	8.28971	9.35009	6.54506	11.2397	10.9863	6.54665	8.49811	3.6673	11.4146	5.06897	10.0323	8.22044	8.22853	4.94827	3.4633	8.50676	7.18009	11.3264	8.86849	5.43782	9.9938	5.89819	9.41029	12.5933	3.55229	5.98077	8.50336	7.96069	6.94833	4.96757	8.62794	8.72122	5.84013	13.0135	6.79836	4.06591	6.3846	10.2668	5.09698	6.03671	11.5302	3.52626	5.5258	8.7704	4.26634	9.2016
	European American	7.71959	5.66316	8.50247	8.17863	6.50812	10.7345	11.388	7.08857	8.57346	3.72942	12.3049	5.65845	10.3214	8.20376	7.836	4.49517	3.27429	8.52536	7.65101	11.4344	9.53138	5.97833	10.7059	6.4544	9.61139	12.5532	3.74494	6.73064	8.90828	8.14918	6.94833	4.97451	8.46536	9.29657	6.29297	12.6415	6.61142	4.45046	6.49881	10.8657	4.75403	6.63179	11.454	3.74125	5.43171	8.89448	4.21153	9.76753
	European American	7.9313	6.54555	8.34535	8.01898	6.80942	9.7599	10.4852	6.44202	9.01687	3.85119	11.8569	5.14059	9.56845	8.16935	8.13395	5.92226	3.81247	8.73868	7.50178	11.4114	9.70216	5.84825	10.6011	5.78034	9.65219	12.4279	4.05977	6.46145	8.35802	9.10689	7.27647	5.63416	9.03567	8.93063	6.0066	12.8682	7.27421	3.9557	6.55468	11.2338	5.34135	7.20942	11.9905	4.46503	5.83582	9.21306	4.66986	10.2837
	European American	15.2332	7.6439	8.84087	9.45338	7.31834	12.4911	11.2583	6.91036	9.58157	4.42564	12.2251	5.16004	11.0558	8.7723	10.2051	6.18433	3.73276	9.20904	7.48992	12.8999	9.69103	6.52487	11.0435	8.35644	9.99046	12.584	4.27819	7.21787	8.23424	10.4616	7.80632	6.07966	9.15044	10.0347	6.36887	12.4641	7.10786	5.43696	6.64879	11.5213	5.67344	9.13773	12.1396	5.26163	6.14526	9.47136	5.6811	11.3511
	European American	6.90893	6.5995	8.79339	8.29412	6.79455	10.023	10.9964	7.1502	9.13367	4.39486	11.702	5.46496	9.50099	8.49894	8.16936	4.10365	3.17313	8.55459	7.61298	11.7479	8.64133	4.82074	11.087	6.48656	9.88709	12.6043	3.72075	6.50781	9.02538	8.30711	7.39134	5.37105	8.78681	9.12516	5.93787	13.0896	7.11203	4.71212	6.63388	11.6868	5.62244	7.01955	12.0933	4.37581	5.53753	9.01702	4.46307	10.8465
	African American	14.3159	6.58164	8.49495	9.82902	6.91957	12.2261	11.343	5.17795	9.01635	3.63054	12.2107	5.38952	10.6585	9.3155	8.66176	5.23725	4.6707	9.70442	7.96272	12.5402	10.5396	8.45731	11.584	7.96589	8.95073	12.7691	4.1168	7.50836	10.1562	9.34726	7.63154	5.63766	9.35464	9.53775	6.55727	12.7268	7.31502	5.20442	6.68277	10.593	5.80219	7.17346	11.8653	3.6535	5.53697	9.20085	5.09194	10.5421
	European American	7.85806	6.38633	8.39461	9.06363	6.42858	9.86355	11.1102	7.3267	8.95735	3.07934	11.9285	5.19973	10.5647	8.52824	8.42375	4.92309	3.22742	8.74516	7.77567	11.464	10.1283	5.36565	10.6614	6.5716	10.1549	12.6812	3.98005	6.14119	8.73612	10.6313	7.30913	5.29601	8.25651	9.48684	6.48871	13.3247	6.61376	5.11314	5.91536	10.7727	5.26674	7.59859	12.1411	3.29542	5.78642	8.9351	4.53801	10.5242
	European American	11.9875	7.10812	9.00193	10.3738	7.1047	12.4726	11.4787	6.72756	9.59894	4.21009	13.3955	5.46414	11.7904	8.92518	8.72561	5.48705	3.84946	9.31168	8.21007	12.9827	10.4369	5.8197	11.6347	8.0515	10.4095	12.4721	3.63555	6.94512	8.81616	9.82678	7.84173	6.13813	8.7546	10.2108	6.63291	12.6369	7.46692	4.57953	7.56971	12.3346	5.821	9.6701	12.0995	4.3129	5.99482	9.32497	5.10906	10.9869
	European American	8.26626	7.08228	8.30445	8.27272	6.63334	10.0113	11.0038	6.04737	9.40768	3.48881	11.9824	5.82543	9.7821	8.93628	8.57207	5.52621	3.90613	9.2231	7.86698	12.0824	9.40054	6.21279	10.5699	6.22125	9.7216	12.623	4.59859	6.7635	7.95281	8.83189	7.601	5.72566	9.24239	9.05413	6.571	12.6411	7.28272	5.3781	7.2673	11.0705	6.18785	7.45581	11.9808	4.58963	5.88163	9.26698	5.14751	9.67449
	African American	8.10556	6.1571	8.67495	8.39526	6.63869	9.79756	11.0267	6.73096	8.86345	4.13787	10.9752	6.00843	10.7414	8.14811	7.57244	5.51637	3.72121	8.8952	7.99518	11.9566	9.31266	5.13426	12.6994	5.35129	9.55416	12.6026	3.49464	6.00297	9.27201	9.21307	7.50071	5.47891	9.18118	9.00407	5.58557	13.0976	7.14847	5.31137	7.01949	11.8715	5.43882	6.38491	12.2202	3.35373	5.70892	9.19243	4.19266	10.5561
	European American	14.5385	6.71822	9.47372	10.1758	7.34051	12.6002	11.6558	7.05808	8.88354	4.02403	13.708	4.53463	9.21869	9.34517	9.55076	7.21025	5.21058	10.01	8.04923	13.1423	10.293	9.64884	12.6252	9.02601	10.2065	12.6942	3.89012	7.23218	9.01233	9.55618	8.05315	5.58294	8.62152	10.6809	8.54709	13.1035	7.12995	4.93517	6.34637	11.2599	6.16022	8.53626	11.2813	4.17128	5.56506	9.09771	4.32882	10.9988
	European American	7.91344	6.83356	8.51411	10.0301	6.64914	11.6282	11.4822	6.90424	9.53285	3.8801	13.0659	5.89043	11.1047	8.67386	8.74833	4.94111	3.49968	8.96492	7.74587	12.0953	9.49107	5.17689	10.9022	6.16602	10.0505	12.6015	3.8159	6.68503	9.01033	8.6093	7.75541	5.77559	8.94799	9.28719	5.93291	12.8595	7.05219	4.49327	7.84778	12.0319	5.51134	6.96559	11.6704	4.35349	6.3346	9.45427	5.27932	10.5292
	African American	12.5585	6.54146	8.6405	9.57341	6.77396	12.0655	11.1682	6.85997	8.72623	4.54292	12.2443	5.33519	10.6486	8.71892	7.60161	5.19447	3.27569	8.71966	7.58176	12.1378	9.37517	5.58944	11.7128	6.85596	9.80978	12.5412	3.84384	7.2678	9.06989	10.2002	7.47366	5.49497	8.88247	9.20709	6.06493	12.6271	7.12692	4.72587	6.41757	11.4973	5.17477	9.696	11.8759	3.59273	5.39914	9.09739	5.32783	10.6913
	European American	8.29601	6.90057	8.59565	10.4235	6.42322	11.9974	11.5183	6.78259	9.22268	4.46345	12.0384	5.38923	10.3093	8.80397	8.62701	4.40631	3.60389	9.60375	7.99302	12.1453	10.661	6.45035	11.2666	7.24484	9.70166	12.6583	4.05481	6.50478	9.06864	9.26141	7.77431	5.75233	8.93653	9.35496	6.25143	13.0702	7.18378	4.21406	7.13058	11.5345	5.47779	8.42487	12.6987	4.03636	6.07787	9.26077	5.02343	9.45152
	African American	12.5157	7.80987	8.77104	10.4055	7.26048	12.2038	11.4499	5.8152	9.98932	5.11161	11.836	6.37698	11.6161	9.51338	10.0824	6.09488	3.8085	9.71559	7.96647	13.1423	10.3285	5.68665	12.5594	9.02601	10.2063	12.4684	4.39579	7.68461	8.93832	11.4243	7.92608	6.62805	9.64794	10.6809	6.63988	12.8185	7.76626	4.95818	7.80882	12.2658	6.72694	11.3719	12.5385	5.26163	6.01195	9.53928	6.23539	11.7752
	European American	11.9197	6.15794	8.18232	9.67356	6.549	11.7415	11.0007	6.41207	8.93608	4.65527	12.4111	5.71813	11.0386	8.62426	9.32243	4.9177	3.5717	8.8871	7.30194	12.0203	9.57688	6.75636	11.183	7.36011	9.56068	12.5367	3.59004	6.52822	9.0828	10.3641	7.47745	5.52901	8.96568	9.88331	6.99492	12.5087	6.63206	4.28163	6.82982	11.0877	5.38882	9.91208	11.8983	3.29741	5.65651	8.61658	4.39941	9.68263
	European American	7.2882	6.29341	8.56047	10.2549	6.61607	11.7237	11.6281	7.17188	9.14416	4.30455	12.3235	5.14103	10.0899	9.06988	8.79305	5.43313	4.19854	9.23546	7.9246	12.2678	10.4695	6.19442	10.4568	7.06937	10.471	12.6733	3.50516	7.13836	9.5037	9.05033	7.6611	5.54569	8.7861	9.51058	6.61286	13.1094	7.34744	4.59402	7.31274	10.5588	5.15533	7.1671	11.7117	4.34632	5.90628	9.36264	4.52717	10.1488
	European American	7.40783	6.74904	8.51548	9.67722	6.54484	11.313	11.2651	6.50434	8.84238	5.79339	11.8453	5.59817	10.0838	8.87926	9.10747	4.97057	3.36654	8.88586	7.52832	11.2829	8.64787	5.45693	10.2196	7.72244	9.97759	12.5431	4.40761	7.22328	7.07046	9.09765	7.52981	6.91241	8.65686	9.99931	6.16682	12.5083	7.04154	4.16304	6.74244	11.4686	5.61131	7.76327	11.3159	3.99201	5.80335	9.0185	4.98359	9.62041
	African American	8.99696	5.85563	8.38739	9.83697	6.91123	11.8334	11.5276	6.53972	8.46987	3.77491	11.332	4.73836	11.8347	8.96393	7.93827	5.20652	3.62872	8.50666	7.5527	11.9313	9.79524	5.44281	12.6903	7.18777	10.1314	12.5434	3.52126	6.96103	10.2072	8.54595	7.2767	5.28231	8.08847	9.09112	6.23978	12.7933	6.73281	3.93567	6.15861	10.6459	5.69398	7.25399	11.9149	3.70674	5.36961	8.73621	3.76991	10.6151
	European American	7.03105	6.97239	8.35594	8.56454	6.3538	9.83577	11.2213	7.16749	9.47123	3.67732	12.0877	5.67073	9.94856	8.21339	8.80802	4.91865	4.10536	9.04859	7.6634	12.055	9.34945	5.89532	10.3748	6.22774	10.1871	12.5049	4.3016	6.41402	8.39839	8.17675	7.63408	5.8375	9.42752	9.02716	6.77032	12.691	7.41909	4.58123	7.30303	11.8311	5.714	6.51278	12.4267	4.2719	5.80764	9.16212	5.27968	9.05155
	African American	12.4133	7.28716	8.99515	9.97766	7.24101	12.3143	11.5166	6.39356	9.45791	4.06489	11.3555	5.20236	10.3975	9.19986	7.7477	6.35273	4.90825	9.40125	8.19675	12.3273	9.90556	7.89669	12.5611	8.59771	9.75134	12.6396	4.58148	6.56345	9.37935	9.95728	7.87706	6.22736	9.50998	9.98605	7.07182	12.9403	7.93356	4.77789	7.07822	11.4589	6.33412	8.88783	12.4411	4.48881	5.9116	9.58282	5.5555	10.5303
	European American	14.7687	6.60035	8.91888	9.65664	7.05821	12.5147	11.4838	5.96983	9.34229	9.93384	14.0776	5.33728	9.11691	8.63863	8.54002	5.90426	4.43931	9.26437	8.06817	12.9417	10.9892	6.9438	12.8923	8.74536	10.3935	12.6247	3.84715	6.70268	9.22359	13.2814	7.6169	5.41808	8.382	10.2209	6.76446	13.0699	6.61389	4.90925	7.24402	11.4788	5.77298	12.9899	12.384	4.24339	5.8821	8.96956	5.08626	9.30131
	European American	9.26813	6.21094	8.54956	8.98863	6.28485	11.1804	10.5482	5.09928	8.94468	3.82946	12.04	5.116	9.03504	8.56858	7.84467	6.10803	3.10222	8.55506	7.36071	11.7423	9.78131	4.72375	9.72812	6.66732	9.63763	12.3545	2.93873	6.97817	8.14227	9.33025	7.20989	5.305	8.32371	9.16333	6.18736	12.7845	6.71618	4.14187	6.52543	10.595	5.02145	8.5221	12.0839	3.72236	5.56056	8.84168	4.25246	9.04022
	European American	8.91914	6.99266	8.63882	10.1804	6.54238	11.2449	11.4495	6.66034	9.22155	3.62319	12.5888	5.22906	9.96351	8.89958	8.10892	6.03043	3.44666	8.67052	7.78146	11.8946	9.4023	5.65671	10.8708	7.61171	10.6047	12.6492	4.60875	7.13808	8.21293	8.42436	7.48134	6.051	8.61548	9.8387	6.4685	12.9998	7.14287	4.16192	6.602	11.3321	6.09711	6.74426	11.935	4.27833	5.8444	9.39127	5.10977	8.56833
	European American	6.25201	6.34329	8.54776	9.15511	6.78849	10.57	11.0957	6.05054	9.08726	3.09448	12.5812	5.12541	9.31173	8.9454	7.23616	5.04389	2.83285	8.99412	7.93178	11.7157	9.68562	4.36251	10.3414	5.80238	9.76063	12.4567	3.68003	6.19309	7.43124	8.40858	7.2865	5.77709	9.25605	8.77621	5.44853	12.6971	7.15187	5.89418	7.12785	11.3155	6.15111	6.20081	11.8377	4.25989	5.30288	9.29369	5.0867	10.1085
	European American	13.3304	6.12257	8.54919	8.98517	6.40162	11.1426	10.971	5.83619	8.69418	9.33833	12.9518	4.62357	10.5253	8.93956	8.00874	5.43461	3.15951	8.54932	7.78567	11.7267	10.3405	6.40305	11.4339	6.45481	9.9867	12.3923	3.07613	6.77626	6.93548	10.2554	7.31714	5.62534	7.86088	9.25099	6.75992	13.3208	7.04291	4.00789	6.49275	10.9184	5.26727	10.6962	11.9155	4.37152	5.85032	8.99635	4.65768	9.51555
	African American	7.6436	6.33136	8.46955	9.28345	6.87205	11.0622	11.1667	6.52549	8.84954	4.17159	11.15	5.95123	10.9103	8.69758	7.46128	5.29903	3.6752	8.94472	8.12362	12.1059	9.20406	5.27307	12.2539	6.1194	9.74234	12.5875	3.10347	6.06608	9.34669	9.04835	7.41106	5.32349	8.92446	9.13887	5.55959	13.1026	7.0617	5.37235	7.16275	11.5659	5.42692	6.24888	11.8915	3.49782	5.60656	9.186	4.3786	10.4891
	European American	15.1288	6.69777	8.69182	8.91118	6.65312	11.9826	11.0307	5.72699	8.9579	9.69301	14.0776	5.23511	9.51222	8.36117	7.40854	4.66808	3.72984	8.60187	7.4143	12.3765	9.36718	5.06326	13.0979	8.16645	9.65722	12.696	3.40442	7.02636	8.3598	11.656	7.62113	5.547	8.40985	9.7813	5.88036	12.6126	7.05206	4.70189	6.13031	11.5769	5.1808	12.114	11.6845	4.08781	5.644	8.97883	4.74555	8.83361
	European American	15.1842	6.60927	8.77883	9.96818	6.95972	12.2687	11.358	6.36801	8.88157	5.34911	13.0289	5.06256	10.6651	8.59657	8.51936	5.05909	3.65522	9.03135	7.88603	12.8943	9.94078	5.80791	11.4406	8.99355	10.1787	12.6716	2.78168	6.81963	8.55976	10.3211	7.7403	5.55206	8.65169	9.97204	6.28252	12.5161	7.09174	5.04468	6.73618	11.0442	5.42152	9.96252	12.0976	3.61252	5.89839	9.04974	4.15473	10.9976
	African American	6.8184	6.30106	8.47145	9.49689	6.50554	11.1789	11.2464	6.52406	8.76082	2.89186	11.1574	5.08435	10.0639	8.79436	6.71718	6.3178	3.64219	8.16035	7.46963	11.6765	10.0116	5.12334	12.0034	6.04687	9.69958	12.5692	3.716	6.63849	8.72887	8.73543	7.33251	5.54706	8.63386	8.60247	6.00625	12.5326	7.26432	4.79258	6.8206	10.3898	5.24582	7.4858	11.7736	3.83647	5.75244	9.0562	4.43485	10.0616
	European American	7.87287	6.40123	8.71787	8.66054	5.85816	10.4495	10.5337	5.93722	9.32151	4.34378	11.1776	5.72959	8.51562	8.13378	8.56223	5.12738	3.25578	9.45147	7.0094	12.3651	9.55635	6.73401	9.72812	5.28181	9.16683	12.2237	3.13834	5.45812	6.93548	9.30634	7.57961	5.99438	8.6479	9.35496	5.4826	13.6089	8.38736	4.53253	7.71715	12.3346	4.75403	7.91284	12.284	3.09907	6.08299	9.16844	4.24502	8.50172
	African American	7.19757	6.05765	8.82415	9.594	6.85271	11.9604	11.1055	5.98565	8.99849	3.67761	11.4374	5.38483	9.51009	8.59558	7.34113	6.17438	4.49041	8.7559	8.00234	12.0862	9.74622	5.28847	11.1282	6.34926	10.1183	12.5002	3.73538	5.95672	9.2831	9.33523	7.6602	5.2679	8.62668	9.38562	5.57329	12.9608	7.38671	4.69357	7.17935	10.5505	5.22552	7.27056	12.0057	3.43402	5.89809	9.27721	4.73763	10.2625
	African American	13.656	6.19698	8.63128	9.69437	6.68668	12.2334	10.8325	6.01087	8.88027	3.74825	12.8788	5.10024	11.0608	8.84619	9.50535	6.00326	3.53777	9.56924	8.23211	12.2709	10.6079	8.49061	11.1338	8.18026	10.2188	12.5348	4.20905	6.5728	7.75793	9.7484	7.8794	5.68886	8.91509	9.4688	6.28808	12.297	6.9457	4.6948	6.46386	10.8958	5.48212	7.85262	12.0926	3.8438	5.64785	9.11592	4.45793	10.9655
	African American	9.7364	6.69657	8.31646	10.1396	6.62843	12.0001	11.3654	6.82061	9.06849	3.65445	13.0307	5.46858	10.9274	8.77231	9.23099	4.40849	3.55527	8.93496	7.64521	12.1955	8.53987	7.19282	10.8867	7.02156	9.84132	12.5597	3.7012	7.28997	9.49929	10.2063	7.78473	5.85062	8.74328	9.54497	6.24669	12.908	7.69689	4.88364	7.28612	10.9893	5.22388	9.06389	12.1065	3.93574	5.76726	9.38245	5.1174	10.816
	European American	8.84903	6.62099	8.58957	9.96603	7.16962	11.9046	11.5035	7.15417	9.30828	3.33227	11.8519	6.07166	9.95308	8.92804	8.81775	4.92964	3.62643	8.66693	7.8489	12.4979	10.1133	5.51362	11.0233	7.0869	9.86669	12.5903	3.79481	7.11153	8.83628	9.55117	7.57487	5.49164	9.00212	9.36039	5.66381	13.6624	7.23182	3.80237	6.99969	11.0148	6.02702	8.61766	11.9374	4.14598	5.57131	9.28025	4.90241	10.5213
	African American	6.29882	6.51247	8.49531	9.76461	6.49009	11.3894	11.2	6.74198	8.87666	3.2974	10.9542	5.15993	10.6955	8.7241	7.22583	4.20005	3.94924	8.67629	7.93751	12.1265	9.25726	4.87317	11.9342	6.30621	10.167	12.5945	3.17425	6.5711	9.21088	8.21509	7.54314	5.19216	8.36171	9.28566	5.8575	12.3019	7.03384	3.91982	6.62273	10.8218	5.54412	6.73144	12.1214	3.66279	6.1504	9.23007	4.53127	10.9542
	European American	9.04471	6.62086	8.66021	9.807	6.94494	12.0054	11.2802	6.55893	8.98787	4.31786	11.8461	4.90325	9.42779	9.22006	8.52746	5.70126	4.05439	9.10413	7.83072	12.3076	11.165	5.58947	10.2108	7.37682	10.4566	12.6376	3.77989	6.35184	7.94498	8.50211	7.75517	5.73668	8.94917	9.58047	5.97544	12.888	7.2333	4.80754	7.20963	11.6688	5.7849	6.92516	12.3497	3.78568	5.71579	9.28489	4.93128	9.96066
	European American	7.02447	6.1887	8.06471	7.72918	5.85816	8.57079	10.421	6.42168	8.20906	2.8012	11.7092	5.73852	9.56897	8.34437	11.0341	4.1714	3.39679	8.79914	7.12625	11.1282	9.12072	6.03862	9.72812	4.96677	9.38381	12.4317	4.42583	6.36312	8.52658	7.96069	6.94833	5.20605	8.51563	8.41692	5.7194	12.8338	6.75055	4.86895	6.38742	10.5859	5.60295	6.03671	11.5028	2.52313	5.38095	8.53034	4.65718	9.54159
	European American	6.99155	7.04651	8.46211	7.75299	6.77666	8.21758	10.8158	6.17712	9.11002	4.20155	12.0163	5.57753	10.0532	8.74172	8.40519	5.21043	3.35857	9.04746	7.68725	11.8036	10.3214	5.63666	9.86081	5.15099	9.4303	12.5278	3.84645	6.24583	8.74974	8.71092	7.44524	6.04481	9.1915	9.36161	6.52235	12.8329	7.25771	4.78606	7.03527	11.5652	5.90261	7.03199	11.8592	4.55402	5.7212	9.26308	4.89184	9.67387
	African American	10.3532	6.27761	8.66321	9.5421	7.24045	11.7218	10.9671	6.70705	9.09167	4.54313	12.0949	5.68807	11.5045	8.11519	8.16546	5.62135	3.05303	8.72401	8.01424	12.1651	9.61028	5.34422	11.5198	7.93236	9.50646	12.6284	3.78338	7.20148	8.5917	9.31465	7.33446	5.56416	8.96678	9.33495	6.47846	12.8018	7.79646	4.60906	6.87282	11.3881	5.73865	8.05769	12.4019	3.77682	5.50298	9.27092	5.04837	11.1582
	African American	13.5596	6.20162	8.40168	9.69694	6.85796	11.6771	10.4886	4.99318	8.42427	3.70339	12.1628	4.76981	10.7195	8.14902	7.58352	4.69824	4.4004	8.43385	7.35011	12.117	9.28188	4.59115	11.0422	7.36846	9.8068	12.3249	3.35346	6.62936	8.92738	9.09539	7.50701	5.06311	8.09275	8.85964	5.83785	12.6932	6.73246	4.15375	6.38599	9.78712	4.82443	8.81973	11.484	3.55921	5.38148	8.71882	4.16707	9.1195
	African American	14.6058	6.88838	8.37194	10.4901	6.53701	12.5529	11.4687	6.43249	9.19439	4.886	12.917	6.26625	10.7013	9.29178	8.32407	6.46744	3.63942	9.55897	7.72285	13.1423	9.92215	6.14048	12.1186	8.46656	10.0376	12.7081	4.06165	6.63912	8.55882	10.5208	7.87769	5.73038	9.12124	10.4075	6.16458	12.8098	6.96681	5.25158	7.18503	10.7834	5.57337	9.96314	12.6782	3.63678	5.92616	9.32323	5.01545	10.9333
	European American	8.09197	6.03104	8.98843	10.3028	6.47671	11.6858	11.2245	7.21456	8.86231	2.88785	12.28	4.86985	10.6375	8.53282	8.15669	4.69973	3.49385	8.43799	7.95822	11.8816	9.1328	4.83624	11.0147	6.84429	10.1279	12.6882	3.70566	6.17013	9.0405	8.75921	7.62822	5.47274	8.42332	9.25868	5.6263	12.8794	6.96459	4.41855	6.16488	11.3215	4.9771	7.31332	11.8283	3.30888	5.54042	8.76799	4.6728	11.3856
	African American	6.25201	6.18481	8.28914	9.87523	6.37768	11.2642	11.3912	6.66189	8.75623	3.90677	11.3922	4.20226	10.8012	8.72506	7.64053	4.64053	3.05728	8.35599	7.74603	11.5425	9.37372	4.88303	11.9235	6.02479	9.23375	12.536	3.10453	6.71924	9.55962	9.90967	7.50594	5.40005	8.84911	9.12604	5.84889	12.763	7.04495	5.02518	6.65901	10.2036	5.14109	14.1011	11.7843	3.65075	5.32584	8.98124	4.44263	11.1924
	European American	7.02385	6.10782	8.26639	10.2622	6.24949	11.8318	11.5268	6.91683	8.74155	3.74543	12.2244	5.05843	11.0832	8.6702	7.68582	5.11505	3.23966	8.23766	7.69174	11.7988	10.0146	4.2964	10.8684	7.61803	10.0792	12.7198	3.59871	6.88591	8.69555	9.23945	7.40683	5.72508	8.31093	9.68373	5.90776	13.344	6.86776	4.39472	6.62627	10.9811	5.62945	6.59215	12.2025	3.89337	5.56896	9.04707	4.49773	10.375
	European American	10.7142	6.53122	8.83773	9.30005	6.74009	11.1271	11.1494	6.37654	8.63122	3.49703	11.6368	5.91965	9.49458	8.57012	7.29338	4.42133	5.51705	10.009	7.52295	11.7554	10.1982	6.31236	11.6418	7.93993	9.79711	12.6034	3.41791	6.56578	8.76105	8.59905	7.18973	5.54355	8.51645	9.70909	5.91458	12.5224	6.61893	4.09818	5.99371	10.724	5.54675	7.24148	11.2813	3.46041	5.40463	9.01042	4.32911	9.58827
	European American	8.85727	6.76817	8.3429	10.0702	6.39986	11.5862	11.2928	5.76492	9.48525	4.30938	12.4395	5.04287	9.08069	8.26867	10.0101	5.14296	4.11003	9.11784	7.4629	11.9877	10.0479	5.0426	10.6046	7.32766	10.1984	12.6258	3.85825	7.12579	8.87206	9.65755	7.80168	5.84391	9.08908	9.82771	6.05217	13.4792	7.50667	4.94843	6.95315	11.1979	5.39873	7.56984	12.3745	3.96233	5.65664	9.35763	5.10892	9.40994
	African American	9.8816	6.10125	8.43584	9.95144	6.34617	12.1013	11.3129	6.13006	8.83335	3.93906	10.8197	5.30059	10.9184	8.54114	7.14862	5.55675	3.40767	8.75532	8.0589	12.4359	9.65039	6.91838	12.7178	7.37545	10.3052	12.5953	3.1909	5.96152	8.25288	8.8877	7.53194	5.61426	8.2691	9.4498	6.03334	12.9627	6.3513	4.71469	6.81873	10.7996	5.4647	8.4556	11.9539	3.09384	5.63645	8.8156	4.83699	10.9408
	African American	8.5634	7.65196	9.01983	8.78835	6.83131	11.078	11.1206	5.78806	9.23895	3.7443	11.949	6.04603	9.99978	8.48769	10.2695	7.82923	4.71322	9.02714	7.85197	12.1402	10.7662	6.48689	11.3256	5.96585	9.88411	12.6921	5.0328	6.54156	8.905	12.0513	7.48531	6.4526	9.5629	9.39	6.31402	13.229	7.6726	4.88847	7.09587	11.0727	6.27408	10.0901	12.4923	4.19619	5.61873	9.37479	5.47507	10.596
	European American	12.3515	5.91617	8.44236	10.4549	6.85406	12.3836	11.6311	6.43008	8.63048	2.853	12.6658	4.91951	10.7008	8.93386	7.6816	5.50308	3.48354	8.24897	8.21314	12.4352	10.2348	8.06848	10.8593	8.8984	10.4616	12.6503	2.75023	7.25067	9.41673	9.87136	7.52521	5.47813	8.30245	9.73857	6.7401	13.5569	7.2257	4.25004	6.17211	10.8349	5.41877	8.02825	12.0455	3.59125	5.50757	9.14216	4.1039	10.5531
	African American	13.0863	6.85798	8.6182	9.48829	6.95394	12.3756	11.1471	5.8012	9.15368	3.40036	12.3989	4.88009	9.59543	8.63063	8.58897	4.29954	3.72243	8.96627	7.57501	12.6717	9.55984	5.87191	10.2261	7.84516	9.78549	12.648	3.77911	6.5338	8.18036	9.45374	7.55295	5.65936	8.98407	9.58541	6.01862	12.4773	7.12943	4.23667	6.89003	10.5539	5.73209	8.62882	12.2658	3.7303	6.18043	9.46072	4.88957	10.174
	European American	9.01693	6.32795	8.51955	9.67878	6.65873	11.9266	11.2543	6.75867	8.77101	2.92053	12.1678	4.53066	9.71905	8.49168	7.42472	4.48384	3.53443	8.26211	7.63763	12.0504	9.37378	5.53774	10.8506	6.75078	10.0417	12.5168	3.46348	6.64791	7.64323	8.85971	7.25495	5.15022	8.16452	8.80548	5.59018	12.7198	7.00926	4.14275	6.85141	10.9589	5.28016	6.67353	11.8255	3.63997	5.58865	8.98957	4.97375	9.55658
	African American	7.33011	6.22428	8.49466	8.98565	6.69191	11.4458	11.1911	6.15091	8.94636	3.03724	12.2547	5.3453	9.56781	8.71155	7.76591	5.95773	3.6458	8.80784	7.84256	11.6794	8.59196	4.61529	10.9289	6.34651	9.89906	12.4645	3.59952	6.97447	7.8292	8.6505	7.60558	5.65688	8.4647	9.10941	5.81186	12.2387	7.05254	3.95508	7.07587	10.6524	5.33043	7.08768	11.6427	3.76169	5.80629	9.03888	4.74628	10.0617
	European American	7.64543	6.43064	8.43768	9.3402	6.43718	10.7202	10.8481	6.42395	8.86914	4.72153	11.7009	5.93283	10.507	8.34188	8.05426	6.71578	3.43543	8.57642	7.23451	11.4287	9.23976	5.95732	11.3158	6.88327	9.50451	12.4613	4.0527	6.45105	8.84348	8.89696	7.14942	5.55623	8.83461	9.80037	6.38917	12.4714	6.68535	3.63077	6.2694	11.4355	5.36683	6.86992	11.763	3.93117	5.46809	8.75372	4.81018	10.5385
	European American	9.48245	7.48169	8.58802	8.87789	6.44904	11.3303	10.9598	6.65733	9.33232	4.25945	12.8585	5.65833	10.483	8.63158	9.54099	5.25518	3.53714	9.10713	7.60739	12.053	9.47901	6.18365	10.4835	7.02105	9.63841	12.6087	3.99583	6.63235	8.94481	8.88461	7.75055	5.92523	9.37872	9.70321	6.02013	13.34	7.06558	4.17504	7.3767	11.6272	6.67883	7.21029	12.3485	3.65225	5.91314	9.19077	5.08433	9.69924
	African American	10.0918	6.03967	8.49309	8.70639	6.06676	10.8456	11.2207	6.35473	8.43658	3.67301	11.5465	4.39091	11.3228	8.43666	7.20293	5.23382	3.53846	8.85495	7.90681	11.4994	10.1677	5.89827	11.8129	5.81785	9.78726	12.5853	3.2476	6.69678	9.2868	9.26041	7.34368	5.17939	8.43813	9.11909	6.14851	13.5638	6.90977	5.17483	6.72618	10.1189	5.3872	7.75627	12.481	3.52151	5.72932	8.87797	4.15535	10.9807
	African American	7.00568	6.12761	8.29372	8.44525	6.38867	9.71088	10.9503	6.59839	9.17668	4.31889	11.9496	5.19543	9.15814	8.46972	8.32065	4.69641	3.09969	8.71062	7.48601	11.0254	8.20137	4.13343	10.7786	5.3805	9.81544	12.4608	3.2757	5.73481	8.65521	8.76491	7.36416	5.30206	8.53368	9.13684	5.69234	13.5202	7.23412	4.60417	6.89887	10.9282	5.2536	6.25718	11.7613	3.87738	5.70202	8.75195	4.32197	9.24124
	African American	14.6452	5.9526	8.32817	9.50109	6.71539	12.3477	11.0481	5.27511	8.67966	5.01881	12.8791	5.29394	10.9303	8.30101	7.87871	5.20516	3.81668	8.81107	7.52057	12.3921	10.1943	6.57929	11.6955	8.30894	9.55821	12.4532	3.15257	6.43545	8.84038	11.0745	7.39802	4.83149	8.04379	9.5313	5.72049	12.5436	6.70854	4.4234	6.50285	11.1409	5.20697	11.5894	11.7881	3.0779	5.55983	8.76023	4.0595	11.2764
	European American	7.06534	6.07562	8.6925	9.02192	6.8166	11.3988	11.1138	6.82419	8.91781	3.8898	12.2239	5.48013	9.69731	8.40819	7.26285	5.00457	3.48224	8.53325	7.47428	11.9712	9.58692	5.45707	10.5803	6.48208	9.7556	12.4825	2.97813	6.29735	7.851	9.75758	7.42565	5.36479	8.53272	8.75307	5.85806	13.3684	7.32711	4.09628	6.29393	11.4094	5.64994	7.6315	11.7472	3.46797	5.63792	8.87924	4.45414	10.5298
	European American	8.61828	6.66641	8.61925	9.53779	7.01364	11.3993	11.566	7.38036	8.94618	4.03088	12.103	5.75989	10.3185	9.11028	11.6711	5.70561	3.96119	9.08933	7.90016	11.8395	10.5835	4.70584	11.1517	6.53111	10.0508	12.6648	3.54856	6.75416	9.32438	9.60792	7.2384	5.7354	9.07737	9.29276	6.45234	13.3523	7.20659	5.08078	6.98844	11.4101	5.69734	7.69336	11.7655	4.4917	5.53596	9.00962	4.91038	9.90646
	African American	7.0629	5.61534	8.81384	8.63389	6.78293	10.3853	10.1807	6.28659	8.53793	3.65579	10.9801	5.21887	10.2318	8.06009	7.44319	4.27139	3.96225	8.67961	7.53416	11.38	9.90217	5.64265	11.8347	5.81274	9.46244	12.3214	3.24291	6.80073	8.95327	7.96069	7.26903	5.0231	8.39751	9.00898	5.77123	12.3978	6.60485	4.71589	6.60694	10.7495	5.53808	6.13334	11.3881	3.17547	5.38636	8.62457	4.76682	10.4463
	European American	7.42604	7.6462	9.00932	9.23902	6.81297	11.9958	11.5591	6.53126	9.60509	4.58672	13.2042	6.30996	10.6485	9.00174	9.28769	5.55114	3.85144	9.41551	7.88633	12.687	10.5158	6.87902	11.0974	7.37566	10.5741	12.477	4.50365	6.38411	8.4647	9.46445	7.88134	6.00506	9.36467	10.1672	7.10195	12.984	7.46468	5.28889	7.7078	12.0642	6.95512	7.87548	12.5944	4.31447	5.98282	9.57417	5.61665	10.3946
	European American	7.2368	6.16597	8.51367	9.34972	6.12657	10.8371	11.1047	6.42871	9.02294	3.37274	12.6151	4.52135	10.4567	8.24942	8.44429	4.91939	5.51705	9.95374	7.56081	11.9865	9.66951	7.33239	10.5539	6.73657	9.59765	12.6974	2.87473	6.35156	8.48729	8.25724	7.37405	5.32149	8.6405	9.29302	5.89028	12.9514	6.54113	4.50723	6.48204	11.6015	5.29353	6.7496	11.9532	3.36494	5.61813	8.85971	4.24133	8.95289
	African American	14.8053	6.85829	8.82277	9.55942	7.09861	12.273	11.1051	5.80638	10.0293	5.60205	12.2728	5.55662	11.1353	8.62321	9.14275	5.39108	4.31466	8.94884	7.83462	12.5467	10.0964	6.54107	12.093	7.87451	9.90083	12.5927	4.13902	6.54719	9.50298	10.3375	7.84365	5.9808	9.54458	9.9442	7.01307	13.0653	7.22603	5.15102	7.08961	11.5747	5.44677	9.14704	12.529	4.04846	5.90231	9.32831	5.02235	9.42769
	European American	9.32547	8.39434	9.68687	9.45285	7.47719	11.2097	10.9338	7.70116	10.1174	5.86672	13.1495	6.46005	11.2504	9.28523	10.0565	6.36356	4.39681	9.59067	8.13446	13.1093	11.3024	6.2539	11.9048	7.72416	10.6277	12.3364	5.0722	7.35217	10.0638	10.2375	7.95124	7.46765	10.1983	10.6809	6.6552	13.7194	8.38571	5.46122	8.1469	12.3346	6.61633	8.61156	12.3713	5.26163	6.62304	9.63276	6.23539	10.0242
	European American	10.2687	6.45498	8.5903	10.2675	6.80606	11.7871	11.4017	6.68661	9.20912	3.5909	12.5512	5.3997	10.7312	9.08288	8.4834	4.98286	3.01395	8.80208	7.82682	12.5275	9.25444	6.72363	11.0706	7.3976	10.2293	12.5067	3.3713	6.46718	8.34636	8.61725	7.60663	5.63743	8.60313	9.75717	6.56944	11.7621	7.17183	4.23569	7.05352	11.7373	5.63175	8.05107	12.355	4.35838	5.67143	9.20668	4.89939	11.0808
	European American	8.21178	6.78319	8.36182	9.01931	6.55069	10.2104	10.7906	6.66902	9.184	3.46128	12.8278	5.91649	9.68506	8.43925	8.70926	4.5989	2.97262	8.87031	7.50655	11.6634	8.80921	6.64453	10.758	6.55385	9.99655	12.1969	3.74122	6.92793	7.94965	8.88996	7.35417	5.38497	8.70434	9.25829	6.67866	12.4435	6.94274	4.98184	6.59045	11.5701	5.35969	7.14169	12.0192	3.54189	5.83705	8.94282	4.5564	10.0533
	African American	14.9854	5.79046	8.46133	9.30154	6.73264	12.2823	11.2279	6.18385	8.92595	6.2979	13.2737	4.47885	9.20078	8.40505	7.35818	4.54809	2.85256	8.93912	7.68508	12.5237	8.67943	5.20901	11.8642	8.09252	10.0333	12.5659	2.75023	6.96738	8.84671	10.6237	7.69171	5.38653	8.78111	10.3898	5.61764	12.1984	7.44835	5.03997	6.62027	11.3895	5.48673	10.454	12.3296	3.77963	5.55396	9.03603	4.31457	9.78159
	European American	14.2716	6.5237	8.56322	9.56243	6.73134	12.2945	11.2363	5.85356	8.76247	2.80692	12.6013	5.15208	9.76744	8.53829	7.7948	6.33932	3.65287	8.97082	7.66925	12.4359	9.62079	8.75616	11.1568	8.01907	10.3137	12.6251	3.93759	6.45866	8.46623	9.17408	7.48877	5.54522	8.32233	9.66852	6.75144	12.4259	6.43798	3.94905	6.57333	10.9167	5.16641	8.38558	12.0563	4.09374	5.65436	8.99313	4.58687	9.86578
	African American	7.68783	6.26838	8.61387	8.13754	6.16903	8.24898	10.534	7.24168	8.83729	4.28624	12.3477	5.98379	10.5938	8.87478	8.26059	5.29161	3.59808	8.10788	7.93891	11.7384	9.10201	6.21159	11.2498	5.98396	9.48716	12.7691	3.34557	6.63554	10.2309	7.96069	7.55168	5.71547	9.44737	9.29609	6.17546	13.0823	6.8479	5.39385	6.75431	11.6212	5.68685	7.06665	11.9718	2.74012	5.62524	8.97211	4.35482	11.3139
	African American	8.37663	6.18488	8.41643	9.07318	6.3265	11.6113	11.1338	6.34651	8.7317	3.54097	11.731	5.53554	9.08516	8.21594	8.63207	5.4225	3.31076	8.32674	7.38884	11.8069	8.73444	5.15192	11.2754	6.03274	9.54637	12.5216	3.55782	6.43855	9.09701	8.27035	7.3421	5.33603	8.71709	9.1797	5.84633	12.8534	6.71017	4.1038	6.52074	10.2175	5.22879	6.74094	12.3509	3.26868	5.60396	8.74898	3.93445	10.1151
	European American	14.651	6.18592	8.42034	9.82507	6.8953	12.5426	11.3977	5.41828	8.87911	4.4761	12.6553	5.43882	10.6933	8.33434	7.22662	5.20407	3.48928	8.41729	7.73481	12.7852	9.84402	5.38545	10.8512	8.19363	10.0227	12.6206	3.19873	6.27277	9.24374	9.4429	7.57581	5.3835	8.58336	9.76674	6.30753	12.432	6.40258	4.28587	6.26194	10.7998	5.54689	8.12901	12.1149	3.84425	5.94305	9.08637	4.63359	10.292
	European American	13.791	6.53274	8.71836	9.46641	6.57867	11.6974	11.0138	6.30123	9.13767	4.83312	13.3398	5.20106	10.4766	8.5007	8.37851	5.10728	3.45856	8.97016	7.51657	12.1326	8.88053	4.92676	11.0639	7.44179	9.177	12.6097	3.41109	6.15305	8.59574	9.89906	7.74618	5.64079	9.23275	9.68709	5.98272	12.9911	7.2408	4.27828	7.31603	10.1926	5.3385	10.4494	12.3598	3.92754	5.96328	9.26058	4.8261	10.3792
	African American	7.52129	7.59525	8.24923	9.24844	7.80984	10.6177	11.0328	7.2553	8.47371	4.34162	11.523	7.97888	10.0711	8.764	11.5874	5.47239	4.25663	8.9899	7.99571	11.6242	10.8182	8.44361	12.3838	5.93308	9.44555	12.6007	5.1495	6.77245	10.3918	8.50003	7.27739	5.2737	9.65372	8.77129	8.22262	12.8947	6.75681	5.33634	6.31281	10.7292	6.89325	6.73623	11.8798	2.86524	5.33535	8.52464	4.54722	9.344
	European American	14.965	6.04513	8.58463	9.36863	6.37643	11.752	11.3147	6.43282	9.05248	4.7763	12.4628	4.90232	9.5078	8.18468	8.63152	4.97991	4.08009	8.91117	7.78825	12.3001	9.64733	5.46082	10.9518	8.64878	9.45401	12.7234	3.48675	6.71121	8.14275	8.84755	7.71948	5.72111	8.96584	9.74696	5.78042	12.9739	7.02728	4.14053	6.78805	10.9368	5.09407	8.20426	12.1246	3.79009	5.96601	8.99497	4.40069	10.3067
	African American	9.64944	8.57499	8.92879	10.0099	7.5442	12.5185	11.0226	6.00011	10.1174	4.29064	12.3302	6.09209	11.8505	9.08651	11.4158	7.82923	4.91054	10.01	7.89109	13.1423	9.63084	6.10454	12.1331	6.94269	10.0663	12.3932	4.8254	6.91157	9.93684	9.28377	8.05315	7.84765	10.1983	10.3156	6.70325	12.5351	8.38736	5.63363	8.1469	12.3346	6.95512	8.43599	12.6987	5.26163	6.67901	9.74145	6.23539	9.94518
	European American	10.0527	7.61079	8.45028	9.12248	6.33727	11.1965	10.7543	5.81406	10.1174	4.14468	13.2534	4.89539	11.0159	9.09767	9.54557	5.98009	3.38483	9.67972	7.8328	12.4739	10.8041	4.75674	10.6842	7.37975	9.44586	12.425	3.79724	6.97141	9.09396	9.09898	7.94823	6.58174	9.83438	9.54458	5.81792	12.9988	8.08492	4.57859	8.00556	12.1672	5.73506	8.18546	12.409	5.26163	6.21254	9.68665	5.58824	12.1432
	European American	9.01936	6.18986	8.78036	10.2699	6.80666	11.8363	11.3469	7.07067	8.88578	4.75036	13.0349	5.402	10.8473	8.24608	8.25203	5.53731	4.30915	8.91499	8.00576	12.1112	10.4696	6.30764	10.9722	6.99323	9.71716	12.5773	3.55515	6.63816	8.91153	9.5561	7.50917	5.79109	8.80679	9.9285	6.48922	13.7459	7.13646	4.61996	7.32871	10.9574	4.97954	8.09351	12.1901	3.39143	5.64528	9.23403	4.44466	10.2828
	European American	6.67033	6.4657	8.49035	9.26176	6.38457	11.2391	11.187	6.53856	8.91777	4.05175	11.9896	5.60127	9.59307	8.5993	8.5127	5.48884	3.02127	9.06588	7.63087	11.4342	9.71608	5.80539	9.84888	5.97053	10.0635	12.4863	3.68408	6.43237	8.85137	9.26141	7.38041	5.50096	8.51634	8.81826	5.9869	12.6027	6.83124	4.78059	6.81864	10.8923	5.35742	7.23687	12.1575	3.55962	5.52799	9.11408	4.53818	9.31745
	African American	8.27312	5.97423	8.62847	8.61699	6.54334	9.94286	11.2201	6.4123	8.79411	3.79813	11.504	4.77654	10.0323	8.49617	7.02677	4.3982	4.15493	8.54695	7.83339	11.4631	9.07708	5.86027	12.6614	5.58687	9.86126	12.6596	3.01099	6.11129	9.6131	8.34743	7.56273	5.41677	8.73628	9.11922	5.92048	12.8082	6.905	4.71663	6.20079	10.9534	5.10019	6.68017	12.1368	3.19853	5.52477	8.74203	4.82886	11.2081
	European American	8.74121	6.39338	8.46027	9.65618	6.61453	11.5667	11.3314	7.30755	9.00619	3.98999	12.2947	5.44584	10.2157	8.81302	7.56554	4.86457	4.26419	9.03825	7.9164	11.8805	9.76985	7.52826	10.5473	7.17784	9.90889	12.5872	3.18513	6.37088	9.05943	8.59423	7.61801	5.29098	8.12794	9.79173	6.56026	12.9957	7.05091	4.98128	6.99441	11.8295	5.07065	6.91255	12.1219	4.09731	5.75882	9.04301	4.59696	9.65728
	African American	8.88514	7.03508	9.00861	9.15247	6.53218	11.2517	11.2253	5.93808	9.09918	4.49995	11.214	5.6413	10.4087	8.8384	8.78555	6.36571	4.19956	9.27566	7.74003	12.1932	9.67517	6.36589	12.2221	6.28253	10.1747	12.6145	3.56901	6.49221	8.42388	8.91358	7.60788	5.63943	9.1046	9.49369	6.77482	12.7287	7.28247	4.96104	6.83441	11.4517	5.99161	7.92156	12.4971	4.10103	6.38514	9.21258	4.45615	9.69217
	European American	7.17139	6.19571	8.45197	10.1601	6.37837	11.3277	11.0858	6.91786	8.83571	3.92667	12.7088	4.47639	10.9677	8.51638	8.5252	5.70218	3.2561	8.50156	7.78418	11.913	9.89739	5.71679	10.8282	6.93793	9.98859	12.3942	2.89229	6.60676	6.94123	8.28175	7.04511	5.04459	8.35943	9.30177	5.82044	12.7505	6.63725	4.50292	6.48301	11.719	5.10901	6.13431	11.8361	3.86298	5.58277	8.79954	4.04922	10.3448
	African American	12.6593	6.32704	8.43569	9.6352	6.74299	12.4848	11.3946	6.05669	8.83571	4.282	11.6612	5.07142	11.5851	9.07113	6.81336	4.9256	3.43174	8.68841	7.67691	12.7585	9.80476	5.46833	12.0934	7.22858	10.1554	12.66	3.1936	6.37884	10.393	13.3603	7.50071	5.50605	8.62214	9.65387	6.74199	12.9214	6.7683	4.50113	6.58885	10.8941	5.68776	11.0802	12.1769	3.49716	5.56751	8.91642	4.47643	11.6208
	European American	9.63481	6.45234	8.4627	10.4238	6.5492	11.9962	11.301	6.62378	9.04338	4.7224	12.4651	5.09739	10.2466	8.83683	7.55073	4.96412	3.34752	8.55149	7.74963	12.0369	9.4826	4.7116	11.4832	8.28296	10.2466	12.3301	3.16718	6.34772	9.20266	9.21535	7.21725	5.43318	8.28707	9.99798	5.62315	12.1867	6.87997	3.99206	6.52198	12.1913	5.23154	8.19783	12.0355	3.44079	5.28843	8.95761	4.37957	10.406
	African American	8.57182	5.70219	8.52243	9.88823	6.61949	11.7037	11.3012	7.40367	8.06263	3.5145	11.0178	5.44504	9.75292	8.0891	7.64318	4.80034	3.30397	8.47204	7.71858	11.5547	9.61559	6.19273	12.8372	6.91451	9.25714	12.649	2.85618	6.17263	9.65075	9.95541	7.42361	5.4945	7.96864	9.35536	6.47253	13.2138	6.77414	4.26532	6.63461	11.0311	4.89205	9.99801	12.2846	2.87349	5.80185	8.93663	3.82226	9.96169
	European American	6.79868	6.07783	8.14498	6.62489	6.15642	10.7943	10.8989	6.35291	8.73187	3.89379	12.8993	4.94249	9.97038	9.41954	7.57128	4.90187	3.48089	8.98543	7.97318	11.7092	9.73246	6.02565	10.7261	7.17409	9.49665	12.361	3.35163	6.61097	10.0304	9.37728	6.94833	5.62888	8.02946	9.49171	6.14305	12.5797	7.67891	4.57263	6.28469	10.5854	5.38257	7.24175	11.5413	3.70284	5.21976	9.08069	4.69972	10.5552
	European American	7.1457	7.86434	8.66911	8.04582	7.05341	10.9	10.848	6.30108	9.7747	4.80967	12.3016	6.0701	10.4122	8.0019	11.0243	6.02588	3.72242	9.2768	7.46241	12.3444	9.67853	5.62602	10.6264	6.78968	9.73798	12.5232	4.53334	6.41683	8.24932	8.46613	7.62839	6.2393	9.74055	9.68654	6.19648	13.2365	7.89573	5.35918	7.65453	11.6141	6.37617	7.26191	12.2968	4.45488	5.86263	9.54931	5.90552	10.0362
	African American	7.31792	6.58988	8.65338	9.12387	6.96511	10.8629	11.2769	6.17081	8.83196	3.3204	11.4134	5.73709	11.1942	8.85001	8.86214	6.245	3.96728	8.7166	7.66855	11.7583	9.22946	5.95153	12.5836	4.96677	9.9155	12.5116	4.52035	7.5192	9.18893	9.23786	7.44245	5.76502	8.92969	9.01013	6.5238	12.9153	7.46582	5.12433	7.04388	11.3155	5.58879	6.79691	12.3327	3.83579	5.65809	9.07342	4.49667	10.8298
	African American	8.64818	6.22417	8.28664	10.114	6.4847	11.9587	11.1456	6.87025	8.63363	3.48646	12.1879	4.55181	10.1117	8.63457	7.34877	5.20097	3.4194	8.72038	7.87915	11.5947	8.29064	5.0309	12.6409	6.94173	9.93468	12.4537	3.39132	6.80313	9.13639	9.12988	7.41457	5.31118	8.67775	8.87048	5.82086	12.2636	7.02336	4.60595	6.75352	11.1082	5.34408	8.10117	11.7695	3.70028	5.6916	9.05332	4.94995	10.785
	European American	14.1676	7.08626	8.88444	8.99595	6.69554	11.6611	11.1856	6.5682	9.22976	10.3723	14.0776	5.31892	11.0125	8.17628	9.05407	5.92048	4.62754	9.27338	7.9513	12.5641	9.81008	4.56131	13.2252	8.44209	10.0097	12.7691	3.9864	7.02244	8.71448	11.2222	7.5886	5.98726	9.14074	10.4851	6.17216	13.1901	7.23969	5.50093	6.65356	10.7748	5.5778	11.8822	12.1951	4.77639	5.93638	9.35739	5.44344	9.76926
	African American	6.25201	6.07576	8.57813	10.1717	6.6206	11.5135	11.3503	7.0553	8.92585	4.39476	10.8063	5.29786	9.99969	8.66932	7.75434	4.55616	3.34921	8.67131	7.66152	11.6237	10.39	6.45875	11.1128	6.59935	9.68702	12.5848	3.36478	7.01775	8.16753	9.37848	7.40261	5.92373	8.52273	9.79425	6.25596	13.3713	6.91803	4.07869	6.76132	10.5858	5.39995	6.83177	12.0729	3.92332	5.44793	8.93407	4.71692	11.8246
	African American	11.1041	5.8695	8.34585	9.79289	6.26266	12.1397	11.3533	5.7814	8.49598	3.43364	10.9798	5.31179	9.73012	8.44471	7.25377	5.56924	4.69899	9.08054	7.47161	11.9569	9.35886	6.23293	11.613	6.78449	9.39104	12.6275	3.54802	5.84994	8.80499	8.6844	7.56621	5.60525	8.30258	8.68411	6.02269	12.6168	6.54129	3.90085	6.19569	10.5394	5.43478	8.27556	12.0185	3.14939	5.51299	8.96809	3.9938	11.5595
	African American	9.17537	6.06029	9.14075	9.71052	7.13691	12.3391	11.6044	6.92393	8.89853	3.67496	11.2806	5.62926	10.6881	8.9231	7.56077	6.10907	4.0981	8.8525	8.02981	12.324	10.1787	5.40042	12.2856	7.30539	10.3765	12.5382	3.6601	6.51093	9.73397	9.65679	7.67355	5.60304	8.40448	9.40402	6.57131	13.2505	7.17463	4.97299	6.74167	11.1264	5.37088	9.43817	12.3433	3.52453	5.97587	9.11119	3.97668	10.9284
	African American	7.30742	5.7671	8.08906	8.85779	6.87569	10.3678	11.3293	6.60371	8.8054	3.06314	11.2352	5.14002	10.5938	8.70137	7.12322	5.21058	3.05414	8.34947	7.60806	11.3614	9.64522	5.53101	12.7332	4.96677	9.89546	12.5105	2.83629	6.35931	9.01584	8.25066	7.13172	5.09056	8.72551	8.75059	5.86459	12.7306	7.22228	4.49929	6.89641	10.059	4.97706	6.95658	12.1128	3.25888	5.50002	9.09096	3.96641	10.8363
	European American	7.94663	7.19076	8.59386	7.78448	6.7216	8.92091	10.6727	7.30557	9.97115	5.18657	12.3156	5.58876	10.0695	8.60785	10.2213	5.46528	3.51499	8.71284	7.79293	11.9986	10.2505	6.09061	10.2142	5.66018	9.79358	12.5955	4.24813	6.99082	8.83682	9.00269	7.84444	6.37705	9.38923	9.71059	6.26946	13.0297	7.80093	5.89418	8.1469	11.4965	6.27669	7.15494	12.3979	4.60104	6.6744	9.65894	5.44395	9.8178
	European American	10.2126	6.52202	8.62295	10.0804	6.36306	11.5462	11.2865	6.56262	8.76543	4.89258	12.1372	5.06545	9.61832	8.82954	8.57626	4.56649	3.65597	9.21271	7.60181	12.1203	9.61383	5.73445	10.8301	7.12132	9.54031	12.4882	3.37131	6.57742	8.42659	9.26047	7.7757	5.3612	8.32991	9.53355	6.00946	13.4106	7.04881	4.36062	7.1831	11.3118	5.15951	8.54074	11.8295	4.0384	5.68768	8.50523	4.70576	10.8496
	European American	7.63732	6.46579	8.65989	10.6453	6.50369	12.0478	11.5307	7.4398	8.97701	3.84106	12.744	5.81465	10.9095	8.76439	8.31615	5.92567	3.47267	8.96842	8.02231	11.9252	10.3112	5.92207	11.3041	7.92447	10.391	12.747	3.86912	6.31565	9.46356	8.84069	7.33606	5.79262	8.86238	9.87102	6.29288	13.3838	7.3852	4.75713	6.69538	12.3346	5.31872	7.59365	12.1795	4.35109	5.91902	9.31556	4.90694	11.2208
	European American	15.0554	5.99423	8.90807	8.55339	7.0826	12.1821	11.246	6.24177	8.72774	5.4428	12.1935	5.24564	11.3148	8.63255	6.77023	4.73462	4.2306	8.37916	7.82683	12.2595	9.09889	7.49076	12.0762	7.79672	10.4574	12.6762	2.94451	6.10714	8.89518	10.4476	7.65404	5.05323	8.45045	9.02013	6.6669	12.8961	6.90771	4.58168	6.44537	10.9505	5.06156	10.3866	11.8856	3.22687	5.58225	8.87507	4.38059	11.1159
	African American	8.07935	6.97401	8.81364	9.06582	6.6071	10.1618	11.2249	6.68885	9.2023	5.07181	12.2339	5.52907	10.1543	9.33297	8.94484	6.2655	4.34213	8.9498	7.74547	11.878	10.8074	6.3161	11.0087	6.39031	10.0486	12.4378	4.24502	5.88346	9.43521	9.847	7.64408	6.6997	8.74543	9.66843	7.27226	13.7203	7.39911	4.51961	6.99585	10.7118	5.9813	7.76876	12.2106	3.71646	6.00849	9.22495	5.02709	10.7285
	European American	14.6113	6.55182	8.75307	9.92289	7.23642	12.6748	11.3916	6.00367	8.83577	5.21885	12.5526	5.74973	10.0162	8.40032	7.63725	5.10328	4.58708	9.14966	7.8566	13.1362	9.53614	7.64872	11.3634	8.79668	10.3949	12.6217	3.37199	6.54302	8.08276	8.68401	7.69225	5.65472	8.52465	10.1331	6.81268	12.7551	6.92364	4.64879	6.94669	11.2002	5.80591	8.66331	12.0144	3.95256	5.76695	9.12688	4.92085	11.109
	African American	8.26462	6.60001	8.85115	8.53942	6.73635	10.1905	11.2721	6.50003	8.95867	3.95333	12.3883	5.14755	10.4783	8.908	7.51425	4.55388	2.93037	8.39684	8.02432	11.8948	9.00396	5.61628	11.6145	5.89995	9.6979	12.6857	3.99132	6.67151	8.74311	9.12708	7.581	5.61207	9.22898	9.21436	6.00224	12.2587	7.20382	4.44256	6.92587	11.3754	5.89599	7.16623	12.2478	3.21361	5.53703	9.24328	4.59122	10.1118
	African American	6.70759	5.48456	8.71336	9.66562	6.76188	11.4799	11.2461	6.56503	8.58419	4.30142	10.6518	5.29684	10.6652	8.68034	7.84542	4.04233	3.22555	8.68736	7.6185	11.5012	8.9189	7.31648	12.6071	5.98311	9.69114	12.5647	2.75023	6.22618	9.5627	8.75289	7.50475	5.27378	7.86088	9.05826	5.82105	12.8323	6.33529	4.58001	6.80214	10.4409	5.2214	6.59297	11.9497	2.72389	6.33157	8.69597	4.08211	11.4432
	African American	11.5355	6.47481	8.59646	9.86739	7.02343	12.4139	11.3612	5.65124	9.12685	4.63811	11.7614	4.54016	9.7028	8.97811	6.87028	5.24001	3.16415	8.95178	7.65915	12.1499	9.52691	6.27464	11.5642	8.0522	9.80869	12.6758	3.67997	6.284	8.79492	9.38297	7.68759	5.62818	8.9285	9.77535	5.89763	12.548	7.0362	4.97286	6.60039	10.3943	5.66369	8.44985	12.2934	3.73949	5.69913	9.08198	4.36044	10.6746
	European American	7.2384	7.66475	9.11493	9.70676	7.21034	11.1474	11.4992	7.02744	9.60517	4.76357	12.9013	6.36385	10.6443	9.26945	9.47075	5.00461	3.68159	9.44412	7.86211	12.3804	10.1275	5.25803	11.3701	6.82421	10.0956	12.5742	4.54209	7.64073	8.55915	9.01612	7.82877	6.15667	9.48047	9.80052	6.55806	12.7812	7.33392	5.04676	7.36346	11.8526	6.05853	7.80294	12.3375	5.01563	5.98178	9.59495	5.69177	10.8244
	African American	15.0274	7.63436	8.67826	9.2008	6.74837	11.9717	11.094	6.1258	9.96832	5.43054	12.8567	6.35719	10.0831	8.67859	10.1146	6.33352	4.65524	9.51576	7.66945	13.0709	9.2779	5.92643	11.7197	8.18327	9.70875	12.2278	4.89172	7.07935	9.36611	10.5296	7.90959	6.44142	9.86393	9.90203	6.63525	12.404	7.89998	4.78278	7.57275	11.8323	6.17421	9.51473	12.1762	4.94465	5.97989	9.29817	5.7562	10.8487
	African American	13.5519	5.77413	8.88343	9.6152	6.8955	12.2576	10.8608	5.91934	8.67113	4.59015	11.2313	5.15469	9.83202	8.67668	7.36449	4.76089	3.60929	8.76826	8.14638	12.4016	9.62099	5.85839	12.2199	7.33395	9.63436	12.5495	3.29014	6.58558	8.96966	9.60088	7.47035	5.41647	8.30445	9.45723	6.17399	13.1814	6.43482	4.78415	6.42527	10.8708	5.05542	8.57394	12.2447	3.07357	5.5915	8.70199	3.74045	10.6468
	African American	10.069	7.31844	9.23578	10.4132	7.49673	12.0734	11.6767	7.4578	9.61092	4.4469	13.1787	5.67313	11.0585	9.34431	10.109	5.44232	4.02415	8.97834	8.18114	12.5837	9.91178	6.98369	12.2943	7.26021	10.6195	12.6534	4.69302	7.59728	10.0306	10.6858	7.76054	6.35412	8.81028	10.5203	7.17599	13.0232	7.82495	5.01856	8.1469	11.3517	6.22339	9.20842	12.6987	3.86342	6.06486	9.41895	5.6869	12.1432
	European American	14.3519	7.20694	8.82092	9.98562	6.90888	12.257	11.3892	6.68348	9.14692	6.14233	12.176	5.11136	10.6216	8.455	8.04535	5.31937	3.96223	9.00826	7.85999	12.2902	9.54112	5.37538	10.8806	7.57144	9.9605	12.6745	4.16221	7.30393	9.16722	9.74414	7.73567	5.79676	8.94352	9.79619	6.70719	12.6678	7.16578	4.61563	6.60167	10.9839	5.51426	9.83431	12.3509	4.4352	5.96077	9.36072	4.67478	11.4381
	African American	7.54891	6.2	8.15562	9.25489	6.5505	10.8835	11.1096	7.23162	8.64514	3.36076	11.9968	4.48766	9.5082	8.89363	7.5589	4.78748	3.67255	8.59693	7.68078	11.5296	10.0177	5.91782	11.7639	6.29807	9.97509	12.4941	4.00861	5.7188	7.12724	8.83179	7.30485	5.2851	8.95975	8.83725	6.20315	13.1198	6.33163	4.22642	6.26444	11.2593	5.19722	7.05415	12.0997	3.01792	5.44272	8.70463	4.30122	9.83991
	European American	10.0178	6.66945	8.66103	9.38269	6.3363	11.8068	11.3973	6.57577	8.98079	4.39073	12.4819	5.61215	10.7614	8.66823	8.27479	4.01043	3.72511	8.76917	7.61553	12.2726	11.231	4.96458	11.3717	7.47062	10.0644	12.6476	3.92507	7.13157	8.43385	9.76857	7.74146	5.67618	8.6292	9.77054	6.13994	13.804	7.18078	4.85927	6.79799	11.417	5.66742	8.84061	12.0888	3.98518	6.11587	9.14238	4.54981	9.61205
	European American	7.42419	6.14966	8.86804	8.89	6.19794	10.4009	11.064	6.5231	8.83499	7.63897	12.5881	4.76482	9.62423	8.49244	8.29853	5.01641	3.37267	9.1999	7.76428	11.6486	9.71935	6.37499	10.1527	6.75079	10.0604	12.6373	3.48544	7.05644	7.72709	8.90755	7.40181	5.44625	8.53711	9.28336	6.47972	12.9379	7.08202	4.08686	6.94606	11.4137	5.03538	10.2814	11.876	3.83753	5.78112	8.96856	4.39111	10.8428
	African American	8.42286	7.64321	8.5585	10.4449	7.3704	11.9499	11.445	7.02509	10.1174	3.66174	11.5275	5.68105	11.3005	8.21728	10.212	6.00098	3.99802	9.65454	8.12195	13.0101	10.2167	6.97735	12.438	6.52837	9.74378	12.64	5.041	6.25443	9.78834	9.11566	8.05315	7.18413	9.99944	9.48965	6.68504	13.014	7.89358	5.30862	8.1469	12.2266	6.59591	7.93234	12.6987	4.99159	6.16175	9.6059	5.43023	11.3444
	African American	12.2622	6.01195	8.55751	10.0323	7.27652	12.6561	11.4813	6.06267	8.06263	3.89114	11.5487	4.97061	10.8348	8.40069	7.30304	5.54988	3.95486	8.52211	7.62272	12.6619	9.52779	5.39901	12.4462	7.79457	10.2009	12.6724	3.26155	6.97742	10.1114	10.27	7.69901	5.38777	7.98333	9.6961	6.27907	12.4128	6.61962	4.19932	6.44618	10.6526	5.14685	9.07021	12.0668	3.89433	5.67157	8.90891	4.39563	10.7663
	European American	7.28263	6.26018	8.44433	9.35682	6.42242	11.1276	10.7846	6.4368	9.07847	3.8082	12.1997	4.5281	11.3878	8.75759	7.7886	5.55162	3.1105	8.86163	7.50844	12.0401	9.92475	4.41702	10.7655	5.93034	9.72834	12.6213	3.20088	5.78878	9.14415	9.18969	7.65015	5.40235	8.94946	9.00577	5.51094	13.3254	7.25082	4.19089	7.01596	11.0008	5.45132	6.76916	11.9122	3.49881	5.65177	9.158	5.01297	11.0753
	African American	7.45713	6.25172	8.16551	8.11021	6.3141	10.0415	11.0116	6.57695	8.49571	3.06304	10.7952	4.91303	9.05558	8.84547	7.05905	5.96073	3.36912	8.33148	7.71647	11.3648	9.67527	5.67072	12.1817	5.31403	9.35444	12.6106	3.62353	5.45812	8.75645	9.36193	7.34757	5.62357	8.36446	8.63936	5.94432	12.4465	6.51128	4.53849	6.57869	11.5749	5.3106	13.8141	11.9269	2.50254	5.65095	8.72272	4.30329	9.60222
	African American	7.86355	6.2391	8.56085	9.60218	6.49667	11.6842	10.8427	6.26885	9.02565	4.48914	11.5361	5.02367	10.5371	9.03273	8.75865	5.73816	3.98758	8.86747	7.71786	11.699	8.95325	6.00655	12.2601	7.49258	9.3136	12.6982	2.85364	6.15024	9.22058	8.32962	7.56173	5.46399	9.22505	9.41638	6.08079	12.5066	7.01731	5.13417	7.29358	10.2089	5.59519	6.85795	12.1523	3.51744	5.47038	9.03909	4.54808	11.2464
	European American	12.1877	7.00589	8.23488	9.90284	6.59267	11.8242	11.3063	6.10923	9.5276	5.26064	12.7117	5.21551	11.6509	8.46825	9.95468	6.05967	3.86218	9.267	7.34718	12.5076	9.70819	6.59522	11.0047	6.622	9.96997	12.5377	3.92874	6.97042	9.40993	10.7851	7.7808	5.79229	9.31682	9.77478	6.68991	12.8641	6.88967	4.71387	7.06041	11.4778	5.87856	10.1339	12.6076	4.44322	6.11963	9.14193	4.88334	11.6104
	African American	13.0238	6.06376	8.38577	9.74144	6.71997	12.2439	11.4903	6.41355	9.19765	3.67357	11.217	5.77022	12.0916	8.96343	10.22	4.37337	3.96549	8.80213	7.47573	12.6834	9.65255	5.83197	11.9697	8.16923	9.79714	12.6615	3.8977	7.10382	9.34182	9.81081	7.67284	5.87682	8.94704	9.76484	6.14237	12.9374	7.43148	4.72553	7.42505	10.5328	5.44533	8.08268	12.1325	3.82855	5.73738	8.98979	4.41797	11.5383
	African American	7.90035	6.58672	8.3164	6.81819	5.97117	8.21758	10.8857	6.73776	9.16565	5.34443	11.2551	5.29228	9.75765	8.4486	9.23452	4.73287	4.03495	8.85502	7.60634	11.3361	9.88746	6.77704	11.8651	5.47823	9.38564	12.3277	3.21493	6.012	8.62149	8.25937	7.38152	5.69505	9.26773	9.41272	5.98043	13.4059	7.03732	5.42424	6.88224	11.8366	5.62745	7.14432	12.4801	3.55618	6.04618	8.84876	4.43072	10.3281
	European American	15.1181	6.58074	9.08891	10.5488	7.08204	12.5044	11.5239	7.09305	9.24832	4.40837	13.0256	5.36849	10.2985	9.1241	7.84716	5.59503	4.39229	9.68312	8.1778	12.8212	10.2578	9.47995	11.3846	8.90082	10.6277	12.7691	3.5783	7.34551	9.49232	10.3928	8.05315	5.91608	8.8452	10.605	7.35279	12.7451	7.24494	5.32861	6.79269	11.1106	5.31983	9.24312	12.5239	4.12545	5.85716	9.33317	5.10882	10.5952
	European American	6.25201	7.04166	8.29074	9.59168	6.23104	11.1557	10.7365	6.72729	9.25695	4.29529	11.8604	5.05151	10.775	8.19964	10.1593	7.27526	3.27759	9.06148	7.66673	11.8715	10.2596	5.68698	10.2109	6.41964	9.53931	12.4095	4.29631	6.69243	8.80238	8.54134	7.56544	5.69017	9.25675	9.56508	5.97824	13.2488	7.0026	5.11011	7.08433	10.2732	5.73424	6.39623	11.9594	3.80935	5.9871	9.10901	4.94053	11.2985
	European American	13.518	7.29707	8.08716	10.0838	6.05794	11.9341	11.3102	7.10493	9.8467	4.17712	13.1607	5.38548	10.691	8.67249	9.64056	5.46623	3.5157	9.22241	7.71818	12.8697	10.5524	6.69815	10.472	7.9297	9.60461	12.695	3.58817	7.1278	9.52737	10.2304	7.7394	6.12642	9.81068	9.65972	6.66513	13.1695	7.51414	4.72894	7.87597	11.5584	5.90395	8.23368	12.3343	4.75671	6.00083	9.5378	4.53139	10.4766
	African American	9.31093	6.13191	8.45839	10.5033	6.71988	12.1588	11.1002	6.11783	8.80632	3.62724	11.4731	4.72152	11.2258	8.86099	8.32548	5.0734	3.21047	8.42512	7.57674	12.2301	8.23279	6.47227	11.9045	6.8682	10.2471	12.6154	3.23442	6.33274	9.20609	9.28528	7.47318	5.5814	8.52098	9.70937	6.21163	11.7137	6.84188	5.03216	6.84552	10.8941	4.75403	7.7968	12.2503	3.21036	5.749	8.58187	4.24812	11.382
	African	14.3856	6.20836	9.04333	10.3325	7.14729	12.2861	11.5123	6.84625	8.92681	9.87925	12.1874	6.24315	10.5322	8.21277	8.92898	5.78362	3.35434	9.59256	8.256	12.117	10.3914	8.08529	12.8043	7.20638	10.1677	12.7028	3.75631	7.1842	10.4412	13.1698	7.62801	6.26446	9.26474	9.1727	6.53068	11.9094	7.77064	5.39463	6.80766	10.8813	6.07628	13.846	11.8485	4.00197	5.79727	9.45622	4.9058	10.5463
	African	12.2367	7.00113	8.47753	9.50241	7.49558	12.0486	10.9911	6.38707	8.94662	4.76416	11.5355	7.0729	10.9185	8.80717	10.0726	6.8116	3.99221	9.20238	7.47968	12.2492	10.7947	11.0689	11.6133	6.54034	9.78034	12.6269	3.87435	7.12422	9.21311	10.5182	7.63505	5.94965	9.06586	9.09059	8.19553	11.8927	7.45314	5.24698	6.59997	11.1539	6.05445	10.313	12.1805	3.98373	5.44557	8.97644	4.36043	11.2257
	African	9.60371	7.49049	9.19996	8.33921	8.32614	10.6362	10.6714	6.6667	8.88236	3.50223	10.8132	6.75764	9.72034	8.88008	9.07319	4.49191	4.85368	9.20904	7.87773	11.7429	11.1075	7.79916	12.3948	6.27827	10.5343	12.6422	4.56184	6.73208	8.98393	8.83855	7.49173	5.52548	8.70904	9.06676	7.33608	13.4092	7.09117	4.85624	7.05729	11.0196	6.28101	8.04984	12.0913	3.31164	5.61532	8.95897	4.87096	9.40152
	African	11.4137	6.34181	8.87785	9.73819	7.24512	11.5155	11.0919	6.47442	9.20151	6.24178	10.713	6.59478	10.3608	8.42777	8.6172	7.43129	3.64268	8.82992	7.0094	12.0669	9.9171	7.54971	11.873	7.31665	9.41058	12.4301	3.75111	6.2623	7.53782	9.76962	7.31686	6.2344	9.48574	9.85858	6.99217	11.2157	7.43872	5.44183	6.46974	10.5894	5.64375	11.272	11.7605	3.50526	5.80529	8.82957	4.60921	9.3025
	African	11.4296	6.48033	9.21855	9.90976	7.18862	12.4734	11.2606	5.87051	9.01977	4.75463	11.2734	6.22163	10.4951	8.93934	8.34052	5.7434	4.18388	9.03231	8.32409	12.5876	10.3422	8.54888	11.726	6.85835	10.0626	12.4779	3.9852	6.9163	9.34122	11.3568	7.62036	6.41677	9.26014	9.09943	7.20961	13.3997	8.00259	5.61001	6.90261	10.764	6.19493	9.60311	11.8681	4.28076	5.98788	9.20497	5.34126	10.173
	African	13.353	6.91613	8.67894	9.83128	7.76737	12.2805	11.1096	5.9233	9.17208	4.54694	11.1801	6.03889	10.6632	8.53525	9.59953	5.87951	4.00858	9.20734	7.68989	12.1348	11.2604	8.67796	11.7545	6.9283	10.0934	12.5477	4.82226	7.2701	9.48577	10.6797	7.62914	6.06145	8.83114	9.52821	6.98084	12.8015	6.9625	4.49359	7.2265	11.3975	5.87535	10.1607	12.0198	3.74574	5.45421	8.84657	5.12084	9.4761
	African	6.80605	6.24987	8.95742	7.9631	6.3092	10.1798	10.7652	6.41741	8.55158	3.5105	11.3613	6.23728	11.6793	8.32731	9.11263	4.94408	3.36025	8.74228	7.49485	11.1606	9.12075	7.73664	12.1682	5.00344	9.56574	12.3013	3.50667	6.50351	9.29599	9.24433	7.2616	5.56415	8.48772	8.73153	6.27792	10.4725	7.5338	5.5207	6.24281	10.206	5.21892	7.14824	12.1025	3.07389	5.54007	8.86515	4.18121	10.2833
	African	7.668	6.46469	8.7252	8.5712	6.96858	10.8797	11.4034	7.05109	8.69108	3.83867	11.1632	5.67723	11.7679	8.58422	8.79828	4.93456	3.55029	8.75384	7.71834	11.3586	9.4769	5.56163	12.7867	5.08866	9.71262	12.7139	4.27273	7.02337	9.55209	8.85825	7.40612	5.5988	9.37557	9.11648	6.13736	12.642	6.92447	4.71137	6.65226	10.7475	5.81379	6.85136	12.2197	3.68097	5.8484	9.05623	4.34538	11.0929
	African	7.66275	8.57499	9.3887	9.99833	8.42785	11.9352	11.2757	7.29051	9.20736	4.4646	11.1777	7.97888	10.5905	8.94316	10.0824	6.74963	4.4001	9.20745	7.96134	12.3457	11.6788	9.27284	12.5495	6.85761	10.6065	12.6156	5.71898	7.66243	9.65814	9.72792	7.71933	6.11286	9.84533	9.39098	8.31919	13.4978	7.18402	5.43828	7.44238	12.0023	6.88478	8.75154	12.2181	4.8347	5.54982	9.2295	5.2339	10.7715
	African	12.0903	6.48434	8.51211	9.40877	7.10081	12.506	11.2784	6.37488	8.29012	4.46873	10.7321	5.54129	11.4535	8.64314	8.10473	6.55236	3.56342	8.80048	7.64779	11.7964	9.66674	6.27684	12.6751	6.46069	9.8875	12.6499	4.32724	6.12826	9.10108	9.6315	7.50656	5.64149	9.32965	8.76042	6.04362	11.8941	7.09868	4.75862	6.1343	10.2868	5.78047	14.02	11.9208	2.82011	5.29802	8.8426	4.33145	10.9573
	African	14.3054	5.92745	9.52996	10.0198	7.26503	11.9633	11.1839	6.69471	8.46746	10.4476	10.3699	6.03851	9.92557	7.57631	9.61654	7.66532	3.63602	8.61218	7.0094	11.818	9.63334	6.56303	12.6142	8.42167	9.16102	12.5528	3.40897	6.68163	7.96222	13.2017	7.54048	6.49298	8.98233	9.7559	6.64089	9.55243	6.84462	5.34067	6.70281	9.97531	5.18106	13.6095	11.6648	2.64903	5.82427	8.52851	3.89958	9.93212
	African	8.4209	6.78434	8.84842	9.42013	7.0332	11.4061	11.3738	6.75589	9.11644	5.76541	11.4979	6.02636	10.5406	8.57494	11.3907	4.32287	3.57933	9.06654	8.0537	12.004	8.20137	6.51781	12.0188	6.16626	10.5521	12.5573	4.20503	6.41335	9.03024	10.2721	7.53739	6.0072	8.80025	9.66204	6.81827	13.0764	7.39099	5.42805	7.20188	11.5215	5.84307	8.69079	12.569	3.59088	5.6472	9.09445	4.41358	11.1122
	African	12.2156	6.45377	8.60342	10.2725	6.47966	12.4189	11.493	7.54774	8.39148	5.25061	11.1291	5.92601	10.6297	9.0315	8.01319	4.59503	3.5462	8.78488	7.7458	12.2071	9.34995	6.65229	12.3919	6.88067	9.97476	12.5946	3.41979	7.06881	9.38742	9.84421	7.26435	5.82212	8.95626	9.0512	6.14604	12.8514	7.11747	5.19479	6.4813	10.6006	5.66141	9.43951	11.5727	3.13902	5.41987	8.8162	4.31288	11.2199
	African	13.2103	6.71644	9.20639	10.0716	7.24613	12.7829	11.3864	6.39897	8.96095	5.20163	11.2826	6.12681	10.533	8.71727	9.38924	5.31576	3.85296	9.2444	7.90364	12.1081	9.82552	7.45504	12.3567	7.5664	9.89705	12.7691	3.50124	6.60128	8.94615	9.84866	7.95186	5.77069	8.7674	9.26736	6.86652	12.4807	7.10743	5.07233	7.35603	11.0551	5.87723	10.0378	12.2221	3.7502	5.84304	9.42882	4.60373	11.2025
	African	13.4615	6.80378	8.41867	9.3597	7.87124	12.0336	11.132	6.60146	8.54986	7.875	11.2906	6.24107	10.1888	8.64786	9.15742	5.95256	4.02824	8.7007	7.82636	11.3189	10.4346	8.63274	12.4355	7.50204	9.68045	12.6337	4.18971	7.84665	9.38786	12.0564	7.57508	5.70576	8.47916	9.41918	6.83587	12.2709	6.80447	5.2107	6.7364	11.0895	6.01975	12.2685	12.0636	3.27233	5.45049	8.86734	4.60765	10.1543
	African	14.4855	6.12775	8.79846	9.60329	6.61878	12.2436	11.3309	6.18813	8.64852	9.69995	11.0103	5.60736	11.1861	8.52552	9.04048	4.80036	3.74763	8.63686	7.65717	12.3592	9.74611	6.43586	12.1892	9.02601	9.73519	12.374	3.47246	6.01886	9.83022	12.784	7.62775	5.78094	9.15254	10.2975	5.99454	9.91116	6.86786	5.15469	6.57415	10.8839	5.63229	13.7868	11.7028	3.61947	5.25969	8.94627	3.82633	10.0944
	African	9.18101	8.36664	8.68083	9.11028	6.75945	11.3854	10.605	6.67718	9.46651	5.19024	12.9053	6.85432	10.5426	8.59018	10.9343	4.70623	3.86823	9.47068	7.51331	11.9985	9.81794	6.67815	11.6759	6.38145	9.60481	12.6063	5.68952	6.55618	7.73149	11.6317	7.65572	6.69707	9.62668	9.5475	6.91904	12.341	7.31744	5.15202	7.23686	11.4097	6.47726	10.2094	12.1569	4.45396	5.91875	9.16362	5.93803	11.9096
	African	11.5573	7.27293	9.32421	9.81561	8.21211	12.1359	11.2548	6.7633	9.02777	4.5988	11.3999	7.52073	10.4189	8.43162	8.86123	6.03961	4.37909	9.30939	7.76965	12.1758	9.38614	9.16378	12.4178	7.21827	10.1966	12.6206	4.91671	6.936	9.24713	10.2798	7.48907	6.30919	9.45578	9.6706	8.15005	10.2477	7.96767	5.67103	7.24498	11.1218	6.0507	9.6302	12.3723	3.7066	5.66997	9.00392	4.55923	10.4392
	African	7.06456	7.25341	8.55022	8.75207	8.01758	11.4351	11.1063	6.31637	8.77675	3.17138	10.9792	6.81181	9.94829	8.40309	7.87766	5.38837	3.79023	9.20914	7.5401	11.8539	11.136	7.42476	12.4702	5.35175	9.92378	12.5989	5.10143	7.05945	9.53063	9.78858	7.13524	5.87607	8.70441	8.41692	6.68961	13.804	7.16318	4.66089	6.33047	11.7826	6.27129	14.2179	11.5426	3.48667	5.48049	9.03801	4.81385	10.0451
	African	9.97577	5.63885	8.47611	9.56086	6.60904	11.8677	11.2398	6.28307	8.59475	3.71084	10.8629	5.20323	10.7864	8.17859	8.78272	5.49914	4.47225	8.74434	7.39067	11.9697	9.59492	7.39331	12.1301	6.86969	9.7341	12.5668	3.29325	6.71168	9.57858	9.92165	7.23679	5.68552	8.91679	8.95454	6.27697	10.5403	7.22842	4.83424	6.34316	10.3498	5.37382	12.2872	11.962	3.08385	5.43696	8.75962	3.62524	10.9349
	African	8.67799	6.51036	9.26562	10.5039	7.84035	12.1198	11.3557	7.25453	9.25458	4.96033	10.8875	6.55741	9.80217	8.52983	8.80124	5.62124	4.90018	9.68592	7.87178	12.0028	10.789	7.36895	12.0214	6.5039	9.82794	12.6149	3.71809	6.87227	9.49502	10.3588	7.49097	6.42751	9.06405	10.1629	6.75294	13.0968	7.05223	4.67686	6.89627	11.1838	5.83232	9.15624	12.2189	3.13541	5.69215	9.06855	4.82641	10.4846
	African	6.7253	6.23313	9.11735	8.83942	7.25006	11.59	11.1214	6.56726	8.71554	3.75043	10.8984	5.64501	10.5523	8.34624	8.57754	5.47475	4.09208	9.30077	8.01896	11.7295	9.95007	7.44045	11.8405	6.06287	9.7672	12.5901	3.76808	6.69304	8.99655	8.60435	7.54237	6.36475	8.55363	8.74466	6.39119	10.0043	7.65474	4.54919	6.65521	10.0645	5.35003	6.98124	11.8202	3.43181	5.57091	8.85635	4.72	10.392
	African	9.34719	6.46987	8.58077	10.079	7.4097	12.1703	11.2556	6.71629	8.37666	3.7163	10.8254	6.90629	11.0467	8.68699	8.08528	5.84965	3.72384	8.52648	7.94732	12.1007	9.86378	7.62923	11.8619	6.86971	9.75705	12.5323	3.9763	7.48436	9.75208	10.6486	7.52062	5.98678	8.23408	8.8641	6.89274	12.7565	6.52624	5.04356	6.34772	10.3449	5.73694	9.71741	11.7045	2.73089	5.49296	8.76601	4.07256	11.3457
	African	9.29325	6.1712	8.68745	9.79269	6.49211	11.6557	11.1359	5.81441	8.53417	3.91044	11.2325	5.05724	9.67436	8.16328	8.68158	6.41567	3.96732	8.98945	7.71047	12.0587	10.0494	6.0619	12.2258	6.40319	9.25817	12.6347	3.39683	6.38388	9.76967	10.7925	7.47622	5.29535	9.2257	8.52677	6.45024	13.486	6.5953	5.27891	7.54425	9.97848	5.01127	9.75942	11.9759	3.54698	5.59951	8.8322	4.27995	9.96268
	African	8.43632	6.21833	8.68316	9.60233	7.10726	11.863	11.3481	6.43237	8.83039	4.11842	11.8652	5.98859	11.3092	9.17532	8.72862	5.77914	3.60088	9.00533	7.82976	12.076	10.5004	8.32566	13.0672	6.9802	9.68443	12.7691	3.65723	6.36413	10.6026	9.42786	7.623	5.60521	9.18982	9.15403	6.87707	12.7544	7.06775	5.60954	6.72855	11.564	5.57345	8.30524	12.0958	3.10081	5.34027	8.96381	4.35547	10.5607
	African	7.65632	6.32735	8.81518	9.69272	7.02603	11.4211	11.2966	7.69353	8.98406	4.48775	11.2672	5.74465	11.0269	9.01059	8.38227	5.64349	3.93076	9.09706	8.22148	11.8574	9.67794	8.16717	12.7247	6.82406	10.4453	12.4586	3.84788	6.03711	8.58089	8.98727	7.64449	5.57013	9.03334	9.39129	6.80556	13.0069	7.05769	5.69944	6.92385	11.0482	5.63033	6.82323	12.3484	3.27981	5.94926	8.92644	4.52373	10.7604
	African	8.9791	6.57113	8.62544	9.77808	7.33281	11.9622	11.4973	6.42147	8.90821	3.81756	11.1773	6.42756	11.3629	8.60443	10.5962	4.94485	3.55427	9.29913	7.75104	11.7971	8.2313	8.18525	12.4408	6.50588	9.81229	12.6316	3.83771	6.52291	9.91096	9.3085	7.66125	5.86191	9.3687	9.13582	7.22012	12.1363	7.23556	5.22319	6.88011	11.1151	6.25691	7.44412	12.2837	3.55077	5.53016	8.83111	4.66707	11.0946
	African	9.37065	6.29248	8.61211	9.22554	7.25615	12.138	10.834	5.8413	8.8155	4.19498	11.1338	6.58824	10.8169	8.44174	8.68441	4.74232	3.79858	8.77988	7.84136	11.7264	10.1724	7.87889	12.14	6.40786	9.65506	12.4396	3.81264	6.04241	9.30947	9.76126	7.32968	5.35414	8.7756	8.87832	6.62049	12.7666	6.42812	4.21984	6.12697	10.6936	5.7149	8.58575	11.8579	2.34457	5.79989	8.93836	4.30511	11.0467
	African	9.67823	6.6306	8.5466	9.55415	7.13092	12.2178	11.1733	5.97752	8.59951	4.13348	10.6625	6.03663	10.5391	9.05718	10.1366	5.223	4.27212	9.19923	7.85124	12.245	9.38018	8.11545	12.3787	6.67313	9.61891	12.5801	4.03291	6.40124	9.18994	10.6314	7.64622	5.52889	9.90797	9.18072	6.98801	12.4296	6.92399	4.74168	6.52974	10.6262	6.21569	9.49509	11.9104	3.42527	5.44546	8.72987	4.24258	10.4306
	African	8.35252	8.57499	8.83243	8.54584	7.26822	10.2334	10.7348	6.02461	10.1174	5.20484	12.0991	7.39682	9.9993	8.58267	11.7513	6.28706	4.03973	9.89802	7.62282	13.1423	10.0783	5.48059	11.5833	5.83488	9.41561	12.3609	4.8466	7.21843	7.78675	8.02396	8.05315	7.84765	10.1983	10.4481	6.91902	12.1037	8.37607	5.77847	8.1469	11.3085	6.72616	7.04433	12.4247	5.26163	6.67901	9.74145	6.23539	10.4539
	African	10.1151	6.42534	8.51973	10.0328	6.63056	12.1981	11.3823	6.21467	8.66768	4.27067	10.87	5.24709	11.0691	8.56898	8.68006	5.93778	3.98634	8.50476	7.63264	12.4748	9.30399	6.81965	12.1337	7.07226	9.4138	12.5627	3.77634	6.91186	8.80236	10.3597	7.3478	6.4066	8.62213	9.30046	6.87099	12.7637	7.16126	4.94187	6.68318	10.1886	5.61996	9.1387	12.3833	3.01645	5.61983	8.91024	4.38186	10.8738
	African	11.3494	6.95224	9.02187	10.1155	8.02107	12.1355	11.6377	7.2841	9.01925	3.92789	11.4172	7.17719	10.182	8.76739	11.7151	5.14259	4.0494	9.06076	7.54746	12.5101	10.9912	8.29529	12.4668	7.81505	10.0471	12.7029	3.38095	6.52207	8.10887	10.7968	7.52022	5.78417	9.16832	9.63791	6.90126	12.6098	7.00194	5.2651	6.95408	10.207	5.62358	9.28385	12.0728	2.81541	5.57038	8.77656	5.11312	12.1432
	African	11.1427	7.23186	8.82205	7.69005	8.13137	9.96569	10.392	5.65128	8.77818	5.05068	11.3086	6.6472	9.37685	9.05471	10.0359	4.87984	3.79227	8.92804	7.43357	11.3423	10.1417	7.08361	11.6699	6.17891	9.72676	12.1977	4.1513	6.89552	8.88348	9.23374	7.4779	6.61012	8.87665	8.89028	6.93206	12.6576	6.66598	4.51143	6.75579	11.3213	6.25249	8.04843	11.6472	3.37595	5.46824	9.01897	5.25112	8.52548
	African	9.22937	6.42279	8.68479	10.1959	7.00054	12.033	11.1021	5.96695	8.7339	4.55194	10.6079	5.95941	9.01341	8.71884	8.51195	4.78807	4.23402	8.79633	7.9574	11.9828	9.50532	7.39475	11.4176	6.04892	9.78736	12.5603	3.90699	6.13335	8.29791	9.93879	7.33563	5.3742	8.947	8.96542	6.52813	13.2456	6.58481	4.05047	6.84282	10.6133	5.76762	9.76342	11.4981	2.96214	5.35227	8.87035	4.17613	9.6035
	African	10.6817	6.79252	8.90243	8.76324	7.33848	11.5378	11.0312	5.75364	8.865	4.19807	10.604	7.0385	9.74524	8.15129	7.90324	4.9085	4.00906	8.95258	7.64183	12.1621	10.0046	7.79667	11.7662	6.09598	9.58035	12.5054	3.51247	6.42242	8.32354	8.70361	7.59588	6.22999	8.98295	8.50925	7.24419	11.467	7.52282	5.14928	7.12959	10.9207	5.12729	8.42413	11.7069	3.04825	5.41624	9.01328	4.14573	9.47613
	African	10.6806	6.30498	8.97505	10.1215	7.0659	11.9337	11.2424	7.58451	8.53032	4.99414	10.9048	5.90769	11.7325	8.0003	9.12944	5.18879	4.26557	8.72322	7.7145	11.9422	9.12069	8.32808	12.995	8.15374	9.85234	12.4117	3.61437	6.37701	9.58103	9.913	7.22902	5.93864	8.73113	9.72086	7.04414	10.4263	7.23398	4.75811	6.67752	10.951	5.97942	10.2015	12.098	3.08674	5.23174	8.72738	4.36235	10.5917
	African	10.5771	6.54523	9.04026	9.98014	7.7059	12.1797	11.2584	7.2017	9.04434	4.53377	11.442	6.22202	10.5409	8.95306	10.3011	6.43062	4.05273	9.29947	7.77663	12.4098	10.1281	8.32116	12.2859	6.75934	10.017	12.6254	3.80114	6.6281	9.93519	11.5886	7.70977	5.71812	9.38715	9.73172	6.86397	12.8399	7.56761	4.9305	7.04084	11.6584	6.21658	10.3989	12.5911	3.9517	6.10368	9.36306	4.3306	11.8583
	African	9.31451	6.0406	9.48151	8.83649	7.02138	11.7931	10.9902	6.45157	8.46224	3.94759	10.5421	4.70893	10.2575	7.703	8.33345	4.80529	3.34431	8.53421	7.5172	11.9162	8.20137	6.06577	12.0099	6.3251	9.74063	12.5342	3.16066	5.95597	8.82876	8.88762	7.35948	5.40925	8.81097	8.85868	5.91406	9.55243	6.76523	5.4253	6.34145	10.2896	5.286	7.50931	11.6799	2.64333	6.36608	8.63917	3.93681	10.4147
	African	12.375	6.08248	8.40273	9.31849	7.1892	11.8162	11.2554	6.93067	8.7454	5.20756	10.657	6.75376	10.0406	7.97123	8.94365	4.73802	4.08111	8.84013	7.67685	12.0263	8.95874	9.99822	11.9004	6.80848	9.83133	12.5066	3.58498	6.99598	9.4546	9.61282	7.50798	5.43682	8.3598	9.12419	6.89	12.5166	7.04048	4.78406	6.79214	10.9343	5.51178	9.95202	12.3462	3.61636	5.55333	8.65586	3.91456	10.6618
	African	7.41916	5.98988	8.40205	8.10175	6.34075	9.3846	11.0786	6.61865	8.65143	2.82364	11.2243	5.59835	10.6181	8.12717	7.88607	5.1703	4.6167	8.91901	7.8454	11.2764	9.8205	10.9227	12.1936	4.96677	9.79245	12.5212	3.35435	6.47496	9.44434	8.94467	7.56098	5.70435	8.5318	8.67172	6.4434	12.7318	6.94875	4.93108	6.59272	11.2661	5.43417	7.39219	11.7494	3.36064	5.79172	8.89233	4.20242	10.1556
	African	12.1129	7.49418	8.82974	9.26574	7.40415	12.4918	11.1383	6.31928	8.93884	4.8448	11.3608	6.31115	11.2891	8.68462	8.74153	5.21233	4.08844	9.11466	7.40715	12.1365	10.1104	7.43375	11.94	7.15255	9.01765	12.537	4.46168	6.9959	9.07189	10.5873	7.73264	5.54707	9.1965	9.40064	7.07121	12.5649	6.75257	4.64142	6.36613	10.6453	5.78773	9.67538	12.1716	3.85185	5.23784	8.77883	4.86745	10.9627
	African	11.3095	7.16586	8.85504	10.272	7.90959	12.6517	11.544	6.30696	8.95057	4.65777	11.0639	6.54718	10.5362	8.74873	9.68647	5.29156	4.21223	8.91367	7.75185	12.8698	9.74963	7.23392	12.3737	7.57776	9.81036	12.6151	4.30388	6.62572	10.0019	10.1499	7.86436	6.24294	9.46442	8.78702	7.02806	11.8964	6.79765	5.23312	6.95754	10.9225	5.91942	8.84051	11.9438	3.24056	5.74691	9.01542	5.13406	10.8054
	African	8.02249	6.62333	9.03741	10.4732	7.1868	12.4902	11.4478	6.88094	8.82862	5.35931	11.0695	5.99582	11.5818	9.18895	8.00742	4.86239	4.27834	8.97921	7.86931	11.8184	9.99694	7.29011	12.2113	7.08273	10.1399	12.6237	3.63714	6.78513	10.0046	10.2529	7.77015	6.0951	8.81316	9.90283	7.16591	12.7899	6.70106	5.37507	6.91813	10.929	5.62112	8.31778	11.9935	3.50663	5.69299	8.77429	4.39578	12.0377
	African	12.8649	7.30594	9.74899	9.52797	8.03239	12.0475	11.3407	6.24254	8.73101	6.91174	10.6761	5.54872	10.5723	8.18854	9.33742	5.37803	4.50905	9.24539	7.98421	12.0869	10.2524	8.32303	13.2252	7.95449	9.32725	12.6376	3.65523	6.90898	9.08297	12.1511	7.4591	6.15273	9.50892	9.36198	7.01259	10.0367	6.5402	5.72322	6.43631	10.795	5.73884	12.5789	12.1177	3.5396	5.54963	8.88677	4.49732	11.038
	African	11.7998	6.4771	9.3613	10.4843	7.18083	12.7571	11.5464	7.04976	8.92582	4.55012	11.4718	5.76533	12.0916	7.91235	9.05914	5.38024	3.19735	9.10204	7.67594	12.5643	10.2134	8.3153	12.7335	7.52638	9.9661	12.709	3.75113	6.78517	8.99007	10.6327	7.77411	5.54168	9.56468	9.7014	6.83974	9.66934	7.59096	5.37393	6.69978	10.5298	5.56117	8.94882	12.0969	3.22793	5.38441	8.80869	4.31894	11.5444
	African	12.4839	7.20254	9.09818	9.99094	7.34154	12.2695	11.7043	5.67134	9.3803	5.46265	11.5475	6.689	10.1637	8.73276	9.27402	6.07879	3.6687	9.19439	7.93934	12.234	9.92397	7.75688	11.7172	7.20888	10.2453	12.5547	4.1851	6.25097	9.53943	10.6175	7.90103	5.78852	8.74473	9.19074	6.9365	12.5372	7.21502	5.61178	7.46341	11.3564	5.78707	10.0953	12.5482	3.39952	6.04635	9.08103	5.01499	10.3903
	African	9.53793	6.28879	8.8551	8.83686	6.8937	11.2874	10.9401	5.49723	8.53279	3.81311	10.713	6.34535	10.0205	7.57631	8.52682	5.26092	3.39545	8.58153	7.47866	11.4313	9.69889	6.74969	12.2639	6.42041	8.99738	12.5629	3.71835	6.47288	9.17923	9.08784	7.1168	5.88185	9.30334	8.82082	6.16666	9.79689	6.92915	5.00422	6.18284	10.301	5.08557	8.18676	11.8355	3.30249	5.43691	8.97545	3.67947	10.8935
	African	13.4042	6.62397	9.29346	8.964	7.33899	11.8637	10.7548	5.70771	9.0912	5.00571	11.4218	6.43525	9.54317	8.11967	8.13096	6.41061	4.0123	8.88118	7.73335	11.7095	10.222	8.16792	11.8932	6.80273	10.0469	12.5585	4.69344	5.45812	8.54239	10.5624	7.6559	6.0412	9.68627	9.61623	6.85164	10.249	7.6137	5.05348	6.33022	10.8073	6.9275	10.9734	12.2741	3.62925	5.62634	9.50362	4.51045	10.017
	African	10.153	7.16134	8.58644	9.92865	7.39127	12.111	11.2691	7.78247	8.97751	5.8069	11.8039	5.31514	10.4808	8.43254	10.5569	5.43579	3.306	9.32622	7.15646	12.5457	9.58105	6.13106	13.2034	7.71401	10.0963	12.5379	4.25365	6.54536	9.41902	9.70765	7.41009	5.94547	9.64929	9.79472	6.71243	11.1854	6.66004	5.18636	6.87091	11.2305	5.83136	9.06542	12.5002	3.67119	5.55089	8.71258	4.966	11.7483
	African	8.16054	7.10382	8.92075	10.3148	7.13189	11.9893	11.2671	6.42902	9.13269	4.41207	11.7107	6.68393	10.2167	9.31797	11.3092	4.97953	3.96944	9.3537	8.01933	12.3076	11.4049	8.07581	11.7358	7.43308	10.2395	12.4392	4.27502	7.37531	10.2148	10.3151	7.78045	6.65105	9.14871	9.51349	7.88829	13.1206	7.17336	5.89418	6.99494	11.8057	6.30612	8.72989	12.2553	3.37783	5.7191	8.93664	4.96147	11.4895
	African	10.1078	7.23071	8.59142	8.96679	8.09219	11.4919	10.8673	5.94743	8.55354	3.31308	10.3672	7.44284	9.35934	8.5717	8.56618	5.57738	4.01571	9.20931	7.71121	11.3442	9.71489	8.06464	12.3359	5.53069	9.46038	12.5677	4.41221	6.98672	8.26956	9.62225	7.13406	5.22722	9.15859	8.41911	6.59664	12.2501	7.25777	4.94559	6.51452	10.7679	6.26829	8.63173	11.7006	3.0334	5.63211	8.95925	4.6739	10.5056
	African	13.4569	7.19308	8.46535	9.54708	7.12418	11.7254	10.6871	6.29175	8.96934	9.31389	11.6905	6.93929	11.6421	8.71207	11.7513	5.74631	3.40084	9.42536	7.0094	12.2388	11.5805	7.63159	12.8148	7.48047	9.82076	12.6059	4.14362	6.95202	9.60033	12.4574	7.46412	6.00539	9.36385	9.95579	7.30579	12.4794	7.0704	4.67909	7.18892	11.5623	5.70678	12.8133	12	3.19586	5.50839	8.83845	4.79329	12.1312
	African	11.6772	7.12058	9.54005	10.218	7.68855	12.5557	11.4285	7.10164	8.79583	6.14855	10.4499	6.70378	10.1353	8.6769	9.39648	5.47123	4.45172	9.3254	7.81381	12.0261	10.7375	7.86564	13.167	7.62398	9.9084	12.6287	4.2365	6.26194	9.66637	11.3031	7.51185	5.86856	9.04132	9.63583	7.71612	10.501	7.01243	4.41819	6.29158	10.7702	6.05274	12.2209	11.7325	2.99739	5.49427	8.75614	4.47741	11.2482
	African	8.9884	6.32455	8.91667	9.77123	7.00068	11.748	10.8835	7.10858	9.01962	5.4111	11.5599	5.95414	11.4943	8.26849	8.67965	6.84139	3.20181	8.81274	7.46149	12.1209	9.14601	6.54599	12.2413	6.67751	9.75327	12.6168	3.81773	6.95002	9.82757	9.28798	7.51476	5.95754	8.86269	8.80839	6.30144	10.8418	7.90812	4.87561	6.8304	10.9231	5.51132	7.68373	12.3313	3.25756	5.52437	8.98568	3.79292	11.0642
[truncated: 615 more rows]
[truncated: 34 more columns]

## Sheet: Fig. 4a
Fig. 4a
	Serum Proteins	Variance fraction WestAfr	Variance fraction residual
	CXCL5	0.4979	0.5021
	CXCL1	0.4076	0.5924
	MCP2	0.1518	0.8482
[truncated: 79 more rows]

## Sheet: Fig. 4b
Fig. 4b
[truncated: 8 more rows]

[truncated: 39 more sheets: Fig. 5a_left, Fig. 5b_left, Fig. 5c_left, Fig. 5d_left, Fig. 5e_left, Fig. 5f_left, Fig. 5a_right, Fig. 5b_right, Fig. 5c_right, Fig. 5d_right, Fig. 5e_right, Fig. 5f_right, Fig. 6a, Fig. 6b, Fig. 6c, Fig. 7a_pval, Fig. 7a_freq, Fig. 7b_coef, Fig. 7b_pval, Fig. 7c …]
